# Supplementary material for: Dual-Wide Multi-Band (DWMB) four-port flexible MIMO antenna for on-body multiple wireless applications including high diversity performance
Source: PLoS One. 2024 Nov 4;19(11):e0309690. doi: 10.1371/journal.pone.0309690 (PMC11534258; doi:10.1371/journal.pone.0309690)
Supplement: S1 Data — (XLSX) [file pone.0309690.s001.xlsx]

## Sheet: Fig 2d
Data Corresponds to Stepwise Evolution of the antenna with Single-Port Configuration
Frequency (GHz)	S11 (dB)	Frequency (GHz)	S11 (dB)	Frequency (GHz)	S11 (dB)
2	-0.14521	2	-0.14291	2	-0.14523
2.01	-0.14672	2.01	-0.14441	2.01	-0.14681
2.02	-0.14823	2.02	-0.14592	2.02	-0.1484
2.03	-0.14976	2.03	-0.14744	2.03	-0.15
2.04	-0.1513	2.04	-0.14897	2.04	-0.15161
2.05	-0.15284	2.05	-0.1505	2.05	-0.15323
2.06	-0.15439	2.06	-0.15205	2.06	-0.15486
2.07	-0.15596	2.07	-0.15361	2.07	-0.1565
2.08	-0.15753	2.08	-0.15518	2.08	-0.15815
2.09	-0.15911	2.09	-0.15675	2.09	-0.15981
2.1	-0.16071	2.1	-0.15834	2.1	-0.16148
2.11	-0.16231	2.11	-0.15993	2.11	-0.16316
2.12	-0.16392	2.12	-0.16154	2.12	-0.16486
2.13	-0.16554	2.13	-0.16315	2.13	-0.16656
2.14	-0.16717	2.14	-0.16478	2.14	-0.16827
2.15	-0.16881	2.15	-0.16641	2.15	-0.16999
2.16	-0.17046	2.16	-0.16806	2.16	-0.17173
2.17	-0.17212	2.17	-0.16971	2.17	-0.17347
2.18	-0.17379	2.18	-0.17138	2.18	-0.17523
2.19	-0.17547	2.19	-0.17306	2.19	-0.17699
2.2	-0.17716	2.2	-0.17474	2.2	-0.17877
2.21	-0.17886	2.21	-0.17644	2.21	-0.18055
2.22	-0.18057	2.22	-0.17814	2.22	-0.18235
2.23	-0.18229	2.23	-0.17986	2.23	-0.18416
2.24	-0.18402	2.24	-0.18159	2.24	-0.18598
2.25	-0.18576	2.25	-0.18332	2.25	-0.18781
2.26	-0.18751	2.26	-0.18507	2.26	-0.18965
2.27	-0.18927	2.27	-0.18683	2.27	-0.1915
2.28	-0.19104	2.28	-0.18859	2.28	-0.19337
2.29	-0.19282	2.29	-0.19037	2.29	-0.19524
2.3	-0.19461	2.3	-0.19216	2.3	-0.19713
2.31	-0.19641	2.31	-0.19396	2.31	-0.19902
2.32	-0.19822	2.32	-0.19577	2.32	-0.20093
2.33	-0.20004	2.33	-0.19759	2.33	-0.20285
2.34	-0.20188	2.34	-0.19942	2.34	-0.20478
2.35	-0.20372	2.35	-0.20127	2.35	-0.20672
2.36	-0.20557	2.36	-0.20312	2.36	-0.20868
2.37	-0.20743	2.37	-0.20498	2.37	-0.21064
2.38	-0.20931	2.38	-0.20686	2.38	-0.21262
2.39	-0.21119	2.39	-0.20874	2.39	-0.21461
2.4	-0.21309	2.4	-0.21064	2.4	-0.21661
2.41	-0.21499	2.41	-0.21255	2.41	-0.21862
2.42	-0.21691	2.42	-0.21446	2.42	-0.22064
2.43	-0.21884	2.43	-0.21639	2.43	-0.22268
2.44	-0.22078	2.44	-0.21833	2.44	-0.22472
2.45	-0.22272	2.45	-0.22029	2.45	-0.22678
2.46	-0.22468	2.46	-0.22225	2.46	-0.22885
2.47	-0.22665	2.47	-0.22422	2.47	-0.23094
2.48	-0.22864	2.48	-0.22621	2.48	-0.23303
2.49	-0.23063	2.49	-0.22821	2.49	-0.23514
2.5	-0.23263	2.5	-0.23021	2.5	-0.23726
2.51	-0.23465	2.51	-0.23223	2.51	-0.23939
2.52	-0.23667	2.52	-0.23426	2.52	-0.24153
2.53	-0.23871	2.53	-0.23631	2.53	-0.24369
2.54	-0.24076	2.54	-0.23836	2.54	-0.24585
2.55	-0.24282	2.55	-0.24043	2.55	-0.24803
2.56	-0.24489	2.56	-0.2425	2.56	-0.25023
2.57	-0.24697	2.57	-0.24459	2.57	-0.25243
2.58	-0.24906	2.58	-0.24669	2.58	-0.25465
2.59	-0.25117	2.59	-0.24881	2.59	-0.25688
2.6	-0.25328	2.6	-0.25093	2.6	-0.25912
2.61	-0.25541	2.61	-0.25307	2.61	-0.26138
2.62	-0.25755	2.62	-0.25522	2.62	-0.26365
2.63	-0.2597	2.63	-0.25738	2.63	-0.26593
2.64	-0.26186	2.64	-0.25955	2.64	-0.26822
2.65	-0.26404	2.65	-0.26173	2.65	-0.27053
2.66	-0.26622	2.66	-0.26393	2.66	-0.27285
2.67	-0.26842	2.67	-0.26614	2.67	-0.27519
2.68	-0.27063	2.68	-0.26836	2.68	-0.27753
2.69	-0.27285	2.69	-0.27059	2.69	-0.27989
2.7	-0.27509	2.7	-0.27284	2.7	-0.28227
2.71	-0.27733	2.71	-0.2751	2.71	-0.28465
2.72	-0.27959	2.72	-0.27737	2.72	-0.28705
2.73	-0.28186	2.73	-0.27965	2.73	-0.28947
2.74	-0.28414	2.74	-0.28195	2.74	-0.29189
2.75	-0.28643	2.75	-0.28426	2.75	-0.29433
2.76	-0.28874	2.76	-0.28658	2.76	-0.29679
2.77	-0.29106	2.77	-0.28891	2.77	-0.29926
2.78	-0.29339	2.78	-0.29126	2.78	-0.30174
2.79	-0.29573	2.79	-0.29362	2.79	-0.30423
2.8	-0.29808	2.8	-0.29599	2.8	-0.30674
2.81	-0.30045	2.81	-0.29838	2.81	-0.30926
2.82	-0.30283	2.82	-0.30078	2.82	-0.3118
2.83	-0.30522	2.83	-0.30319	2.83	-0.31435
2.84	-0.30763	2.84	-0.30561	2.84	-0.31692
2.85	-0.31005	2.85	-0.30805	2.85	-0.3195
2.86	-0.31248	2.86	-0.3105	2.86	-0.32209
2.87	-0.31492	2.87	-0.31297	2.87	-0.3247
2.88	-0.31738	2.88	-0.31545	2.88	-0.32733
2.89	-0.31985	2.89	-0.31794	2.89	-0.32996
2.9	-0.32233	2.9	-0.32044	2.9	-0.33262
2.91	-0.32482	2.91	-0.32296	2.91	-0.33528
2.92	-0.32733	2.92	-0.32549	2.92	-0.33796
2.93	-0.32985	2.93	-0.32804	2.93	-0.34066
2.94	-0.33239	2.94	-0.3306	2.94	-0.34337
2.95	-0.33494	2.95	-0.33317	2.95	-0.3461
2.96	-0.3375	2.96	-0.33576	2.96	-0.34884
2.97	-0.34007	2.97	-0.33836	2.97	-0.35159
2.98	-0.34266	2.98	-0.34098	2.98	-0.35437
2.99	-0.34526	2.99	-0.3436	2.99	-0.35715
3	-0.34787	3	-0.34625	3	-0.35995
3.01	-0.3505	3.01	-0.34891	3.01	-0.36277
3.02	-0.35314	3.02	-0.35158	3.02	-0.3656
3.03	-0.3558	3.03	-0.35426	3.03	-0.36845
3.04	-0.35847	3.04	-0.35696	3.04	-0.37132
3.05	-0.36115	3.05	-0.35968	3.05	-0.3742
3.06	-0.36385	3.06	-0.36241	3.06	-0.37709
3.07	-0.36656	3.07	-0.36515	3.07	-0.38
3.08	-0.36928	3.08	-0.36791	3.08	-0.38293
3.09	-0.37202	3.09	-0.37068	3.09	-0.38587
3.1	-0.37477	3.1	-0.37347	3.1	-0.38883
3.11	-0.37754	3.11	-0.37628	3.11	-0.39181
3.12	-0.38032	3.12	-0.37909	3.12	-0.3948
3.13	-0.38312	3.13	-0.38193	3.13	-0.39781
3.14	-0.38592	3.14	-0.38477	3.14	-0.40083
3.15	-0.38875	3.15	-0.38764	3.15	-0.40387
3.16	-0.39159	3.16	-0.39052	3.16	-0.40693
3.17	-0.39444	3.17	-0.39341	3.17	-0.41
3.18	-0.39731	3.18	-0.39632	3.18	-0.4131
3.19	-0.40019	3.19	-0.39924	3.19	-0.4162
3.2	-0.40309	3.2	-0.40218	3.2	-0.41933
3.21	-0.406	3.21	-0.40514	3.21	-0.42247
3.22	-0.40892	3.22	-0.40811	3.22	-0.42563
3.23	-0.41187	3.23	-0.41109	3.23	-0.4288
3.24	-0.41482	3.24	-0.4141	3.24	-0.432
3.25	-0.41779	3.25	-0.41711	3.25	-0.43521
3.26	-0.42078	3.26	-0.42015	3.26	-0.43844
3.27	-0.42378	3.27	-0.4232	3.27	-0.44168
3.28	-0.4268	3.28	-0.42626	3.28	-0.44494
3.29	-0.42983	3.29	-0.42935	3.29	-0.44822
3.3	-0.43288	3.3	-0.43245	3.3	-0.45152
3.31	-0.43594	3.31	-0.43556	3.31	-0.45484
3.32	-0.43902	3.32	-0.43869	3.32	-0.45817
3.33	-0.44211	3.33	-0.44184	3.33	-0.46153
3.34	-0.44522	3.34	-0.445	3.34	-0.4649
3.35	-0.44835	3.35	-0.44818	3.35	-0.46829
3.36	-0.45149	3.36	-0.45138	3.36	-0.47169
3.37	-0.45465	3.37	-0.45459	3.37	-0.47512
3.38	-0.45782	3.38	-0.45783	3.38	-0.47856
3.39	-0.46101	3.39	-0.46107	3.39	-0.48203
3.4	-0.46422	3.4	-0.46434	3.4	-0.48551
3.41	-0.46744	3.41	-0.46762	3.41	-0.48901
3.42	-0.47068	3.42	-0.47092	3.42	-0.49253
3.43	-0.47393	3.43	-0.47424	3.43	-0.49607
3.44	-0.4772	3.44	-0.47757	3.44	-0.49962
3.45	-0.48049	3.45	-0.48092	3.45	-0.5032
3.46	-0.48379	3.46	-0.48429	3.46	-0.5068
3.47	-0.48711	3.47	-0.48768	3.47	-0.51041
3.48	-0.49045	3.48	-0.49108	3.48	-0.51405
3.49	-0.4938	3.49	-0.4945	3.49	-0.5177
3.5	-0.49717	3.5	-0.49794	3.5	-0.52138
3.51	-0.50056	3.51	-0.5014	3.51	-0.52507
3.52	-0.50396	3.52	-0.50488	3.52	-0.52878
3.53	-0.50738	3.53	-0.50837	3.53	-0.53252
3.54	-0.51082	3.54	-0.51188	3.54	-0.53627
3.55	-0.51428	3.55	-0.51541	3.55	-0.54005
3.56	-0.51775	3.56	-0.51896	3.56	-0.54384
3.57	-0.52124	3.57	-0.52253	3.57	-0.54766
3.58	-0.52475	3.58	-0.52611	3.58	-0.55149
3.59	-0.52828	3.59	-0.52972	3.59	-0.55535
3.6	-0.53182	3.6	-0.53334	3.6	-0.55923
3.61	-0.53538	3.61	-0.53698	3.61	-0.56313
3.62	-0.53896	3.62	-0.54064	3.62	-0.56705
3.63	-0.54256	3.63	-0.54432	3.63	-0.57099
3.64	-0.54617	3.64	-0.54802	3.64	-0.57495
3.65	-0.5498	3.65	-0.55174	3.65	-0.57893
3.66	-0.55345	3.66	-0.55547	3.66	-0.58294
3.67	-0.55712	3.67	-0.55923	3.67	-0.58696
3.68	-0.56081	3.68	-0.56301	3.68	-0.59101
3.69	-0.56452	3.69	-0.5668	3.69	-0.59508
3.7	-0.56824	3.7	-0.57062	3.7	-0.59917
3.71	-0.57198	3.71	-0.57445	3.71	-0.60329
3.72	-0.57575	3.72	-0.57831	3.72	-0.60742
3.73	-0.57953	3.73	-0.58218	3.73	-0.61158
3.74	-0.58333	3.74	-0.58608	3.74	-0.61576
3.75	-0.58714	3.75	-0.58999	3.75	-0.61996
3.76	-0.59098	3.76	-0.59393	3.76	-0.62419
3.77	-0.59484	3.77	-0.59788	3.77	-0.62844
3.78	-0.59871	3.78	-0.60186	3.78	-0.63271
3.79	-0.60261	3.79	-0.60586	3.79	-0.637
3.8	-0.60652	3.8	-0.60988	3.8	-0.64132
3.81	-0.61046	3.81	-0.61391	3.81	-0.64566
3.82	-0.61441	3.82	-0.61797	3.82	-0.65002
3.83	-0.61838	3.83	-0.62205	3.83	-0.65441
3.84	-0.62238	3.84	-0.62615	3.84	-0.65882
3.85	-0.62639	3.85	-0.63028	3.85	-0.66326
3.86	-0.63042	3.86	-0.63442	3.86	-0.66772
3.87	-0.63447	3.87	-0.63859	3.87	-0.6722
3.88	-0.63855	3.88	-0.64277	3.88	-0.6767
3.89	-0.64264	3.89	-0.64698	3.89	-0.68124
3.9	-0.64675	3.9	-0.65121	3.9	-0.68579
3.91	-0.65089	3.91	-0.65546	3.91	-0.69037
3.92	-0.65504	3.92	-0.65974	3.92	-0.69498
3.93	-0.65922	3.93	-0.66403	3.93	-0.6996
3.94	-0.66341	3.94	-0.66835	3.94	-0.70426
3.95	-0.66763	3.95	-0.67269	3.95	-0.70894
3.96	-0.67187	3.96	-0.67705	3.96	-0.71364
3.97	-0.67612	3.97	-0.68144	3.97	-0.71837
3.98	-0.6804	3.98	-0.68584	3.98	-0.72313
3.99	-0.68471	3.99	-0.69028	3.99	-0.72791
4	-0.68903	4	-0.69473	4	-0.73271
4.01	-0.69337	4.01	-0.6992	4.01	-0.73755
4.02	-0.69774	4.02	-0.7037	4.02	-0.7424
4.03	-0.70212	4.03	-0.70823	4.03	-0.74729
4.04	-0.70653	4.04	-0.71277	4.04	-0.7522
4.05	-0.71096	4.05	-0.71734	4.05	-0.75714
4.06	-0.71542	4.06	-0.72193	4.06	-0.7621
4.07	-0.71989	4.07	-0.72655	4.07	-0.76709
4.08	-0.72439	4.08	-0.73119	4.08	-0.77211
4.09	-0.72891	4.09	-0.73585	4.09	-0.77715
4.1	-0.73345	4.1	-0.74054	4.1	-0.78222
4.11	-0.73801	4.11	-0.74525	4.11	-0.78732
4.12	-0.7426	4.12	-0.74999	4.12	-0.79245
4.13	-0.74721	4.13	-0.75475	4.13	-0.7976
4.14	-0.75184	4.14	-0.75954	4.14	-0.80278
4.15	-0.7565	4.15	-0.76435	4.15	-0.80799
4.16	-0.76117	4.16	-0.76918	4.16	-0.81323
4.17	-0.76587	4.17	-0.77404	4.17	-0.81849
4.18	-0.7706	4.18	-0.77892	4.18	-0.82378
4.19	-0.77535	4.19	-0.78383	4.19	-0.82911
4.2	-0.78012	4.2	-0.78877	4.2	-0.83446
4.21	-0.78491	4.21	-0.79373	4.21	-0.83984
4.22	-0.78973	4.22	-0.79871	4.22	-0.84524
4.23	-0.79458	4.23	-0.80373	4.23	-0.85068
4.24	-0.79944	4.24	-0.80876	4.24	-0.85615
4.25	-0.80433	4.25	-0.81383	4.25	-0.86164
4.26	-0.80925	4.26	-0.81892	4.26	-0.86717
4.27	-0.81419	4.27	-0.82403	4.27	-0.87272
4.28	-0.81915	4.28	-0.82917	4.28	-0.87831
4.29	-0.82414	4.29	-0.83434	4.29	-0.88392
4.3	-0.82915	4.3	-0.83953	4.3	-0.88957
4.31	-0.83419	4.31	-0.84476	4.31	-0.89524
4.32	-0.83926	4.32	-0.85	4.32	-0.90095
4.33	-0.84434	4.33	-0.85528	4.33	-0.90668
4.34	-0.84946	4.34	-0.86058	4.34	-0.91245
4.35	-0.8546	4.35	-0.86591	4.35	-0.91825
4.36	-0.85976	4.36	-0.87127	4.36	-0.92408
4.37	-0.86495	4.37	-0.87665	4.37	-0.92994
4.38	-0.87016	4.38	-0.88206	4.38	-0.93583
4.39	-0.87541	4.39	-0.8875	4.39	-0.94175
4.4	-0.88067	4.4	-0.89297	4.4	-0.94771
4.41	-0.88597	4.41	-0.89846	4.41	-0.95369
4.42	-0.89128	4.42	-0.90399	4.42	-0.95971
4.43	-0.89663	4.43	-0.90954	4.43	-0.96576
4.44	-0.902	4.44	-0.91512	4.44	-0.97185
4.45	-0.9074	4.45	-0.92073	4.45	-0.97797
4.46	-0.91283	4.46	-0.92637	4.46	-0.98411
4.47	-0.91828	4.47	-0.93203	4.47	-0.9903
4.48	-0.92376	4.48	-0.93773	4.48	-0.99651
4.49	-0.92926	4.49	-0.94346	4.49	-1.00276
4.5	-0.9348	4.5	-0.94921	4.5	-1.00904
4.51	-0.94036	4.51	-0.955	4.51	-1.01536
4.52	-0.94595	4.52	-0.96081	4.52	-1.02171
4.53	-0.95156	4.53	-0.96665	4.53	-1.02809
4.54	-0.9572	4.54	-0.97253	4.54	-1.03451
4.55	-0.96288	4.55	-0.97843	4.55	-1.04096
4.56	-0.96858	4.56	-0.98436	4.56	-1.04745
4.57	-0.9743	4.57	-0.99033	4.57	-1.05397
4.58	-0.98006	4.58	-0.99632	4.58	-1.06053
4.59	-0.98584	4.59	-1.00235	4.59	-1.06712
4.6	-0.99166	4.6	-1.00841	4.6	-1.07375
4.61	-0.9975	4.61	-1.01449	4.61	-1.08041
4.62	-1.00337	4.62	-1.02061	4.62	-1.08711
4.63	-1.00927	4.63	-1.02676	4.63	-1.09384
4.64	-1.0152	4.64	-1.03295	4.64	-1.10061
4.65	-1.02116	4.65	-1.03916	4.65	-1.10742
4.66	-1.02715	4.66	-1.0454	4.66	-1.11426
4.67	-1.03316	4.67	-1.05168	4.67	-1.12114
4.68	-1.03921	4.68	-1.05799	4.68	-1.12806
4.69	-1.04529	4.69	-1.06433	4.69	-1.13501
4.7	-1.05139	4.7	-1.07071	4.7	-1.142
4.71	-1.05753	4.71	-1.07712	4.71	-1.14903
4.72	-1.0637	4.72	-1.08356	4.72	-1.1561
4.73	-1.0699	4.73	-1.09003	4.73	-1.1632
4.74	-1.07613	4.74	-1.09653	4.74	-1.17034
4.75	-1.08239	4.75	-1.10307	4.75	-1.17752
4.76	-1.08868	4.76	-1.10965	4.76	-1.18474
4.77	-1.095	4.77	-1.11625	4.77	-1.19199
4.78	-1.10135	4.78	-1.12289	4.78	-1.19929
4.79	-1.10773	4.79	-1.12957	4.79	-1.20662
4.8	-1.11415	4.8	-1.13628	4.8	-1.21399
4.81	-1.1206	4.81	-1.14302	4.81	-1.22141
4.82	-1.12708	4.82	-1.1498	4.82	-1.22886
4.83	-1.13359	4.83	-1.15661	4.83	-1.23635
4.84	-1.14013	4.84	-1.16346	4.84	-1.24388
4.85	-1.14671	4.85	-1.17034	4.85	-1.25145
4.86	-1.15332	4.86	-1.17726	4.86	-1.25906
4.87	-1.15996	4.87	-1.18421	4.87	-1.26672
4.88	-1.16663	4.88	-1.1912	4.88	-1.27441
4.89	-1.17334	4.89	-1.19822	4.89	-1.28214
4.9	-1.18008	4.9	-1.20528	4.9	-1.28992
4.91	-1.18685	4.91	-1.21238	4.91	-1.29774
4.92	-1.19366	4.92	-1.21951	4.92	-1.30559
4.93	-1.2005	4.93	-1.22668	4.93	-1.31349
4.94	-1.20737	4.94	-1.23389	4.94	-1.32144
4.95	-1.21428	4.95	-1.24113	4.95	-1.32942
4.96	-1.22122	4.96	-1.24841	4.96	-1.33745
4.97	-1.2282	4.97	-1.25572	4.97	-1.34552
4.98	-1.23521	4.98	-1.26308	4.98	-1.35363
4.99	-1.24225	4.99	-1.27047	4.99	-1.36179
5	-1.24933	5	-1.2779	5	-1.36998
5.01	-1.25645	5.01	-1.28537	5.01	-1.37823
5.02	-1.2636	5.02	-1.29287	5.02	-1.38651
5.03	-1.27078	5.03	-1.30042	5.03	-1.39484
5.04	-1.27801	5.04	-1.308	5.04	-1.40322
5.05	-1.28526	5.05	-1.31562	5.05	-1.41163
5.06	-1.29255	5.06	-1.32328	5.06	-1.4201
5.07	-1.29988	5.07	-1.33098	5.07	-1.42861
5.08	-1.30725	5.08	-1.33872	5.08	-1.43716
5.09	-1.31465	5.09	-1.3465	5.09	-1.44576
5.1	-1.32209	5.1	-1.35432	5.1	-1.4544
5.11	-1.32956	5.11	-1.36217	5.11	-1.46309
5.12	-1.33707	5.12	-1.37007	5.12	-1.47183
5.13	-1.34462	5.13	-1.37801	5.13	-1.48061
5.14	-1.3522	5.14	-1.38599	5.14	-1.48944
5.15	-1.35983	5.15	-1.39401	5.15	-1.49831
5.16	-1.36749	5.16	-1.40207	5.16	-1.50723
5.17	-1.37518	5.17	-1.41017	5.17	-1.5162
5.18	-1.38292	5.18	-1.41831	5.18	-1.52522
5.19	-1.39069	5.19	-1.4265	5.19	-1.53428
5.2	-1.39851	5.2	-1.43472	5.2	-1.54339
5.21	-1.40636	5.21	-1.44299	5.21	-1.55255
5.22	-1.41425	5.22	-1.4513	5.22	-1.56176
5.23	-1.42218	5.23	-1.45965	5.23	-1.57101
5.24	-1.43014	5.24	-1.46805	5.24	-1.58032
5.25	-1.43815	5.25	-1.47648	5.25	-1.58967
5.26	-1.4462	5.26	-1.48497	5.26	-1.59908
5.27	-1.45428	5.27	-1.49349	5.27	-1.60853
5.28	-1.46241	5.28	-1.50206	5.28	-1.61803
5.29	-1.47057	5.29	-1.51067	5.29	-1.62758
5.3	-1.47878	5.3	-1.51932	5.3	-1.63718
5.31	-1.48703	5.31	-1.52802	5.31	-1.64684
5.32	-1.49531	5.32	-1.53676	5.32	-1.65654
5.33	-1.50364	5.33	-1.54555	5.33	-1.66629
5.34	-1.51201	5.34	-1.55438	5.34	-1.6761
5.35	-1.52042	5.35	-1.56326	5.35	-1.68596
5.36	-1.52887	5.36	-1.57218	5.36	-1.69586
5.37	-1.53736	5.37	-1.58115	5.37	-1.70582
5.38	-1.5459	5.38	-1.59016	5.38	-1.71584
5.39	-1.55447	5.39	-1.59922	5.39	-1.7259
5.4	-1.56309	5.4	-1.60833	5.4	-1.73602
5.41	-1.57175	5.41	-1.61748	5.41	-1.74619
5.42	-1.58046	5.42	-1.62668	5.42	-1.75641
5.43	-1.5892	5.43	-1.63592	5.43	-1.76669
5.44	-1.59799	5.44	-1.64521	5.44	-1.77702
5.45	-1.60682	5.45	-1.65455	5.45	-1.7874
5.46	-1.6157	5.46	-1.66394	5.46	-1.79784
5.47	-1.62462	5.47	-1.67337	5.47	-1.80833
5.48	-1.63358	5.48	-1.68285	5.48	-1.81888
5.49	-1.64259	5.49	-1.69238	5.49	-1.82948
5.5	-1.65164	5.5	-1.70196	5.5	-1.84014
5.51	-1.66074	5.51	-1.71158	5.51	-1.85085
5.52	-1.66988	5.52	-1.72126	5.52	-1.86162
5.53	-1.67906	5.53	-1.73098	5.53	-1.87244
5.54	-1.68829	5.54	-1.74075	5.54	-1.88332
5.55	-1.69757	5.55	-1.75058	5.55	-1.89426
5.56	-1.70689	5.56	-1.76045	5.56	-1.90525
5.57	-1.71625	5.57	-1.77037	5.57	-1.9163
5.58	-1.72567	5.58	-1.78034	5.58	-1.92741
5.59	-1.73513	5.59	-1.79037	5.59	-1.93857
5.6	-1.74463	5.6	-1.80044	5.6	-1.9498
5.61	-1.75418	5.61	-1.81056	5.61	-1.96108
5.62	-1.76378	5.62	-1.82074	5.62	-1.97241
5.63	-1.77342	5.63	-1.83097	5.63	-1.98381
5.64	-1.78312	5.64	-1.84125	5.64	-1.99527
5.65	-1.79286	5.65	-1.85158	5.65	-2.00678
5.66	-1.80264	5.66	-1.86196	5.66	-2.01836
5.67	-1.81248	5.67	-1.87239	5.67	-2.02999
5.68	-1.82236	5.68	-1.88288	5.68	-2.04169
5.69	-1.83229	5.69	-1.89342	5.69	-2.05344
5.7	-1.84227	5.7	-1.90402	5.7	-2.06525
5.71	-1.8523	5.71	-1.91466	5.71	-2.07713
5.72	-1.86238	5.72	-1.92536	5.72	-2.08906
5.73	-1.87251	5.73	-1.93612	5.73	-2.10106
5.74	-1.88268	5.74	-1.94693	5.74	-2.11312
5.75	-1.89291	5.75	-1.95779	5.75	-2.12524
5.76	-1.90318	5.76	-1.96871	5.76	-2.13742
5.77	-1.91351	5.77	-1.97968	5.77	-2.14967
5.78	-1.92389	5.78	-1.99071	5.78	-2.16197
5.79	-1.93431	5.79	-2.00179	5.79	-2.17434
5.8	-1.94479	5.8	-2.01293	5.8	-2.18678
5.81	-1.95532	5.81	-2.02413	5.81	-2.19927
5.82	-1.9659	5.82	-2.03538	5.82	-2.21183
5.83	-1.97653	5.83	-2.04669	5.83	-2.22446
5.84	-1.98721	5.84	-2.05805	5.84	-2.23715
5.85	-1.99795	5.85	-2.06947	5.85	-2.2499
5.86	-2.00874	5.86	-2.08095	5.86	-2.26272
5.87	-2.01958	5.87	-2.09249	5.87	-2.2756
5.88	-2.03047	5.88	-2.10408	5.88	-2.28855
5.89	-2.04141	5.89	-2.11573	5.89	-2.30156
5.9	-2.05241	5.9	-2.12745	5.9	-2.31464
5.91	-2.06346	5.91	-2.13921	5.91	-2.32779
5.92	-2.07457	5.92	-2.15104	5.92	-2.341
5.93	-2.08573	5.93	-2.16293	5.93	-2.35428
5.94	-2.09694	5.94	-2.17488	5.94	-2.36763
5.95	-2.10821	5.95	-2.18688	5.95	-2.38104
5.96	-2.11953	5.96	-2.19895	5.96	-2.39452
5.97	-2.13091	5.97	-2.21108	5.97	-2.40807
5.98	-2.14234	5.98	-2.22326	5.98	-2.42169
5.99	-2.15383	5.99	-2.23551	5.99	-2.43538
6	-2.16537	6	-2.24782	6	-2.44913
6.01	-2.17697	6.01	-2.26019	6.01	-2.46296
6.02	-2.18862	6.02	-2.27262	6.02	-2.47685
6.03	-2.20033	6.03	-2.28512	6.03	-2.49081
6.04	-2.2121	6.04	-2.29767	6.04	-2.50485
6.05	-2.22393	6.05	-2.31029	6.05	-2.51895
6.06	-2.23581	6.06	-2.32297	6.06	-2.53312
6.07	-2.24775	6.07	-2.33572	6.07	-2.54737
6.08	-2.25974	6.08	-2.34853	6.08	-2.56169
6.09	-2.2718	6.09	-2.3614	6.09	-2.57607
6.1	-2.28391	6.1	-2.37433	6.1	-2.59053
6.11	-2.29608	6.11	-2.38733	6.11	-2.60506
6.12	-2.30831	6.12	-2.4004	6.12	-2.61967
6.13	-2.3206	6.13	-2.41353	6.13	-2.63434
6.14	-2.33294	6.14	-2.42672	6.14	-2.64909
6.15	-2.34535	6.15	-2.43998	6.15	-2.66392
6.16	-2.35782	6.16	-2.45331	6.16	-2.67881
6.17	-2.37034	6.17	-2.4667	6.17	-2.69378
6.18	-2.38293	6.18	-2.48015	6.18	-2.70883
6.19	-2.39557	6.19	-2.49368	6.19	-2.72395
6.2	-2.40828	6.2	-2.50727	6.2	-2.73914
6.21	-2.42105	6.21	-2.52093	6.21	-2.75441
6.22	-2.43388	6.22	-2.53465	6.22	-2.76975
6.23	-2.44677	6.23	-2.54845	6.23	-2.78517
6.24	-2.45972	6.24	-2.56231	6.24	-2.80067
6.25	-2.47274	6.25	-2.57624	6.25	-2.81624
6.26	-2.48581	6.26	-2.59023	6.26	-2.83189
6.27	-2.49895	6.27	-2.6043	6.27	-2.84761
6.28	-2.51215	6.28	-2.61844	6.28	-2.86341
6.29	-2.52542	6.29	-2.63264	6.29	-2.87929
6.3	-2.53875	6.3	-2.64692	6.3	-2.89525
6.31	-2.55214	6.31	-2.66127	6.31	-2.91129
6.32	-2.56559	6.32	-2.67568	6.32	-2.9274
6.33	-2.57911	6.33	-2.69017	6.33	-2.9436
6.34	-2.5927	6.34	-2.70473	6.34	-2.95987
6.35	-2.60635	6.35	-2.71936	6.35	-2.97622
6.36	-2.62006	6.36	-2.73406	6.36	-2.99265
6.37	-2.63384	6.37	-2.74883	6.37	-3.00916
6.38	-2.64768	6.38	-2.76368	6.38	-3.02575
6.39	-2.66159	6.39	-2.7786	6.39	-3.04243
6.4	-2.67557	6.4	-2.79359	6.4	-3.05918
6.41	-2.68961	6.41	-2.80866	6.41	-3.07601
6.42	-2.70372	6.42	-2.8238	6.42	-3.09293
6.43	-2.71789	6.43	-2.83901	6.43	-3.10993
6.44	-2.73214	6.44	-2.85429	6.44	-3.12701
6.45	-2.74645	6.45	-2.86966	6.45	-3.14417
6.46	-2.76082	6.46	-2.88509	6.46	-3.16142
6.47	-2.77527	6.47	-2.9006	6.47	-3.17875
6.48	-2.78978	6.48	-2.91619	6.48	-3.19616
6.49	-2.80437	6.49	-2.93185	6.49	-3.21366
6.5	-2.81902	6.5	-2.94759	6.5	-3.23124
6.51	-2.83374	6.51	-2.96341	6.51	-3.2489
6.52	-2.84853	6.52	-2.9793	6.52	-3.26665
6.53	-2.86339	6.53	-2.99527	6.53	-3.28449
6.54	-2.87832	6.54	-3.01132	6.54	-3.30241
6.55	-2.89332	6.55	-3.02744	6.55	-3.32041
6.56	-2.90839	6.56	-3.04365	6.56	-3.33851
6.57	-2.92353	6.57	-3.05993	6.57	-3.35668
6.58	-2.93874	6.58	-3.07629	6.58	-3.37495
6.59	-2.95402	6.59	-3.09273	6.59	-3.3933
6.6	-2.96938	6.6	-3.10925	6.6	-3.41174
6.61	-2.98481	6.61	-3.12585	6.61	-3.43027
6.62	-3.0003	6.62	-3.14253	6.62	-3.44889
6.63	-3.01588	6.63	-3.15929	6.63	-3.46759
6.64	-3.03152	6.64	-3.17613	6.64	-3.48638
6.65	-3.04724	6.65	-3.19305	6.65	-3.50527
6.66	-3.06303	6.66	-3.21005	6.66	-3.52424
6.67	-3.07889	6.67	-3.22714	6.67	-3.5433
6.68	-3.09483	6.68	-3.24431	6.68	-3.56245
6.69	-3.11085	6.69	-3.26156	6.69	-3.58169
6.7	-3.12693	6.7	-3.27889	6.7	-3.60102
6.71	-3.1431	6.71	-3.29631	6.71	-3.62045
6.72	-3.15933	6.72	-3.31381	6.72	-3.63996
6.73	-3.17565	6.73	-3.33139	6.73	-3.65957
6.74	-3.19204	6.74	-3.34906	6.74	-3.67927
6.75	-3.2085	6.75	-3.36681	6.75	-3.69906
6.76	-3.22504	6.76	-3.38465	6.76	-3.71895
6.77	-3.24166	6.77	-3.40257	6.77	-3.73892
6.78	-3.25835	6.78	-3.42058	6.78	-3.75899
6.79	-3.27513	6.79	-3.43867	6.79	-3.77916
6.8	-3.29198	6.8	-3.45686	6.8	-3.79942
6.81	-3.3089	6.81	-3.47512	6.81	-3.81977
6.82	-3.32591	6.82	-3.49348	6.82	-3.84022
6.83	-3.34299	6.83	-3.51192	6.83	-3.86076
6.84	-3.36016	6.84	-3.53045	6.84	-3.8814
6.85	-3.3774	6.85	-3.54907	6.85	-3.90214
6.86	-3.39472	6.86	-3.56778	6.86	-3.92297
6.87	-3.41212	6.87	-3.58657	6.87	-3.9439
6.88	-3.4296	6.88	-3.60546	6.88	-3.96492
6.89	-3.44716	6.89	-3.62443	6.89	-3.98605
6.9	-3.4648	6.9	-3.6435	6.9	-4.00727
6.91	-3.48253	6.91	-3.66265	6.91	-4.02858
6.92	-3.50033	6.92	-3.6819	6.92	-4.05
6.93	-3.51822	6.93	-3.70123	6.93	-4.07152
6.94	-3.53618	6.94	-3.72066	6.94	-4.09313
6.95	-3.55423	6.95	-3.74018	6.95	-4.11485
6.96	-3.57237	6.96	-3.75979	6.96	-4.13666
6.97	-3.59058	6.97	-3.7795	6.97	-4.15857
6.98	-3.60888	6.98	-3.7993	6.98	-4.18059
6.99	-3.62726	6.99	-3.81919	6.99	-4.2027
7	-3.64572	7	-3.83917	7	-4.22492
7.01	-3.66427	7.01	-3.85925	7.01	-4.24724
7.02	-3.6829	7.02	-3.87942	7.02	-4.26966
7.03	-3.70162	7.03	-3.89969	7.03	-4.29218
7.04	-3.72042	7.04	-3.92006	7.04	-4.31481
7.05	-3.73931	7.05	-3.94052	7.05	-4.33754
7.06	-3.75829	7.06	-3.96107	7.06	-4.36037
7.07	-3.77735	7.07	-3.98172	7.07	-4.38331
7.08	-3.79649	7.08	-4.00247	7.08	-4.40635
7.09	-3.81572	7.09	-4.02331	7.09	-4.4295
7.1	-3.83504	7.1	-4.04426	7.1	-4.45275
7.11	-3.85445	7.11	-4.0653	7.11	-4.4761
7.12	-3.87394	7.12	-4.08644	7.12	-4.49957
7.13	-3.89352	7.13	-4.10767	7.13	-4.52313
7.14	-3.91319	7.14	-4.12901	7.14	-4.54681
7.15	-3.93295	7.15	-4.15045	7.15	-4.57059
7.16	-3.9528	7.16	-4.17198	7.16	-4.59448
7.17	-3.97273	7.17	-4.19362	7.17	-4.61848
7.18	-3.99276	7.18	-4.21535	7.18	-4.64258
7.19	-4.01287	7.19	-4.23719	7.19	-4.6668
7.2	-4.03308	7.2	-4.25913	7.2	-4.69112
7.21	-4.05337	7.21	-4.28117	7.21	-4.71555
7.22	-4.07376	7.22	-4.30331	7.22	-4.74009
7.23	-4.09424	7.23	-4.32556	7.23	-4.76475
7.24	-4.1148	7.24	-4.34791	7.24	-4.78951
7.25	-4.13546	7.25	-4.37036	7.25	-4.81438
7.26	-4.15622	7.26	-4.39292	7.26	-4.83937
7.27	-4.17706	7.27	-4.41558	7.27	-4.86446
7.28	-4.198	7.28	-4.43834	7.28	-4.88967
7.29	-4.21903	7.29	-4.46121	7.29	-4.91499
7.3	-4.24015	7.3	-4.48419	7.3	-4.94043
7.31	-4.26137	7.31	-4.50727	7.31	-4.96598
7.32	-4.28268	7.32	-4.53046	7.32	-4.99164
7.33	-4.30408	7.33	-4.55375	7.33	-5.01741
7.34	-4.32558	7.34	-4.57715	7.34	-5.0433
7.35	-4.34718	7.35	-4.60066	7.35	-5.06931
7.36	-4.36887	7.36	-4.62428	7.36	-5.09543
7.37	-4.39066	7.37	-4.64801	7.37	-5.12167
7.38	-4.41254	7.38	-4.67184	7.38	-5.14802
7.39	-4.43452	7.39	-4.69578	7.39	-5.17449
7.4	-4.45659	7.4	-4.71984	7.4	-5.20108
7.41	-4.47876	7.41	-4.744	7.41	-5.22778
7.42	-4.50103	7.42	-4.76827	7.42	-5.25461
7.43	-4.5234	7.43	-4.79266	7.43	-5.28155
7.44	-4.54586	7.44	-4.81716	7.44	-5.30861
7.45	-4.56843	7.45	-4.84176	7.45	-5.33579
7.46	-4.59109	7.46	-4.86649	7.46	-5.36309
7.47	-4.61385	7.47	-4.89132	7.47	-5.39051
7.48	-4.63671	7.48	-4.91627	7.48	-5.41805
7.49	-4.65967	7.49	-4.94133	7.49	-5.44571
7.5	-4.68273	7.5	-4.9665	7.5	-5.4735
7.51	-4.70589	7.51	-4.99179	7.51	-5.50141
7.52	-4.72915	7.52	-5.01719	7.52	-5.52944
7.53	-4.75252	7.53	-5.04271	7.53	-5.55759
7.54	-4.77598	7.54	-5.06835	7.54	-5.58586
7.55	-4.79955	7.55	-5.0941	7.55	-5.61426
7.56	-4.82321	7.56	-5.11997	7.56	-5.64279
7.57	-4.84698	7.57	-5.14595	7.57	-5.67144
7.58	-4.87086	7.58	-5.17205	7.58	-5.70021
7.59	-4.89483	7.59	-5.19827	7.59	-5.72911
7.6	-4.91891	7.6	-5.22461	7.6	-5.75814
7.61	-4.9431	7.61	-5.25107	7.61	-5.7873
7.62	-4.96739	7.62	-5.27765	7.62	-5.81658
7.63	-4.99178	7.63	-5.30435	7.63	-5.84599
7.64	-5.01628	7.64	-5.33117	7.64	-5.87553
7.65	-5.04088	7.65	-5.35811	7.65	-5.90519
7.66	-5.06559	7.66	-5.38517	7.66	-5.93499
7.67	-5.0904	7.67	-5.41235	7.67	-5.96492
7.68	-5.11532	7.68	-5.43966	7.68	-5.99497
7.69	-5.14035	7.69	-5.46708	7.69	-6.02516
7.7	-5.16549	7.7	-5.49464	7.7	-6.05548
7.71	-5.19073	7.71	-5.52231	7.71	-6.08593
7.72	-5.21608	7.72	-5.55011	7.72	-6.11652
7.73	-5.24154	7.73	-5.57803	7.73	-6.14724
7.74	-5.26711	7.74	-5.60608	7.74	-6.17809
7.75	-5.29278	7.75	-5.63426	7.75	-6.20907
7.76	-5.31857	7.76	-5.66256	7.76	-6.2402
7.77	-5.34446	7.77	-5.69099	7.77	-6.27145
7.78	-5.37047	7.78	-5.71955	7.78	-6.30284
7.79	-5.39658	7.79	-5.74823	7.79	-6.33437
7.8	-5.42281	7.8	-5.77704	7.8	-6.36604
7.81	-5.44914	7.81	-5.80598	7.81	-6.39784
7.82	-5.47559	7.82	-5.83505	7.82	-6.42978
7.83	-5.50215	7.83	-5.86425	7.83	-6.46186
7.84	-5.52882	7.84	-5.89358	7.84	-6.49408
7.85	-5.55561	7.85	-5.92304	7.85	-6.52644
7.86	-5.58251	7.86	-5.95263	7.86	-6.55894
7.87	-5.60952	7.87	-5.98236	7.87	-6.59158
7.88	-5.63664	7.88	-6.01222	7.88	-6.62436
7.89	-5.66388	7.89	-6.04221	7.89	-6.65729
7.9	-5.69124	7.9	-6.07233	7.9	-6.69036
7.91	-5.7187	7.91	-6.10259	7.91	-6.72357
7.92	-5.74629	7.92	-6.13298	7.92	-6.75692
7.93	-5.77399	7.93	-6.16351	7.93	-6.79043
7.94	-5.8018	7.94	-6.19417	7.94	-6.82407
7.95	-5.82973	7.95	-6.22497	7.95	-6.85786
7.96	-5.85778	7.96	-6.2559	7.96	-6.8918
7.97	-5.88595	7.97	-6.28698	7.97	-6.92589
7.98	-5.91423	7.98	-6.31819	7.98	-6.96013
7.99	-5.94263	7.99	-6.34954	7.99	-6.99451
8	-5.97115	8	-6.38103	8	-7.02904
8.01	-5.99979	8.01	-6.41266	8.01	-7.06373
8.02	-6.02854	8.02	-6.44442	8.02	-7.09856
8.03	-6.05742	8.03	-6.47633	8.03	-7.13355
8.04	-6.08642	8.04	-6.50838	8.04	-7.16868
8.05	-6.11553	8.05	-6.54058	8.05	-7.20398
8.06	-6.14477	8.06	-6.57291	8.06	-7.23942
8.07	-6.17413	8.07	-6.60539	8.07	-7.27502
8.08	-6.20361	8.08	-6.63801	8.08	-7.31077
8.09	-6.23321	8.09	-6.67078	8.09	-7.34668
8.1	-6.26293	8.1	-6.70369	8.1	-7.38275
8.11	-6.29278	8.11	-6.73675	8.11	-7.41897
8.12	-6.32275	8.12	-6.76995	8.12	-7.45536
8.13	-6.35284	8.13	-6.8033	8.13	-7.4919
8.14	-6.38306	8.14	-6.8368	8.14	-7.5286
8.15	-6.4134	8.15	-6.87044	8.15	-7.56546
8.16	-6.44387	8.16	-6.90424	8.16	-7.60248
8.17	-6.47446	8.17	-6.93818	8.17	-7.63967
8.18	-6.50517	8.18	-6.97227	8.18	-7.67701
8.19	-6.53602	8.19	-7.00652	8.19	-7.71452
8.2	-6.56699	8.2	-7.04091	8.2	-7.7522
8.21	-6.59808	8.21	-7.07546	8.21	-7.79004
8.22	-6.6293	8.22	-7.11016	8.22	-7.82805
8.23	-6.66065	8.23	-7.14501	8.23	-7.86622
8.24	-6.69213	8.24	-7.18002	8.24	-7.90457
8.25	-6.72374	8.25	-7.21518	8.25	-7.94308
8.26	-6.75548	8.26	-7.25049	8.26	-7.98176
8.27	-6.78734	8.27	-7.28596	8.27	-8.02061
8.28	-6.81934	8.28	-7.32159	8.28	-8.05963
8.29	-6.85146	8.29	-7.35738	8.29	-8.09883
8.3	-6.88372	8.3	-7.39332	8.3	-8.1382
8.31	-6.9161	8.31	-7.42942	8.31	-8.17774
8.32	-6.94862	8.32	-7.46568	8.32	-8.21746
8.33	-6.98127	8.33	-7.5021	8.33	-8.25735
8.34	-7.01405	8.34	-7.53868	8.34	-8.29742
8.35	-7.04697	8.35	-7.57543	8.35	-8.33767
8.36	-7.08002	8.36	-7.61233	8.36	-8.3781
8.37	-7.1132	8.37	-7.6494	8.37	-8.41871
8.38	-7.14651	8.38	-7.68663	8.38	-8.4595
8.39	-7.17997	8.39	-7.72403	8.39	-8.50047
8.4	-7.21355	8.4	-7.76159	8.4	-8.54163
8.41	-7.24727	8.41	-7.79932	8.41	-8.58297
8.42	-7.28113	8.42	-7.83721	8.42	-8.6245
8.43	-7.31512	8.43	-7.87527	8.43	-8.66621
8.44	-7.34925	8.44	-7.9135	8.44	-8.70811
8.45	-7.38352	8.45	-7.9519	8.45	-8.7502
8.46	-7.41793	8.46	-7.99047	8.46	-8.79247
8.47	-7.45247	8.47	-8.02921	8.47	-8.83494
8.48	-7.48715	8.48	-8.06812	8.48	-8.8776
8.49	-7.52197	8.49	-8.1072	8.49	-8.92046
8.5	-7.55694	8.5	-8.14645	8.5	-8.96351
8.51	-7.59204	8.51	-8.18588	8.51	-9.00675
8.52	-7.62728	8.52	-8.22548	8.52	-9.05019
8.53	-7.66266	8.53	-8.26526	8.53	-9.09383
8.54	-7.69818	8.54	-8.30522	8.54	-9.13767
8.55	-7.73385	8.55	-8.34535	8.55	-9.18171
8.56	-7.76966	8.56	-8.38566	8.56	-9.22595
8.57	-7.80561	8.57	-8.42615	8.57	-9.2704
8.58	-7.84171	8.58	-8.46681	8.58	-9.31504
8.59	-7.87794	8.59	-8.50766	8.59	-9.3599
8.6	-7.91433	8.6	-8.54869	8.6	-9.40496
8.61	-7.95086	8.61	-8.5899	8.61	-9.45023
8.62	-7.98753	8.62	-8.6313	8.62	-9.49571
8.63	-8.02435	8.63	-8.67288	8.63	-9.54141
8.64	-8.06131	8.64	-8.71464	8.64	-9.58731
8.65	-8.09843	8.65	-8.75659	8.65	-9.63343
8.66	-8.13569	8.66	-8.79872	8.66	-9.67976
8.67	-8.1731	8.67	-8.84105	8.67	-9.72632
8.68	-8.21065	8.68	-8.88356	8.68	-9.77309
8.69	-8.24836	8.69	-8.92626	8.69	-9.82008
8.7	-8.28621	8.7	-8.96916	8.7	-9.86729
8.71	-8.32421	8.71	-9.01224	8.71	-9.91473
8.72	-8.36237	8.72	-9.05552	8.72	-9.96239
8.73	-8.40068	8.73	-9.09899	8.73	-10.0103
8.74	-8.43913	8.74	-9.14265	8.74	-10.0584
8.75	-8.47774	8.75	-9.18651	8.75	-10.1067
8.76	-8.5165	8.76	-9.23056	8.76	-10.1553
8.77	-8.55542	8.77	-9.27482	8.77	-10.2041
8.78	-8.59448	8.78	-9.31927	8.78	-10.2532
8.79	-8.63371	8.79	-9.36392	8.79	-10.3025
8.8	-8.67308	8.8	-9.40877	8.8	-10.352
8.81	-8.71261	8.81	-9.45382	8.81	-10.4017
8.82	-8.7523	8.82	-9.49908	8.82	-10.4517
8.83	-8.79214	8.83	-9.54454	8.83	-10.502
8.84	-8.83214	8.84	-9.5902	8.84	-10.5525
8.85	-8.8723	8.85	-9.63607	8.85	-10.6032
8.86	-8.91261	8.86	-9.68214	8.86	-10.6542
8.87	-8.95309	8.87	-9.72843	8.87	-10.7055
8.88	-8.99372	8.88	-9.77492	8.88	-10.7569
8.89	-9.03451	8.89	-9.82162	8.89	-10.8087
8.9	-9.07546	8.9	-9.86854	8.9	-10.8607
8.91	-9.11657	8.91	-9.91566	8.91	-10.913
8.92	-9.15784	8.92	-9.963	8.92	-10.9655
8.93	-9.19928	8.93	-10.0106	8.93	-11.0183
8.94	-9.24087	8.94	-10.0583	8.94	-11.0714
8.95	-9.28263	8.95	-10.1063	8.95	-11.1247
8.96	-9.32455	8.96	-10.1545	8.96	-11.1783
8.97	-9.36664	8.97	-10.2029	8.97	-11.2322
8.98	-9.40889	8.98	-10.2516	8.98	-11.2864
8.99	-9.4513	8.99	-10.3005	8.99	-11.3408
9	-9.49388	9	-10.3496	9	-11.3955
9.01	-9.53663	9.01	-10.3989	9.01	-11.4505
9.02	-9.57954	9.02	-10.4484	9.02	-11.5058
9.03	-9.62262	9.03	-10.4982	9.03	-11.5614
9.04	-9.66587	9.04	-10.5482	9.04	-11.6172
9.05	-9.70928	9.05	-10.5984	9.05	-11.6734
9.06	-9.75286	9.06	-10.6488	9.06	-11.7298
9.07	-9.79662	9.07	-10.6995	9.07	-11.7866
9.08	-9.84054	9.08	-10.7504	9.08	-11.8436
9.09	-9.88463	9.09	-10.8016	9.09	-11.901
9.1	-9.92889	9.1	-10.853	9.1	-11.9587
9.11	-9.97333	9.11	-10.9046	9.11	-12.0166
9.12	-10.0179	9.12	-10.9565	9.12	-12.0749
9.13	-10.0627	9.13	-11.0086	9.13	-12.1335
9.14	-10.1077	9.14	-11.0609	9.14	-12.1925
9.15	-10.1528	9.15	-11.1135	9.15	-12.2517
9.16	-10.1981	9.16	-11.1663	9.16	-12.3113
9.17	-10.2436	9.17	-11.2194	9.17	-12.3712
9.18	-10.2892	9.18	-11.2727	9.18	-12.4314
9.19	-10.3351	9.19	-11.3263	9.19	-12.492
9.2	-10.3811	9.2	-11.3801	9.2	-12.5529
9.21	-10.4272	9.21	-11.4342	9.21	-12.6142
9.22	-10.4736	9.22	-11.4885	9.22	-12.6758
9.23	-10.5201	9.23	-11.543	9.23	-12.7377
9.24	-10.5668	9.24	-11.5979	9.24	-12.8
9.25	-10.6137	9.25	-11.6529	9.25	-12.8627
9.26	-10.6608	9.26	-11.7083	9.26	-12.9257
9.27	-10.7081	9.27	-11.7639	9.27	-12.9891
9.28	-10.7555	9.28	-11.8197	9.28	-13.0529
9.29	-10.8031	9.29	-11.8758	9.29	-13.117
9.3	-10.8509	9.3	-11.9322	9.3	-13.1815
9.31	-10.8989	9.31	-11.9889	9.31	-13.2464
9.32	-10.947	9.32	-12.0458	9.32	-13.3117
9.33	-10.9954	9.33	-12.103	9.33	-13.3774
9.34	-11.0439	9.34	-12.1604	9.34	-13.4435
9.35	-11.0926	9.35	-12.2181	9.35	-13.5099
9.36	-11.1415	9.36	-12.2761	9.36	-13.5768
9.37	-11.1906	9.37	-12.3344	9.37	-13.6441
9.38	-11.2399	9.38	-12.3929	9.38	-13.7118
9.39	-11.2893	9.39	-12.4517	9.39	-13.7799
9.4	-11.3389	9.4	-12.5108	9.4	-13.8484
9.41	-11.3888	9.41	-12.5702	9.41	-13.9174
9.42	-11.4388	9.42	-12.6298	9.42	-13.9868
9.43	-11.489	9.43	-12.6898	9.43	-14.0566
9.44	-11.5394	9.44	-12.75	9.44	-14.1269
9.45	-11.5899	9.45	-12.8105	9.45	-14.1976
9.46	-11.6407	9.46	-12.8712	9.46	-14.2688
9.47	-11.6916	9.47	-12.9323	9.47	-14.3405
9.48	-11.7428	9.48	-12.9937	9.48	-14.4126
9.49	-11.7941	9.49	-13.0553	9.49	-14.4852
9.5	-11.8456	9.5	-13.1173	9.5	-14.5582
9.51	-11.8974	9.51	-13.1795	9.51	-14.6318
9.52	-11.9493	9.52	-13.242	9.52	-14.7059
9.53	-12.0014	9.53	-13.3049	9.53	-14.7804
9.54	-12.0536	9.54	-13.368	9.54	-14.8555
9.55	-12.1061	9.55	-13.4314	9.55	-14.9311
9.56	-12.1588	9.56	-13.4951	9.56	-15.0072
9.57	-12.2117	9.57	-13.5591	9.57	-15.0838
9.58	-12.2647	9.58	-13.6234	9.58	-15.1609
9.59	-12.3179	9.59	-13.6881	9.59	-15.2386
9.6	-12.3714	9.6	-13.753	9.6	-15.3169
9.61	-12.425	9.61	-13.8182	9.61	-15.3957
9.62	-12.4788	9.62	-13.8837	9.62	-15.4751
9.63	-12.5328	9.63	-13.9496	9.63	-15.555
9.64	-12.5871	9.64	-14.0157	9.64	-15.6356
9.65	-12.6415	9.65	-14.0822	9.65	-15.7167
9.66	-12.696	9.66	-14.1489	9.66	-15.7984
9.67	-12.7508	9.67	-14.216	9.67	-15.8808
9.68	-12.8058	9.68	-14.2834	9.68	-15.9637
9.69	-12.861	9.69	-14.3511	9.69	-16.0473
9.7	-12.9163	9.7	-14.4191	9.7	-16.1315
9.71	-12.9719	9.71	-14.4875	9.71	-16.2164
9.72	-13.0276	9.72	-14.5561	9.72	-16.3019
9.73	-13.0836	9.73	-14.625	9.73	-16.3881
9.74	-13.1397	9.74	-14.6943	9.74	-16.475
9.75	-13.196	9.75	-14.7639	9.75	-16.5626
9.76	-13.2525	9.76	-14.8338	9.76	-16.6508
9.77	-13.3092	9.77	-14.904	9.77	-16.7399
9.78	-13.3661	9.78	-14.9745	9.78	-16.8296
9.79	-13.4232	9.79	-15.0454	9.79	-16.92
9.8	-13.4804	9.8	-15.1165	9.8	-17.0112
9.81	-13.5379	9.81	-15.188	9.81	-17.1032
9.82	-13.5955	9.82	-15.2598	9.82	-17.196
9.83	-13.6534	9.83	-15.3319	9.83	-17.2895
9.84	-13.7114	9.84	-15.4043	9.84	-17.3838
9.85	-13.7696	9.85	-15.477	9.85	-17.479
9.86	-13.8279	9.86	-15.55	9.86	-17.575
9.87	-13.8865	9.87	-15.6234	9.87	-17.6719
9.88	-13.9452	9.88	-15.697	9.88	-17.7696
9.89	-14.0042	9.89	-15.7709	9.89	-17.8682
9.9	-14.0633	9.9	-15.8452	9.9	-17.9677
9.91	-14.1225	9.91	-15.9198	9.91	-18.0681
9.92	-14.182	9.92	-15.9946	9.92	-18.1695
9.93	-14.2416	9.93	-16.0698	9.93	-18.2718
9.94	-14.3014	9.94	-16.1452	9.94	-18.3751
9.95	-14.3614	9.95	-16.2209	9.95	-18.4794
9.96	-14.4215	9.96	-16.297	9.96	-18.5847
9.97	-14.4818	9.97	-16.3733	9.97	-18.691
9.98	-14.5423	9.98	-16.4499	9.98	-18.7983
9.99	-14.6029	9.99	-16.5267	9.99	-18.9068
10	-14.6637	10	-16.6039	10	-19.0163
10.01	-14.7247	10.01	-16.6813	10.01	-19.127
10.02	-14.7858	10.02	-16.759	10.02	-19.2388
10.03	-14.8471	10.03	-16.8369	10.03	-19.3518
10.04	-14.9085	10.04	-16.9151	10.04	-19.4659
10.05	-14.9701	10.05	-16.9935	10.05	-19.5814
10.06	-15.0318	10.06	-17.0722	10.06	-19.698
10.07	-15.0936	10.07	-17.1511	10.07	-19.8159
10.08	-15.1556	10.08	-17.2302	10.08	-19.9351
10.09	-15.2178	10.09	-17.3096	10.09	-20.0557
10.1	-15.28	10.1	-17.3891	10.1	-20.1776
10.11	-15.3424	10.11	-17.4689	10.11	-20.301
10.12	-15.4049	10.12	-17.5488	10.12	-20.4258
10.13	-15.4676	10.13	-17.6289	10.13	-20.552
10.14	-15.5303	10.14	-17.7092	10.14	-20.6798
10.15	-15.5932	10.15	-17.7897	10.15	-20.8091
10.16	-15.6562	10.16	-17.8703	10.16	-20.9399
10.17	-15.7192	10.17	-17.951	10.17	-21.0724
10.18	-15.7824	10.18	-18.0318	10.18	-21.2066
10.19	-15.8457	10.19	-18.1128	10.19	-21.3425
10.2	-15.909	10.2	-18.1939	10.2	-21.4801
10.21	-15.9725	10.21	-18.275	10.21	-21.6196
10.22	-16.036	10.22	-18.3561	10.22	-21.7609
10.23	-16.0996	10.23	-18.4374	10.23	-21.9041
10.24	-16.1632	10.24	-18.5186	10.24	-22.0492
10.25	-16.2269	10.25	-18.5999	10.25	-22.1964
10.26	-16.2907	10.26	-18.6811	10.26	-22.3456
10.27	-16.3545	10.27	-18.7623	10.27	-22.497
10.28	-16.4183	10.28	-18.8435	10.28	-22.6506
10.29	-16.4822	10.29	-18.9245	10.29	-22.8064
10.3	-16.5461	10.3	-19.0055	10.3	-22.9645
10.31	-16.61	10.31	-19.0863	10.31	-23.1251
10.32	-16.6739	10.32	-19.167	10.32	-23.2881
10.33	-16.7378	10.33	-19.2475	10.33	-23.4536
10.34	-16.8017	10.34	-19.3278	10.34	-23.6218
10.35	-16.8656	10.35	-19.4079	10.35	-23.7927
10.36	-16.9294	10.36	-19.4877	10.36	-23.9664
10.37	-16.9932	10.37	-19.5672	10.37	-24.143
10.38	-17.057	10.38	-19.6463	10.38	-24.3226
10.39	-17.1207	10.39	-19.7251	10.39	-24.5053
10.4	-17.1843	10.4	-19.8035	10.4	-24.6912
10.41	-17.2478	10.41	-19.8815	10.41	-24.8804
10.42	-17.3113	10.42	-19.959	10.42	-25.073
10.43	-17.3746	10.43	-20.0359	10.43	-25.2692
10.44	-17.4378	10.44	-20.1123	10.44	-25.469
10.45	-17.5009	10.45	-20.1882	10.45	-25.6727
10.46	-17.5638	10.46	-20.2634	10.46	-25.8803
10.47	-17.6266	10.47	-20.3379	10.47	-26.092
10.48	-17.6892	10.48	-20.4117	10.48	-26.3079
10.49	-17.7517	10.49	-20.4847	10.49	-26.5283
10.5	-17.8139	10.5	-20.5569	10.5	-26.7532
10.51	-17.8759	10.51	-20.6282	10.51	-26.9829
10.52	-17.9377	10.52	-20.6986	10.52	-27.2175
10.53	-17.9992	10.53	-20.7681	10.53	-27.4572
10.54	-18.0605	10.54	-20.8365	10.54	-27.7022
10.55	-18.1215	10.55	-20.9039	10.55	-27.9528
10.56	-18.1822	10.56	-20.9702	10.56	-28.209
10.57	-18.2426	10.57	-21.0353	10.57	-28.4712
10.58	-18.3027	10.58	-21.0992	10.58	-28.7396
10.59	-18.3624	10.59	-21.1618	10.59	-29.0143
10.6	-18.4218	10.6	-21.2231	10.6	-29.2955
10.61	-18.4808	10.61	-21.283	10.61	-29.5836
10.62	-18.5394	10.62	-21.3414	10.62	-29.8787
10.63	-18.5975	10.63	-21.3984	10.63	-30.1809
10.64	-18.6553	10.64	-21.4539	10.64	-30.4905
10.65	-18.7125	10.65	-21.5078	10.65	-30.8076
10.66	-18.7693	10.66	-21.56	10.66	-31.1322
10.67	-18.8256	10.67	-21.6105	10.67	-31.4645
10.68	-18.8814	10.68	-21.6593	10.68	-31.8043
10.69	-18.9366	10.69	-21.7064	10.69	-32.1514
10.7	-18.9913	10.7	-21.7516	10.7	-32.5057
10.71	-19.0453	10.71	-21.7949	10.71	-32.8665
10.72	-19.0988	10.72	-21.8363	10.72	-33.2332
10.73	-19.1517	10.73	-21.8757	10.73	-33.6046
10.74	-19.2039	10.74	-21.9132	10.74	-33.9795
10.75	-19.2554	10.75	-21.9486	10.75	-34.3559
10.76	-19.3063	10.76	-21.9819	10.76	-34.7313
10.77	-19.3564	10.77	-22.0132	10.77	-35.1027
10.78	-19.4058	10.78	-22.0423	10.78	-35.4661
10.79	-19.4544	10.79	-22.0693	10.79	-35.8169
10.8	-19.5023	10.8	-22.0941	10.8	-36.1494
10.81	-19.5493	10.81	-22.1167	10.81	-36.4572
10.82	-19.5956	10.82	-22.1371	10.82	-36.7332
10.83	-19.641	10.83	-22.1553	10.83	-36.9703
10.84	-19.6855	10.84	-22.1713	10.84	-37.1612
10.85	-19.7291	10.85	-22.185	10.85	-37.2997
10.86	-19.7718	10.86	-22.1965	10.86	-37.3809
10.87	-19.8136	10.87	-22.2057	10.87	-37.4022
10.88	-19.8545	10.88	-22.2128	10.88	-37.3633
10.89	-19.8943	10.89	-22.2176	10.89	-37.2662
10.9	-19.9332	10.9	-22.2202	10.9	-37.1153
10.91	-19.9711	10.91	-22.2207	10.91	-36.9167
10.92	-20.0079	10.92	-22.2189	10.92	-36.6772
10.93	-20.0437	10.93	-22.215	10.93	-36.4042
10.94	-20.0785	10.94	-22.209	10.94	-36.1048
10.95	-20.1121	10.95	-22.2009	10.95	-35.7856
10.96	-20.1447	10.96	-22.1907	10.96	-35.4525
10.97	-20.1761	10.97	-22.1785	10.97	-35.1103
10.98	-20.2065	10.98	-22.1643	10.98	-34.7632
10.99	-20.2356	10.99	-22.1482	10.99	-34.4144
11	-20.2637	11	-22.1301	11	-34.0665
11.01	-20.2905	11.01	-22.1102	11.01	-33.7217
11.02	-20.3162	11.02	-22.0884	11.02	-33.3814
11.03	-20.3407	11.03	-22.0648	11.03	-33.0466
11.04	-20.364	11.04	-22.0395	11.04	-32.7183
11.05	-20.3861	11.05	-22.0126	11.05	-32.397
11.06	-20.407	11.06	-21.984	11.06	-32.0829
11.07	-20.4267	11.07	-21.9537	11.07	-31.7764
11.08	-20.4451	11.08	-21.922	11.08	-31.4775
11.09	-20.4623	11.09	-21.8888	11.09	-31.1861
11.1	-20.4783	11.1	-21.8541	11.1	-30.9023
11.11	-20.4931	11.11	-21.8181	11.11	-30.6258
11.12	-20.5066	11.12	-21.7807	11.12	-30.3566
11.13	-20.5189	11.13	-21.7421	11.13	-30.0944
11.14	-20.5299	11.14	-21.7023	11.14	-29.8391
11.15	-20.5397	11.15	-21.6612	11.15	-29.5904
11.16	-20.5483	11.16	-21.6191	11.16	-29.3481
11.17	-20.5556	11.17	-21.5759	11.17	-29.112
11.18	-20.5618	11.18	-21.5317	11.18	-28.8819
11.19	-20.5667	11.19	-21.4865	11.19	-28.6575
11.2	-20.5704	11.2	-21.4404	11.2	-28.4387
11.21	-20.573	11.21	-21.3935	11.21	-28.2253
11.22	-20.5743	11.22	-21.3457	11.22	-28.017
11.23	-20.5744	11.23	-21.2972	11.23	-27.8137
11.24	-20.5734	11.24	-21.2479	11.24	-27.6151
11.25	-20.5713	11.25	-21.1979	11.25	-27.4212
11.26	-20.568	11.26	-21.1473	11.26	-27.2318
11.27	-20.5635	11.27	-21.0961	11.27	-27.0466
11.28	-20.558	11.28	-21.0444	11.28	-26.8655
11.29	-20.5513	11.29	-20.9921	11.29	-26.6885
11.3	-20.5436	11.3	-20.9394	11.3	-26.5152
11.31	-20.5348	11.31	-20.8862	11.31	-26.3457
11.32	-20.525	11.32	-20.8326	11.32	-26.1797
11.33	-20.5142	11.33	-20.7786	11.33	-26.0173
11.34	-20.5023	11.34	-20.7243	11.34	-25.8581
11.35	-20.4894	11.35	-20.6696	11.35	-25.7021
11.36	-20.4756	11.36	-20.6148	11.36	-25.5493
11.37	-20.4608	11.37	-20.5596	11.37	-25.3995
11.38	-20.445	11.38	-20.5042	11.38	-25.2526
11.39	-20.4284	11.39	-20.4487	11.39	-25.1085
11.4	-20.4109	11.4	-20.393	11.4	-24.9672
11.41	-20.3925	11.41	-20.3372	11.41	-24.8285
11.42	-20.3733	11.42	-20.2812	11.42	-24.6923
11.43	-20.3532	11.43	-20.2251	11.43	-24.5587
11.44	-20.3323	11.44	-20.169	11.44	-24.4274
11.45	-20.3106	11.45	-20.1129	11.45	-24.2985
11.46	-20.2882	11.46	-20.0567	11.46	-24.1718
11.47	-20.2651	11.47	-20.0005	11.47	-24.0474
11.48	-20.2412	11.48	-19.9443	11.48	-23.9251
11.49	-20.2166	11.49	-19.8882	11.49	-23.8049
11.5	-20.1914	11.5	-19.8321	11.5	-23.6867
11.51	-20.1655	11.51	-19.7761	11.51	-23.5705
11.52	-20.139	11.52	-19.7201	11.52	-23.4562
11.53	-20.1118	11.53	-19.6642	11.53	-23.3437
11.54	-20.0841	11.54	-19.6085	11.54	-23.233
11.55	-20.0558	11.55	-19.5528	11.55	-23.1242
11.56	-20.027	11.56	-19.4973	11.56	-23.017
11.57	-19.9976	11.57	-19.442	11.57	-22.9115
11.58	-19.9677	11.58	-19.3868	11.58	-22.8076
11.59	-19.9374	11.59	-19.3317	11.59	-22.7053
11.6	-19.9065	11.6	-19.2769	11.6	-22.6046
11.61	-19.8753	11.61	-19.2222	11.61	-22.5053
11.62	-19.8436	11.62	-19.1677	11.62	-22.4076
11.63	-19.8115	11.63	-19.1134	11.63	-22.3113
11.64	-19.779	11.64	-19.0593	11.64	-22.2163
11.65	-19.7461	11.65	-19.0055	11.65	-22.1228
11.66	-19.7129	11.66	-18.9518	11.66	-22.0306
11.67	-19.6793	11.67	-18.8984	11.67	-21.9397
11.68	-19.6455	11.68	-18.8452	11.68	-21.8501
11.69	-19.6113	11.69	-18.7923	11.69	-21.7617
11.7	-19.5768	11.7	-18.7396	11.7	-21.6746
11.71	-19.5421	11.71	-18.6872	11.71	-21.5886
11.72	-19.5071	11.72	-18.635	11.72	-21.5038
11.73	-19.4719	11.73	-18.5831	11.73	-21.4202
11.74	-19.4365	11.74	-18.5314	11.74	-21.3377
11.75	-19.4008	11.75	-18.48	11.75	-21.2562
11.76	-19.3649	11.76	-18.4289	11.76	-21.1759
11.77	-19.3289	11.77	-18.378	11.77	-21.0966
11.78	-19.2927	11.78	-18.3274	11.78	-21.0183
11.79	-19.2564	11.79	-18.2771	11.79	-20.941
11.8	-19.2199	11.8	-18.2271	11.8	-20.8647
11.81	-19.1832	11.81	-18.1774	11.81	-20.7894
11.82	-19.1465	11.82	-18.1279	11.82	-20.7151
11.83	-19.1096	11.83	-18.0787	11.83	-20.6416
11.84	-19.0727	11.84	-18.0299	11.84	-20.5691
11.85	-19.0356	11.85	-17.9813	11.85	-20.4975
11.86	-18.9985	11.86	-17.933	11.86	-20.4267
11.87	-18.9613	11.87	-17.8849	11.87	-20.3569
11.88	-18.9241	11.88	-17.8372	11.88	-20.2878
11.89	-18.8868	11.89	-17.7898	11.89	-20.2196
11.9	-18.8495	11.9	-17.7426	11.9	-20.1522
11.91	-18.8122	11.91	-17.6958	11.91	-20.0856
11.92	-18.7749	11.92	-17.6492	11.92	-20.0198
11.93	-18.7375	11.93	-17.603	11.93	-19.9548
11.94	-18.7001	11.94	-17.557	11.94	-19.8905
11.95	-18.6628	11.95	-17.5113	11.95	-19.827
11.96	-18.6254	11.96	-17.4659	11.96	-19.7642
11.97	-18.5881	11.97	-17.4208	11.97	-19.7021
11.98	-18.5508	11.98	-17.376	11.98	-19.6408
11.99	-18.5136	11.99	-17.3315	11.99	-19.5801
12	-18.4763	12	-17.2872	12	-19.5201
12.01	-18.4392	12.01	-17.2433	12.01	-19.4608
12.02	-18.4021	12.02	-17.1996	12.02	-19.4021
12.03	-18.365	12.03	-17.1562	12.03	-19.3441
12.04	-18.328	12.04	-17.1132	12.04	-19.2868
12.05	-18.2911	12.05	-17.0704	12.05	-19.23
12.06	-18.2542	12.06	-17.0279	12.06	-19.1739
12.07	-18.2175	12.07	-16.9856	12.07	-19.1184
12.08	-18.1808	12.08	-16.9437	12.08	-19.0635
12.09	-18.1442	12.09	-16.902	12.09	-19.0092
12.1	-18.1077	12.1	-16.8606	12.1	-18.9555
12.11	-18.0713	12.11	-16.8195	12.11	-18.9023
12.12	-18.035	12.12	-16.7787	12.12	-18.8498
12.13	-17.9989	12.13	-16.7381	12.13	-18.7977
12.14	-17.9628	12.14	-16.6978	12.14	-18.7463
12.15	-17.9268	12.15	-16.6578	12.15	-18.6953
12.16	-17.891	12.16	-16.6181	12.16	-18.6449
12.17	-17.8552	12.17	-16.5786	12.17	-18.5951
12.18	-17.8196	12.18	-16.5394	12.18	-18.5457
12.19	-17.7841	12.19	-16.5005	12.19	-18.4968
12.2	-17.7488	12.2	-16.4618	12.2	-18.4485
12.21	-17.7136	12.21	-16.4234	12.21	-18.4007
12.22	-17.6785	12.22	-16.3853	12.22	-18.3533
12.23	-17.6435	12.23	-16.3474	12.23	-18.3064
12.24	-17.6087	12.24	-16.3098	12.24	-18.26
12.25	-17.574	12.25	-16.2724	12.25	-18.2141
12.26	-17.5395	12.26	-16.2353	12.26	-18.1686
12.27	-17.5051	12.27	-16.1985	12.27	-18.1236
12.28	-17.4708	12.28	-16.1619	12.28	-18.0791
12.29	-17.4367	12.29	-16.1256	12.29	-18.0349
12.3	-17.4028	12.3	-16.0895	12.3	-17.9913
12.31	-17.369	12.31	-16.0536	12.31	-17.948
12.32	-17.3353	12.32	-16.018	12.32	-17.9052
12.33	-17.3018	12.33	-15.9827	12.33	-17.8628
12.34	-17.2685	12.34	-15.9476	12.34	-17.8209
12.35	-17.2353	12.35	-15.9127	12.35	-17.7793
12.36	-17.2022	12.36	-15.8781	12.36	-17.7381
12.37	-17.1694	12.37	-15.8437	12.37	-17.6974
12.38	-17.1367	12.38	-15.8095	12.38	-17.657
12.39	-17.1041	12.39	-15.7756	12.39	-17.617
12.4	-17.0717	12.4	-15.742	12.4	-17.5775
12.41	-17.0395	12.41	-15.7085	12.41	-17.5383
12.42	-17.0074	12.42	-15.6753	12.42	-17.4994
12.43	-16.9755	12.43	-15.6423	12.43	-17.461
12.44	-16.9437	12.44	-15.6096	12.44	-17.4229
12.45	-16.9121	12.45	-15.577	12.45	-17.3852
12.46	-16.8807	12.46	-15.5447	12.46	-17.3479
12.47	-16.8494	12.47	-15.5127	12.47	-17.3109
12.48	-16.8183	12.48	-15.4808	12.48	-17.2742
12.49	-16.7874	12.49	-15.4492	12.49	-17.2379
12.5	-16.7566	12.5	-15.4177	12.5	-17.202
12.51	-16.726	12.51	-15.3865	12.51	-17.1664
12.52	-16.6956	12.52	-15.3556	12.52	-17.1311
12.53	-16.6653	12.53	-15.3248	12.53	-17.0961
12.54	-16.6352	12.54	-15.2942	12.54	-17.0615
12.55	-16.6052	12.55	-15.2639	12.55	-17.0272
12.56	-16.5755	12.56	-15.2337	12.56	-16.9932
12.57	-16.5458	12.57	-15.2038	12.57	-16.9596
12.58	-16.5164	12.58	-15.1741	12.58	-16.9263
12.59	-16.4871	12.59	-15.1445	12.59	-16.8932
12.6	-16.458	12.6	-15.1152	12.6	-16.8605
12.61	-16.429	12.61	-15.0861	12.61	-16.8281
12.62	-16.4002	12.62	-15.0572	12.62	-16.796
12.63	-16.3716	12.63	-15.0285	12.63	-16.7642
12.64	-16.3431	12.64	-15	12.64	-16.7327
12.65	-16.3148	12.65	-14.9716	12.65	-16.7014
12.66	-16.2867	12.66	-14.9435	12.66	-16.6705
12.67	-16.2587	12.67	-14.9156	12.67	-16.6398
12.68	-16.2309	12.68	-14.8878	12.68	-16.6095
12.69	-16.2032	12.69	-14.8603	12.69	-16.5794
12.7	-16.1757	12.7	-14.8329	12.7	-16.5496
12.71	-16.1484	12.71	-14.8057	12.71	-16.5201
12.72	-16.1212	12.72	-14.7787	12.72	-16.4908
12.73	-16.0942	12.73	-14.7519	12.73	-16.4618
12.74	-16.0674	12.74	-14.7253	12.74	-16.4331
12.75	-16.0407	12.75	-14.6989	12.75	-16.4046
12.76	-16.0141	12.76	-14.6726	12.76	-16.3764
12.77	-15.9878	12.77	-14.6465	12.77	-16.3485
12.78	-15.9615	12.78	-14.6206	12.78	-16.3208
12.79	-15.9355	12.79	-14.5949	12.79	-16.2934
12.8	-15.9096	12.8	-14.5694	12.8	-16.2662
12.81	-15.8838	12.81	-14.544	12.81	-16.2393
12.82	-15.8582	12.82	-14.5188	12.82	-16.2126
12.83	-15.8328	12.83	-14.4938	12.83	-16.1862
12.84	-15.8075	12.84	-14.4689	12.84	-16.16
12.85	-15.7824	12.85	-14.4442	12.85	-16.134
12.86	-15.7574	12.86	-14.4197	12.86	-16.1083
12.87	-15.7326	12.87	-14.3953	12.87	-16.0828
12.88	-15.708	12.88	-14.3712	12.88	-16.0576
12.89	-15.6834	12.89	-14.3471	12.89	-16.0326
12.9	-15.6591	12.9	-14.3233	12.9	-16.0078
12.91	-15.6349	12.91	-14.2996	12.91	-15.9832
12.92	-15.6108	12.92	-14.2761	12.92	-15.9589
12.93	-15.5869	12.93	-14.2527	12.93	-15.9348
12.94	-15.5631	12.94	-14.2295	12.94	-15.9109
12.95	-15.5395	12.95	-14.2064	12.95	-15.8873
12.96	-15.516	12.96	-14.1835	12.96	-15.8638
12.97	-15.4927	12.97	-14.1608	12.97	-15.8406
12.98	-15.4695	12.98	-14.1382	12.98	-15.8176
12.99	-15.4465	12.99	-14.1158	12.99	-15.7948
13	-15.4236	13	-14.0935	13	-15.7722
13.01	-15.4009	13.01	-14.0713	13.01	-15.7499
13.02	-15.3782	13.02	-14.0494	13.02	-15.7277
13.03	-15.3558	13.03	-14.0275	13.03	-15.7057
13.04	-15.3335	13.04	-14.0058	13.04	-15.6839
13.05	-15.3113	13.05	-13.9843	13.05	-15.6624
13.06	-15.2893	13.06	-13.9629	13.06	-15.641
13.07	-15.2674	13.07	-13.9417	13.07	-15.6199
13.08	-15.2456	13.08	-13.9206	13.08	-15.5989
13.09	-15.224	13.09	-13.8996	13.09	-15.5782
13.1	-15.2025	13.1	-13.8788	13.1	-15.5576
13.11	-15.1812	13.11	-13.8581	13.11	-15.5372
13.12	-15.16	13.12	-13.8376	13.12	-15.517
13.13	-15.1389	13.13	-13.8172	13.13	-15.497
13.14	-15.118	13.14	-13.7969	13.14	-15.4772
13.15	-15.0972	13.15	-13.7768	13.15	-15.4576
13.16	-15.0765	13.16	-13.7568	13.16	-15.4382
13.17	-15.056	13.17	-13.737	13.17	-15.419
13.18	-15.0356	13.18	-13.7173	13.18	-15.3999
13.19	-15.0153	13.19	-13.6977	13.19	-15.381
13.2	-14.9952	13.2	-13.6783	13.2	-15.3623
13.21	-14.9751	13.21	-13.6589	13.21	-15.3438
13.22	-14.9553	13.22	-13.6397	13.22	-15.3254
13.23	-14.9355	13.23	-13.6207	13.23	-15.3073
13.24	-14.9159	13.24	-13.6018	13.24	-15.2893
13.25	-14.8964	13.25	-13.583	13.25	-15.2714
13.26	-14.877	13.26	-13.5643	13.26	-15.2538
13.27	-14.8578	13.27	-13.5457	13.27	-15.2363
13.28	-14.8387	13.28	-13.5273	13.28	-15.219
13.29	-14.8197	13.29	-13.509	13.29	-15.2019
13.3	-14.8008	13.3	-13.4909	13.3	-15.1849
13.31	-14.7821	13.31	-13.4728	13.31	-15.1681
13.32	-14.7635	13.32	-13.4549	13.32	-15.1515
13.33	-14.745	13.33	-13.4371	13.33	-15.135
13.34	-14.7266	13.34	-13.4194	13.34	-15.1187
13.35	-14.7083	13.35	-13.4018	13.35	-15.1025
13.36	-14.6902	13.36	-13.3844	13.36	-15.0865
13.37	-14.6722	13.37	-13.3671	13.37	-15.0707
13.38	-14.6543	13.38	-13.3499	13.38	-15.055
13.39	-14.6365	13.39	-13.3328	13.39	-15.0395
13.4	-14.6189	13.4	-13.3158	13.4	-15.0241
13.41	-14.6013	13.41	-13.2989	13.41	-15.0089
13.42	-14.5839	13.42	-13.2822	13.42	-14.9939
13.43	-14.5666	13.43	-13.2656	13.43	-14.979
13.44	-14.5494	13.44	-13.2491	13.44	-14.9642
13.45	-14.5323	13.45	-13.2326	13.45	-14.9497
13.46	-14.5153	13.46	-13.2164	13.46	-14.9352
13.47	-14.4985	13.47	-13.2002	13.47	-14.9209
13.48	-14.4817	13.48	-13.1841	13.48	-14.9068
13.49	-14.4651	13.49	-13.1681	13.49	-14.8928
13.5	-14.4486	13.5	-13.1523	13.5	-14.8789
13.51	-14.4322	13.51	-13.1365	13.51	-14.8652
13.52	-14.4159	13.52	-13.1209	13.52	-14.8517
13.53	-14.3997	13.53	-13.1054	13.53	-14.8383
13.54	-14.3836	13.54	-13.0899	13.54	-14.825
13.55	-14.3677	13.55	-13.0746	13.55	-14.8118
13.56	-14.3518	13.56	-13.0594	13.56	-14.7988
13.57	-14.3361	13.57	-13.0443	13.57	-14.786
13.58	-14.3204	13.58	-13.0293	13.58	-14.7733
13.59	-14.3049	13.59	-13.0144	13.59	-14.7607
13.6	-14.2894	13.6	-12.9996	13.6	-14.7483
13.61	-14.2741	13.61	-12.9848	13.61	-14.736
13.62	-14.2589	13.62	-12.9703	13.62	-14.7238
13.63	-14.2438	13.63	-12.9557	13.63	-14.7118
13.64	-14.2287	13.64	-12.9413	13.64	-14.6999
13.65	-14.2138	13.65	-12.927	13.65	-14.6881
13.66	-14.199	13.66	-12.9128	13.66	-14.6765
13.67	-14.1843	13.67	-12.8987	13.67	-14.665
13.68	-14.1697	13.68	-12.8847	13.68	-14.6537
13.69	-14.1552	13.69	-12.8708	13.69	-14.6424
13.7	-14.1408	13.7	-12.857	13.7	-14.6313
13.71	-14.1265	13.71	-12.8432	13.71	-14.6204
13.72	-14.1122	13.72	-12.8296	13.72	-14.6095
13.73	-14.0981	13.73	-12.8161	13.73	-14.5988
13.74	-14.0841	13.74	-12.8026	13.74	-14.5882
13.75	-14.0702	13.75	-12.7893	13.75	-14.5777
13.76	-14.0564	13.76	-12.776	13.76	-14.5674
13.77	-14.0426	13.77	-12.7629	13.77	-14.5572
13.78	-14.029	13.78	-12.7498	13.78	-14.5471
13.79	-14.0155	13.79	-12.7368	13.79	-14.5371
13.8	-14.002	13.8	-12.7239	13.8	-14.5273
13.81	-13.9887	13.81	-12.7111	13.81	-14.5175
13.82	-13.9754	13.82	-12.6984	13.82	-14.5079
13.83	-13.9623	13.83	-12.6858	13.83	-14.4985
13.84	-13.9492	13.84	-12.6732	13.84	-14.4891
13.85	-13.9362	13.85	-12.6608	13.85	-14.4799
13.86	-13.9233	13.86	-12.6484	13.86	-14.4707
13.87	-13.9106	13.87	-12.6361	13.87	-14.4617
13.88	-13.8979	13.88	-12.6239	13.88	-14.4528
13.89	-13.8852	13.89	-12.6118	13.89	-14.4441
13.9	-13.8727	13.9	-12.5998	13.9	-14.4354
13.91	-13.8603	13.91	-12.5878	13.91	-14.4269
13.92	-13.8479	13.92	-12.576	13.92	-14.4184
13.93	-13.8357	13.93	-12.5642	13.93	-14.4101
13.94	-13.8235	13.94	-12.5525	13.94	-14.4019
13.95	-13.8114	13.95	-12.5409	13.95	-14.3939
13.96	-13.7994	13.96	-12.5294	13.96	-14.3859
13.97	-13.7875	13.97	-12.518	13.97	-14.378
13.98	-13.7757	13.98	-12.5066	13.98	-14.3703
13.99	-13.764	13.99	-12.4953	13.99	-14.3627
14	-13.7523	14	-12.4841	14	-14.3551
14.01	-13.7407	14.01	-12.473	14.01	-14.3477
14.02	-13.7293	14.02	-12.462	14.02	-14.3404
14.03	-13.7178	14.03	-12.451	14.03	-14.3332
14.04	-13.7065	14.04	-12.4401	14.04	-14.3261
14.05	-13.6953	14.05	-12.4293	14.05	-14.3192
14.06	-13.6841	14.06	-12.4186	14.06	-14.3123
14.07	-13.6731	14.07	-12.4079	14.07	-14.3055
14.08	-13.6621	14.08	-12.3973	14.08	-14.2988
14.09	-13.6512	14.09	-12.3868	14.09	-14.2923
14.1	-13.6403	14.1	-12.3764	14.1	-14.2858
14.11	-13.6296	14.11	-12.3661	14.11	-14.2795
14.12	-13.6189	14.12	-12.3558	14.12	-14.2733
14.13	-13.6083	14.13	-12.3456	14.13	-14.2671
14.14	-13.5978	14.14	-12.3354	14.14	-14.2611
14.15	-13.5874	14.15	-12.3254	14.15	-14.2552
14.16	-13.577	14.16	-12.3154	14.16	-14.2493
14.17	-13.5667	14.17	-12.3055	14.17	-14.2436
14.18	-13.5565	14.18	-12.2957	14.18	-14.238
14.19	-13.5464	14.19	-12.2859	14.19	-14.2325
14.2	-13.5364	14.2	-12.2762	14.2	-14.2271
14.21	-13.5264	14.21	-12.2666	14.21	-14.2217
14.22	-13.5165	14.22	-12.257	14.22	-14.2165
14.23	-13.5067	14.23	-12.2476	14.23	-14.2114
14.24	-13.4969	14.24	-12.2381	14.24	-14.2064
14.25	-13.4872	14.25	-12.2288	14.25	-14.2014
14.26	-13.4776	14.26	-12.2195	14.26	-14.1966
14.27	-13.4681	14.27	-12.2103	14.27	-14.1919
14.28	-13.4586	14.28	-12.2012	14.28	-14.1872
14.29	-13.4493	14.29	-12.1921	14.29	-14.1827
14.3	-13.4399	14.3	-12.1831	14.3	-14.1783
14.31	-13.4307	14.31	-12.1742	14.31	-14.1739
14.32	-13.4215	14.32	-12.1653	14.32	-14.1697
14.33	-13.4124	14.33	-12.1565	14.33	-14.1655
14.34	-13.4034	14.34	-12.1478	14.34	-14.1614
14.35	-13.3945	14.35	-12.1391	14.35	-14.1575
14.36	-13.3856	14.36	-12.1305	14.36	-14.1536
14.37	-13.3768	14.37	-12.122	14.37	-14.1498
14.38	-13.368	14.38	-12.1135	14.38	-14.1461
14.39	-13.3593	14.39	-12.1051	14.39	-14.1425
14.4	-13.3507	14.4	-12.0967	14.4	-14.139
14.41	-13.3422	14.41	-12.0884	14.41	-14.1356
14.42	-13.3337	14.42	-12.0802	14.42	-14.1323
14.43	-13.3253	14.43	-12.0721	14.43	-14.129
14.44	-13.317	14.44	-12.064	14.44	-14.1259
14.45	-13.3087	14.45	-12.056	14.45	-14.1229
14.46	-13.3005	14.46	-12.048	14.46	-14.1199
14.47	-13.2924	14.47	-12.0401	14.47	-14.117
14.48	-13.2843	14.48	-12.0322	14.48	-14.1143
14.49	-13.2763	14.49	-12.0244	14.49	-14.1116
14.5	-13.2683	14.5	-12.0167	14.5	-14.109
14.51	-13.2605	14.51	-12.0091	14.51	-14.1064
14.52	-13.2527	14.52	-12.0015	14.52	-14.104
14.53	-13.2449	14.53	-11.9939	14.53	-14.1017
14.54	-13.2372	14.54	-11.9864	14.54	-14.0994
14.55	-13.2296	14.55	-11.979	14.55	-14.0973
14.56	-13.222	14.56	-11.9716	14.56	-14.0952
14.57	-13.2145	14.57	-11.9643	14.57	-14.0932
14.58	-13.2071	14.58	-11.9571	14.58	-14.0913
14.59	-13.1997	14.59	-11.9499	14.59	-14.0894
14.6	-13.1924	14.6	-11.9427	14.6	-14.0877
14.61	-13.1852	14.61	-11.9357	14.61	-14.0861
14.62	-13.178	14.62	-11.9286	14.62	-14.0845
14.63	-13.1709	14.63	-11.9217	14.63	-14.083
14.64	-13.1638	14.64	-11.9148	14.64	-14.0816
14.65	-13.1568	14.65	-11.9079	14.65	-14.0803
14.66	-13.1499	14.66	-11.9011	14.66	-14.079
14.67	-13.143	14.67	-11.8944	14.67	-14.0779
14.68	-13.1362	14.68	-11.8877	14.68	-14.0768
14.69	-13.1294	14.69	-11.8811	14.69	-14.0758
14.7	-13.1227	14.7	-11.8745	14.7	-14.0749
14.71	-13.116	14.71	-11.868	14.71	-14.0741
14.72	-13.1094	14.72	-11.8615	14.72	-14.0733
14.73	-13.1029	14.73	-11.8551	14.73	-14.0727
14.74	-13.0964	14.74	-11.8487	14.74	-14.0721
14.75	-13.09	14.75	-11.8424	14.75	-14.0716
14.76	-13.0837	14.76	-11.8362	14.76	-14.0712
14.77	-13.0773	14.77	-11.83	14.77	-14.0708
14.78	-13.0711	14.78	-11.8238	14.78	-14.0706
14.79	-13.0649	14.79	-11.8177	14.79	-14.0704
14.8	-13.0588	14.8	-11.8117	14.8	-14.0703
14.81	-13.0527	14.81	-11.8057	14.81	-14.0703
14.82	-13.0467	14.82	-11.7997	14.82	-14.0703
14.83	-13.0407	14.83	-11.7938	14.83	-14.0704
14.84	-13.0348	14.84	-11.788	14.84	-14.0707
14.85	-13.0289	14.85	-11.7822	14.85	-14.0709
14.86	-13.0231	14.86	-11.7765	14.86	-14.0713
14.87	-13.0174	14.87	-11.7708	14.87	-14.0717
14.88	-13.0116	14.88	-11.7651	14.88	-14.0723
14.89	-13.006	14.89	-11.7596	14.89	-14.0729
14.9	-13.0004	14.9	-11.754	14.9	-14.0735
14.91	-12.9949	14.91	-11.7485	14.91	-14.0743
14.92	-12.9894	14.92	-11.7431	14.92	-14.0751
14.93	-12.9839	14.93	-11.7377	14.93	-14.076
14.94	-12.9786	14.94	-11.7324	14.94	-14.0769
14.95	-12.9732	14.95	-11.7271	14.95	-14.078
14.96	-12.9679	14.96	-11.7218	14.96	-14.0791
14.97	-12.9627	14.97	-11.7166	14.97	-14.0803
14.98	-12.9575	14.98	-11.7114	14.98	-14.0816
14.99	-12.9524	14.99	-11.7063	14.99	-14.0829
15	-12.9473	15	-11.7013	15	-14.0843
15.01	-12.9423	15.01	-11.6963	15.01	-14.0858
15.02	-12.9373	15.02	-11.6913	15.02	-14.0874
15.03	-12.9324	15.03	-11.6864	15.03	-14.089
15.04	-12.9275	15.04	-11.6815	15.04	-14.0907
15.05	-12.9227	15.05	-11.6767	15.05	-14.0925
15.06	-12.9179	15.06	-11.6719	15.06	-14.0944
15.07	-12.9132	15.07	-11.6672	15.07	-14.0963
15.08	-12.9085	15.08	-11.6625	15.08	-14.0983
15.09	-12.9039	15.09	-11.6578	15.09	-14.1003
15.1	-12.8993	15.1	-11.6532	15.1	-14.1025
15.11	-12.8947	15.11	-11.6487	15.11	-14.1047
15.12	-12.8902	15.12	-11.6442	15.12	-14.1069
15.13	-12.8858	15.13	-11.6397	15.13	-14.1093
15.14	-12.8814	15.14	-11.6353	15.14	-14.1117
15.15	-12.8771	15.15	-11.6309	15.15	-14.1142
15.16	-12.8728	15.16	-11.6266	15.16	-14.1168
15.17	-12.8685	15.17	-11.6223	15.17	-14.1194
15.18	-12.8643	15.18	-11.618	15.18	-14.1221
15.19	-12.8601	15.19	-11.6138	15.19	-14.1249
15.2	-12.856	15.2	-11.6097	15.2	-14.1277
15.21	-12.8519	15.21	-11.6055	15.21	-14.1306
15.22	-12.8479	15.22	-11.6015	15.22	-14.1336
15.23	-12.8439	15.23	-11.5974	15.23	-14.1366
15.24	-12.84	15.24	-11.5934	15.24	-14.1397
15.25	-12.8361	15.25	-11.5895	15.25	-14.1429
15.26	-12.8322	15.26	-11.5856	15.26	-14.1461
15.27	-12.8284	15.27	-11.5817	15.27	-14.1494
15.28	-12.8247	15.28	-11.5779	15.28	-14.1528
15.29	-12.821	15.29	-11.5741	15.29	-14.1562
15.3	-12.8173	15.3	-11.5703	15.3	-14.1598
15.31	-12.8137	15.31	-11.5666	15.31	-14.1633
15.32	-12.8101	15.32	-11.563	15.32	-14.167
15.33	-12.8065	15.33	-11.5593	15.33	-14.1707
15.34	-12.803	15.34	-11.5558	15.34	-14.1745
15.35	-12.7996	15.35	-11.5522	15.35	-14.1783
15.36	-12.7961	15.36	-11.5487	15.36	-14.1822
15.37	-12.7928	15.37	-11.5452	15.37	-14.1862
15.38	-12.7894	15.38	-11.5418	15.38	-14.1902
15.39	-12.7861	15.39	-11.5384	15.39	-14.1943
15.4	-12.7829	15.4	-11.5351	15.4	-14.1984
15.41	-12.7797	15.41	-11.5318	15.41	-14.2027
15.42	-12.7765	15.42	-11.5285	15.42	-14.207
15.43	-12.7734	15.43	-11.5253	15.43	-14.2113
15.44	-12.7703	15.44	-11.5221	15.44	-14.2157
15.45	-12.7673	15.45	-11.5189	15.45	-14.2202
15.46	-12.7643	15.46	-11.5158	15.46	-14.2248
15.47	-12.7613	15.47	-11.5127	15.47	-14.2294
15.48	-12.7584	15.48	-11.5097	15.48	-14.234
15.49	-12.7555	15.49	-11.5067	15.49	-14.2388
15.5	-12.7526	15.5	-11.5037	15.5	-14.2436
15.51	-12.7498	15.51	-11.5008	15.51	-14.2484
15.52	-12.747	15.52	-11.4979	15.52	-14.2533
15.53	-12.7443	15.53	-11.495	15.53	-14.2583
15.54	-12.7416	15.54	-11.4922	15.54	-14.2633
15.55	-12.739	15.55	-11.4894	15.55	-14.2684
15.56	-12.7364	15.56	-11.4867	15.56	-14.2736
15.57	-12.7338	15.57	-11.484	15.57	-14.2788
15.58	-12.7312	15.58	-11.4813	15.58	-14.2841
15.59	-12.7287	15.59	-11.4787	15.59	-14.2894
15.6	-12.7263	15.6	-11.4761	15.6	-14.2948
15.61	-12.7239	15.61	-11.4735	15.61	-14.3003
15.62	-12.7215	15.62	-11.471	15.62	-14.3058
15.63	-12.7191	15.63	-11.4685	15.63	-14.3114
15.64	-12.7168	15.64	-11.466	15.64	-14.317
15.65	-12.7145	15.65	-11.4636	15.65	-14.3227
15.66	-12.7123	15.66	-11.4612	15.66	-14.3285
15.67	-12.7101	15.67	-11.4588	15.67	-14.3343
15.68	-12.7079	15.68	-11.4565	15.68	-14.3402
15.69	-12.7058	15.69	-11.4542	15.69	-14.3461
15.7	-12.7037	15.7	-11.452	15.7	-14.3521
15.71	-12.7016	15.71	-11.4498	15.71	-14.3581
15.72	-12.6996	15.72	-11.4476	15.72	-14.3642
15.73	-12.6976	15.73	-11.4454	15.73	-14.3704
15.74	-12.6957	15.74	-11.4433	15.74	-14.3766
15.75	-12.6937	15.75	-11.4412	15.75	-14.3829
15.76	-12.6919	15.76	-11.4392	15.76	-14.3892
15.77	-12.69	15.77	-11.4372	15.77	-14.3956
15.78	-12.6882	15.78	-11.4352	15.78	-14.402
15.79	-12.6864	15.79	-11.4332	15.79	-14.4085
15.8	-12.6847	15.8	-11.4313	15.8	-14.4151
15.81	-12.6829	15.81	-11.4294	15.81	-14.4217
15.82	-12.6813	15.82	-11.4276	15.82	-14.4284
15.83	-12.6796	15.83	-11.4258	15.83	-14.4351
15.84	-12.678	15.84	-11.424	15.84	-14.4419
15.85	-12.6764	15.85	-11.4222	15.85	-14.4487
15.86	-12.6749	15.86	-11.4205	15.86	-14.4556
15.87	-12.6734	15.87	-11.4188	15.87	-14.4625
15.88	-12.6719	15.88	-11.4172	15.88	-14.4695
15.89	-12.6705	15.89	-11.4155	15.89	-14.4766
15.9	-12.669	15.9	-11.4139	15.9	-14.4837
15.91	-12.6677	15.91	-11.4124	15.91	-14.4908
15.92	-12.6663	15.92	-11.4108	15.92	-14.498
15.93	-12.665	15.93	-11.4093	15.93	-14.5053
15.94	-12.6637	15.94	-11.4079	15.94	-14.5126
15.95	-12.6624	15.95	-11.4064	15.95	-14.5199
15.96	-12.6612	15.96	-11.405	15.96	-14.5274
15.97	-12.66	15.97	-11.4037	15.97	-14.5348
15.98	-12.6589	15.98	-11.4023	15.98	-14.5424
15.99	-12.6577	15.99	-11.401	15.99	-14.5499
16	-12.6566	16	-11.3997	16	-14.5576
16.01	-12.6556	16.01	-11.3985	16.01	-14.5652
16.02	-12.6545	16.02	-11.3972	16.02	-14.5729
16.03	-12.6535	16.03	-11.396	16.03	-14.5807
16.04	-12.6526	16.04	-11.3949	16.04	-14.5885
16.05	-12.6516	16.05	-11.3937	16.05	-14.5964
16.06	-12.6507	16.06	-11.3926	16.06	-14.6043
16.07	-12.6498	16.07	-11.3916	16.07	-14.6123
16.08	-12.649	16.08	-11.3905	16.08	-14.6203
16.09	-12.6481	16.09	-11.3895	16.09	-14.6284
16.1	-12.6473	16.1	-11.3885	16.1	-14.6365
16.11	-12.6466	16.11	-11.3876	16.11	-14.6447
16.12	-12.6458	16.12	-11.3866	16.12	-14.6529
16.13	-12.6451	16.13	-11.3857	16.13	-14.6612
16.14	-12.6445	16.14	-11.3849	16.14	-14.6695
16.15	-12.6438	16.15	-11.384	16.15	-14.6778
16.16	-12.6432	16.16	-11.3832	16.16	-14.6863
16.17	-12.6426	16.17	-11.3824	16.17	-14.6947
16.18	-12.642	16.18	-11.3817	16.18	-14.7032
16.19	-12.6415	16.19	-11.3809	16.19	-14.7118
16.2	-12.641	16.2	-11.3803	16.2	-14.7203
16.21	-12.6405	16.21	-11.3796	16.21	-14.729
16.22	-12.6401	16.22	-11.3789	16.22	-14.7377
16.23	-12.6396	16.23	-11.3783	16.23	-14.7464
16.24	-12.6392	16.24	-11.3777	16.24	-14.7552
16.25	-12.6389	16.25	-11.3772	16.25	-14.764
16.26	-12.6385	16.26	-11.3766	16.26	-14.7729
16.27	-12.6382	16.27	-11.3762	16.27	-14.7818
16.28	-12.6379	16.28	-11.3757	16.28	-14.7907
16.29	-12.6377	16.29	-11.3752	16.29	-14.7997
16.3	-12.6374	16.3	-11.3748	16.3	-14.8088
16.31	-12.6372	16.31	-11.3744	16.31	-14.8179
16.32	-12.6371	16.32	-11.3741	16.32	-14.827
16.33	-12.6369	16.33	-11.3737	16.33	-14.8362
16.34	-12.6368	16.34	-11.3734	16.34	-14.8454
16.35	-12.6367	16.35	-11.3731	16.35	-14.8546
16.36	-12.6366	16.36	-11.3729	16.36	-14.8639
16.37	-12.6366	16.37	-11.3726	16.37	-14.8733
16.38	-12.6365	16.38	-11.3724	16.38	-14.8826
16.39	-12.6365	16.39	-11.3722	16.39	-14.8921
16.4	-12.6366	16.4	-11.3721	16.4	-14.9015
16.41	-12.6366	16.41	-11.372	16.41	-14.911
16.42	-12.6367	16.42	-11.3719	16.42	-14.9206
16.43	-12.6368	16.43	-11.3718	16.43	-14.9301
16.44	-12.637	16.44	-11.3718	16.44	-14.9398
16.45	-12.6371	16.45	-11.3718	16.45	-14.9494
16.46	-12.6373	16.46	-11.3718	16.46	-14.9591
16.47	-12.6375	16.47	-11.3718	16.47	-14.9689
16.48	-12.6378	16.48	-11.3719	16.48	-14.9786
16.49	-12.638	16.49	-11.372	16.49	-14.9885
16.5	-12.6383	16.5	-11.3721	16.5	-14.9983
16.51	-12.6386	16.51	-11.3722	16.51	-15.0082
16.52	-12.6389	16.52	-11.3724	16.52	-15.0181
16.53	-12.6393	16.53	-11.3726	16.53	-15.0281
16.54	-12.6397	16.54	-11.3728	16.54	-15.0381
16.55	-12.6401	16.55	-11.373	16.55	-15.0481
16.56	-12.6405	16.56	-11.3733	16.56	-15.0582
16.57	-12.641	16.57	-11.3736	16.57	-15.0683
16.58	-12.6414	16.58	-11.3739	16.58	-15.0784
16.59	-12.6419	16.59	-11.3742	16.59	-15.0886
16.6	-12.6425	16.6	-11.3746	16.6	-15.0988
16.61	-12.643	16.61	-11.375	16.61	-15.109
16.62	-12.6436	16.62	-11.3754	16.62	-15.1193
16.63	-12.6442	16.63	-11.3759	16.63	-15.1296
16.64	-12.6448	16.64	-11.3763	16.64	-15.1399
16.65	-12.6454	16.65	-11.3768	16.65	-15.1503
16.66	-12.6461	16.66	-11.3773	16.66	-15.1607
16.67	-12.6468	16.67	-11.3779	16.67	-15.1711
16.68	-12.6475	16.68	-11.3785	16.68	-15.1816
16.69	-12.6482	16.69	-11.379	16.69	-15.1921
16.7	-12.649	16.7	-11.3797	16.7	-15.2026
16.71	-12.6498	16.71	-11.3803	16.71	-15.2132
16.72	-12.6506	16.72	-11.381	16.72	-15.2238
16.73	-12.6514	16.73	-11.3817	16.73	-15.2344
16.74	-12.6522	16.74	-11.3824	16.74	-15.245
16.75	-12.6531	16.75	-11.3831	16.75	-15.2557
16.76	-12.654	16.76	-11.3839	16.76	-15.2664
16.77	-12.6549	16.77	-11.3847	16.77	-15.2771
16.78	-12.6558	16.78	-11.3855	16.78	-15.2879
16.79	-12.6568	16.79	-11.3863	16.79	-15.2986
16.8	-12.6578	16.8	-11.3872	16.8	-15.3094
16.81	-12.6588	16.81	-11.3881	16.81	-15.3203
16.82	-12.6598	16.82	-11.389	16.82	-15.3311
16.83	-12.6608	16.83	-11.3899	16.83	-15.342
16.84	-12.6619	16.84	-11.3909	16.84	-15.3529
16.85	-12.663	16.85	-11.3919	16.85	-15.3638
16.86	-12.6641	16.86	-11.3929	16.86	-15.3748
16.87	-12.6652	16.87	-11.3939	16.87	-15.3857
16.88	-12.6664	16.88	-11.395	16.88	-15.3967
16.89	-12.6676	16.89	-11.3961	16.89	-15.4078
16.9	-12.6687	16.9	-11.3972	16.9	-15.4188
16.91	-12.67	16.91	-11.3983	16.91	-15.4298
16.92	-12.6712	16.92	-11.3994	16.92	-15.4409
16.93	-12.6724	16.93	-11.4006	16.93	-15.452
16.94	-12.6737	16.94	-11.4018	16.94	-15.4631
16.95	-12.675	16.95	-11.403	16.95	-15.4743
16.96	-12.6763	16.96	-11.4043	16.96	-15.4854
16.97	-12.6777	16.97	-11.4056	16.97	-15.4966
16.98	-12.679	16.98	-11.4069	16.98	-15.5078
16.99	-12.6804	16.99	-11.4082	16.99	-15.519
17	-12.6818	17	-11.4095	17	-15.5302
17.01	-12.6832	17.01	-11.4109	17.01	-15.5415
17.02	-12.6846	17.02	-11.4123	17.02	-15.5527
17.03	-12.6861	17.03	-11.4137	17.03	-15.564
17.04	-12.6876	17.04	-11.4151	17.04	-15.5753
17.05	-12.6891	17.05	-11.4166	17.05	-15.5866
17.06	-12.6906	17.06	-11.4181	17.06	-15.5979
17.07	-12.6921	17.07	-11.4196	17.07	-15.6092
17.08	-12.6937	17.08	-11.4211	17.08	-15.6205
17.09	-12.6953	17.09	-11.4226	17.09	-15.6319
17.1	-12.6969	17.1	-11.4242	17.1	-15.6432
17.11	-12.6985	17.11	-11.4258	17.11	-15.6546
17.12	-12.7001	17.12	-11.4275	17.12	-15.666
17.13	-12.7018	17.13	-11.4291	17.13	-15.6773
17.14	-12.7034	17.14	-11.4308	17.14	-15.6887
17.15	-12.7051	17.15	-11.4325	17.15	-15.7001
17.16	-12.7068	17.16	-11.4342	17.16	-15.7115
17.17	-12.7086	17.17	-11.4359	17.17	-15.7229
17.18	-12.7103	17.18	-11.4377	17.18	-15.7344
17.19	-12.7121	17.19	-11.4395	17.19	-15.7458
17.2	-12.7139	17.2	-11.4413	17.2	-15.7572
17.21	-12.7157	17.21	-11.4431	17.21	-15.7686
17.22	-12.7175	17.22	-11.445	17.22	-15.7801
17.23	-12.7194	17.23	-11.4468	17.23	-15.7915
17.24	-12.7212	17.24	-11.4488	17.24	-15.8029
17.25	-12.7231	17.25	-11.4507	17.25	-15.8144
17.26	-12.725	17.26	-11.4526	17.26	-15.8258
17.27	-12.7269	17.27	-11.4546	17.27	-15.8373
17.28	-12.7289	17.28	-11.4566	17.28	-15.8487
17.29	-12.7308	17.29	-11.4586	17.29	-15.8601
17.3	-12.7328	17.3	-11.4607	17.3	-15.8716
17.31	-12.7348	17.31	-11.4627	17.31	-15.883
17.32	-12.7368	17.32	-11.4648	17.32	-15.8944
17.33	-12.7389	17.33	-11.467	17.33	-15.9058
17.34	-12.7409	17.34	-11.4691	17.34	-15.9173
17.35	-12.743	17.35	-11.4712	17.35	-15.9287
17.36	-12.7451	17.36	-11.4734	17.36	-15.9401
17.37	-12.7472	17.37	-11.4756	17.37	-15.9515
17.38	-12.7493	17.38	-11.4779	17.38	-15.9629
17.39	-12.7514	17.39	-11.4801	17.39	-15.9742
17.4	-12.7536	17.4	-11.4824	17.4	-15.9856
17.41	-12.7558	17.41	-11.4847	17.41	-15.997
17.42	-12.758	17.42	-11.487	17.42	-16.0083
17.43	-12.7602	17.43	-11.4894	17.43	-16.0196
17.44	-12.7624	17.44	-11.4918	17.44	-16.031
17.45	-12.7647	17.45	-11.4942	17.45	-16.0423
17.46	-12.7669	17.46	-11.4966	17.46	-16.0536
17.47	-12.7692	17.47	-11.4991	17.47	-16.0648
17.48	-12.7715	17.48	-11.5015	17.48	-16.0761
17.49	-12.7738	17.49	-11.504	17.49	-16.0874
17.5	-12.7762	17.5	-11.5065	17.5	-16.0986
17.51	-12.7785	17.51	-11.5091	17.51	-16.1098
17.52	-12.7809	17.52	-11.5116	17.52	-16.121
17.53	-12.7833	17.53	-11.5142	17.53	-16.1321
17.54	-12.7857	17.54	-11.5168	17.54	-16.1433
17.55	-12.7881	17.55	-11.5195	17.55	-16.1544
17.56	-12.7906	17.56	-11.5221	17.56	-16.1655
17.57	-12.7931	17.57	-11.5248	17.57	-16.1766
17.58	-12.7955	17.58	-11.5275	17.58	-16.1876
17.59	-12.798	17.59	-11.5303	17.59	-16.1987
17.6	-12.8006	17.6	-11.533	17.6	-16.2097
17.61	-12.8031	17.61	-11.5358	17.61	-16.2206
17.62	-12.8056	17.62	-11.5386	17.62	-16.2316
17.63	-12.8082	17.63	-11.5414	17.63	-16.2425
17.64	-12.8108	17.64	-11.5443	17.64	-16.2534
17.65	-12.8134	17.65	-11.5472	17.65	-16.2642
17.66	-12.816	17.66	-11.5501	17.66	-16.2751
17.67	-12.8187	17.67	-11.553	17.67	-16.2858
17.68	-12.8213	17.68	-11.556	17.68	-16.2966
17.69	-12.824	17.69	-11.5589	17.69	-16.3073
17.7	-12.8267	17.7	-11.5619	17.7	-16.318
17.71	-12.8294	17.71	-11.565	17.71	-16.3286
17.72	-12.8321	17.72	-11.568	17.72	-16.3392
17.73	-12.8349	17.73	-11.5711	17.73	-16.3498
17.74	-12.8376	17.74	-11.5742	17.74	-16.3603
17.75	-12.8404	17.75	-11.5773	17.75	-16.3708
17.76	-12.8432	17.76	-11.5805	17.76	-16.3813
17.77	-12.846	17.77	-11.5837	17.77	-16.3917
17.78	-12.8489	17.78	-11.5869	17.78	-16.402
17.79	-12.8517	17.79	-11.5901	17.79	-16.4123
17.8	-12.8546	17.8	-11.5933	17.8	-16.4226
17.81	-12.8575	17.81	-11.5966	17.81	-16.4328
17.82	-12.8604	17.82	-11.5999	17.82	-16.443
17.83	-12.8633	17.83	-11.6033	17.83	-16.4531
17.84	-12.8662	17.84	-11.6066	17.84	-16.4632
17.85	-12.8692	17.85	-11.61	17.85	-16.4732
17.86	-12.8721	17.86	-11.6134	17.86	-16.4832
17.87	-12.8751	17.87	-11.6168	17.87	-16.4931
17.88	-12.8781	17.88	-11.6203	17.88	-16.503
17.89	-12.8811	17.89	-11.6238	17.89	-16.5128
17.9	-12.8842	17.9	-11.6273	17.9	-16.5225
17.91	-12.8872	17.91	-11.6308	17.91	-16.5322
17.92	-12.8903	17.92	-11.6344	17.92	-16.5418
17.93	-12.8934	17.93	-11.638	17.93	-16.5514
17.94	-12.8965	17.94	-11.6416	17.94	-16.5609
17.95	-12.8997	17.95	-11.6453	17.95	-16.5704
17.96	-12.9028	17.96	-11.6489	17.96	-16.5798
17.97	-12.906	17.97	-11.6526	17.97	-16.5891
17.98	-12.9092	17.98	-11.6563	17.98	-16.5984
17.99	-12.9123	17.99	-11.6601	17.99	-16.6076
18	-12.9156	18	-11.6639	18	-16.6167
18.01	-12.9188	18.01	-11.6677	18.01	-16.6257
18.02	-12.9221	18.02	-11.6715	18.02	-16.6347
18.03	-12.9253	18.03	-11.6754	18.03	-16.6437
18.04	-12.9286	18.04	-11.6792	18.04	-16.6525
18.05	-12.9319	18.05	-11.6832	18.05	-16.6613
18.06	-12.9352	18.06	-11.6871	18.06	-16.67
18.07	-12.9386	18.07	-11.6911	18.07	-16.6786
18.08	-12.9419	18.08	-11.6951	18.08	-16.6872
18.09	-12.9453	18.09	-11.6991	18.09	-16.6956
18.1	-12.9487	18.1	-11.7031	18.1	-16.704
18.11	-12.9521	18.11	-11.7072	18.11	-16.7123
18.12	-12.9555	18.12	-11.7113	18.12	-16.7206
18.13	-12.959	18.13	-11.7155	18.13	-16.7287
18.14	-12.9625	18.14	-11.7196	18.14	-16.7368
18.15	-12.9659	18.15	-11.7238	18.15	-16.7448
18.16	-12.9694	18.16	-11.728	18.16	-16.7527
18.17	-12.973	18.17	-11.7323	18.17	-16.7605
18.18	-12.9765	18.18	-11.7366	18.18	-16.7682
18.19	-12.98	18.19	-11.7409	18.19	-16.7759
18.2	-12.9836	18.2	-11.7452	18.2	-16.7834
18.21	-12.9872	18.21	-11.7496	18.21	-16.7909
18.22	-12.9908	18.22	-11.754	18.22	-16.7983
18.23	-12.9945	18.23	-11.7584	18.23	-16.8056
18.24	-12.9981	18.24	-11.7629	18.24	-16.8128
18.25	-13.0018	18.25	-11.7674	18.25	-16.8199
18.26	-13.0054	18.26	-11.7719	18.26	-16.8269
18.27	-13.0091	18.27	-11.7764	18.27	-16.8338
18.28	-13.0129	18.28	-11.781	18.28	-16.8406
18.29	-13.0166	18.29	-11.7856	18.29	-16.8473
18.3	-13.0204	18.3	-11.7902	18.3	-16.8539
18.31	-13.0241	18.31	-11.7949	18.31	-16.8604
18.32	-13.0279	18.32	-11.7996	18.32	-16.8668
18.33	-13.0318	18.33	-11.8043	18.33	-16.8731
18.34	-13.0356	18.34	-11.8091	18.34	-16.8793
18.35	-13.0394	18.35	-11.8139	18.35	-16.8854
18.36	-13.0433	18.36	-11.8187	18.36	-16.8914
18.37	-13.0472	18.37	-11.8236	18.37	-16.8972
18.38	-13.0511	18.38	-11.8285	18.38	-16.903
18.39	-13.055	18.39	-11.8334	18.39	-16.9087
18.4	-13.059	18.4	-11.8383	18.4	-16.9142
18.41	-13.063	18.41	-11.8433	18.41	-16.9197
18.42	-13.0669	18.42	-11.8483	18.42	-16.925
18.43	-13.0709	18.43	-11.8534	18.43	-16.9302
18.44	-13.075	18.44	-11.8584	18.44	-16.9353
18.45	-13.079	18.45	-11.8636	18.45	-16.9403
18.46	-13.0831	18.46	-11.8687	18.46	-16.9452
18.47	-13.0871	18.47	-11.8739	18.47	-16.95
18.48	-13.0913	18.48	-11.8791	18.48	-16.9546
18.49	-13.0954	18.49	-11.8843	18.49	-16.9591
18.5	-13.0995	18.5	-11.8896	18.5	-16.9635
18.51	-13.1037	18.51	-11.8949	18.51	-16.9678
18.52	-13.1079	18.52	-11.9002	18.52	-16.972
18.53	-13.1121	18.53	-11.9056	18.53	-16.976
18.54	-13.1163	18.54	-11.911	18.54	-16.9799
18.55	-13.1205	18.55	-11.9165	18.55	-16.9837
18.56	-13.1248	18.56	-11.922	18.56	-16.9874
18.57	-13.1291	18.57	-11.9275	18.57	-16.991
18.58	-13.1334	18.58	-11.933	18.58	-16.9944
18.59	-13.1377	18.59	-11.9386	18.59	-16.9977
18.6	-13.142	18.6	-11.9443	18.6	-17.0008
18.61	-13.1464	18.61	-11.9499	18.61	-17.0039
18.62	-13.1508	18.62	-11.9556	18.62	-17.0068
18.63	-13.1552	18.63	-11.9613	18.63	-17.0096
18.64	-13.1596	18.64	-11.9671	18.64	-17.0122
18.65	-13.1641	18.65	-11.9729	18.65	-17.0148
18.66	-13.1686	18.66	-11.9787	18.66	-17.0172
18.67	-13.173	18.67	-11.9846	18.67	-17.0194
18.68	-13.1776	18.68	-11.9905	18.68	-17.0215
18.69	-13.1821	18.69	-11.9964	18.69	-17.0235
18.7	-13.1867	18.7	-12.0024	18.7	-17.0254
18.71	-13.1912	18.71	-12.0085	18.71	-17.0271
18.72	-13.1958	18.72	-12.0145	18.72	-17.0287
18.73	-13.2005	18.73	-12.0206	18.73	-17.0302
18.74	-13.2051	18.74	-12.0267	18.74	-17.0315
18.75	-13.2097	18.75	-12.0329	18.75	-17.0327
18.76	-13.2144	18.76	-12.0391	18.76	-17.0337
18.77	-13.2192	18.77	-12.0454	18.77	-17.0346
18.78	-13.2239	18.78	-12.0517	18.78	-17.0354
18.79	-13.2286	18.79	-12.058	18.79	-17.036
18.8	-13.2334	18.8	-12.0644	18.8	-17.0365
18.81	-13.2382	18.81	-12.0708	18.81	-17.0369
18.82	-13.243	18.82	-12.0772	18.82	-17.0371
18.83	-13.2479	18.83	-12.0837	18.83	-17.0372
18.84	-13.2527	18.84	-12.0902	18.84	-17.0371
18.85	-13.2576	18.85	-12.0968	18.85	-17.0369
18.86	-13.2625	18.86	-12.1034	18.86	-17.0366
18.87	-13.2675	18.87	-12.11	18.87	-17.0361
18.88	-13.2724	18.88	-12.1167	18.88	-17.0355
18.89	-13.2774	18.89	-12.1235	18.89	-17.0347
18.9	-13.2824	18.9	-12.1302	18.9	-17.0338
18.91	-13.2874	18.91	-12.137	18.91	-17.0327
18.92	-13.2925	18.92	-12.1439	18.92	-17.0315
18.93	-13.2976	18.93	-12.1508	18.93	-17.0302
18.94	-13.3027	18.94	-12.1577	18.94	-17.0287
18.95	-13.3078	18.95	-12.1647	18.95	-17.0271
18.96	-13.3129	18.96	-12.1717	18.96	-17.0254
18.97	-13.3181	18.97	-12.1788	18.97	-17.0235
18.98	-13.3233	18.98	-12.1859	18.98	-17.0214
18.99	-13.3285	18.99	-12.1931	18.99	-17.0192
19	-13.3338	19	-12.2003	19	-17.0169
19.01	-13.3391	19.01	-12.2075	19.01	-17.0144
19.02	-13.3444	19.02	-12.2148	19.02	-17.0118
19.03	-13.3497	19.03	-12.2221	19.03	-17.0091
19.04	-13.355	19.04	-12.2295	19.04	-17.0062
19.05	-13.3604	19.05	-12.2369	19.05	-17.0032
19.06	-13.3658	19.06	-12.2444	19.06	-17
19.07	-13.3712	19.07	-12.2519	19.07	-16.9966
19.08	-13.3767	19.08	-12.2594	19.08	-16.9932
19.09	-13.3821	19.09	-12.267	19.09	-16.9896
19.1	-13.3876	19.1	-12.2747	19.1	-16.9858
19.11	-13.3932	19.11	-12.2824	19.11	-16.982
19.12	-13.3987	19.12	-12.2901	19.12	-16.9779
19.13	-13.4043	19.13	-12.2979	19.13	-16.9738
19.14	-13.4099	19.14	-12.3058	19.14	-16.9695
19.15	-13.4155	19.15	-12.3137	19.15	-16.9651
19.16	-13.4212	19.16	-12.3216	19.16	-16.9605
19.17	-13.4269	19.17	-12.3296	19.17	-16.9558
19.18	-13.4326	19.18	-12.3376	19.18	-16.9509
19.19	-13.4383	19.19	-12.3457	19.19	-16.9459
19.2	-13.4441	19.2	-12.3538	19.2	-16.9408
19.21	-13.4499	19.21	-12.362	19.21	-16.9355
19.22	-13.4557	19.22	-12.3702	19.22	-16.9301
19.23	-13.4616	19.23	-12.3785	19.23	-16.9246
19.24	-13.4675	19.24	-12.3868	19.24	-16.9189
19.25	-13.4734	19.25	-12.3952	19.25	-16.9131
19.26	-13.4793	19.26	-12.4036	19.26	-16.9072
19.27	-13.4853	19.27	-12.4121	19.27	-16.9011
19.28	-13.4913	19.28	-12.4206	19.28	-16.8949
19.29	-13.4973	19.29	-12.4292	19.29	-16.8886
19.3	-13.5033	19.3	-12.4378	19.3	-16.8821
19.31	-13.5094	19.31	-12.4465	19.31	-16.8755
19.32	-13.5155	19.32	-12.4552	19.32	-16.8688
19.33	-13.5217	19.33	-12.464	19.33	-16.862
19.34	-13.5278	19.34	-12.4728	19.34	-16.855
19.35	-13.534	19.35	-12.4817	19.35	-16.8479
19.36	-13.5403	19.36	-12.4907	19.36	-16.8407
19.37	-13.5465	19.37	-12.4997	19.37	-16.8333
19.38	-13.5528	19.38	-12.5087	19.38	-16.8258
19.39	-13.5591	19.39	-12.5179	19.39	-16.8182
19.4	-13.5655	19.4	-12.527	19.4	-16.8105
19.41	-13.5719	19.41	-12.5362	19.41	-16.8026
19.42	-13.5783	19.42	-12.5455	19.42	-16.7947
19.43	-13.5847	19.43	-12.5549	19.43	-16.7866
19.44	-13.5912	19.44	-12.5642	19.44	-16.7784
19.45	-13.5977	19.45	-12.5737	19.45	-16.7701
19.46	-13.6042	19.46	-12.5832	19.46	-16.7616
19.47	-13.6108	19.47	-12.5927	19.47	-16.7531
19.48	-13.6174	19.48	-12.6023	19.48	-16.7444
19.49	-13.624	19.49	-12.612	19.49	-16.7356
19.5	-13.6307	19.5	-12.6218	19.5	-16.7267
19.51	-13.6374	19.51	-12.6315	19.51	-16.7177
19.52	-13.6441	19.52	-12.6414	19.52	-16.7086
19.53	-13.6509	19.53	-12.6513	19.53	-16.6993
19.54	-13.6577	19.54	-12.6613	19.54	-16.69
19.55	-13.6645	19.55	-12.6713	19.55	-16.6806
19.56	-13.6714	19.56	-12.6814	19.56	-16.671
19.57	-13.6783	19.57	-12.6915	19.57	-16.6613
19.58	-13.6852	19.58	-12.7017	19.58	-16.6516
19.59	-13.6922	19.59	-12.712	19.59	-16.6417
19.6	-13.6992	19.6	-12.7223	19.6	-16.6317
19.61	-13.7062	19.61	-12.7327	19.61	-16.6217
19.62	-13.7133	19.62	-12.7431	19.62	-16.6115
19.63	-13.7204	19.63	-12.7536	19.63	-16.6012
19.64	-13.7276	19.64	-12.7642	19.64	-16.5909
19.65	-13.7347	19.65	-12.7748	19.65	-16.5804
19.66	-13.7419	19.66	-12.7855	19.66	-16.5699
19.67	-13.7492	19.67	-12.7963	19.67	-16.5592
19.68	-13.7565	19.68	-12.8071	19.68	-16.5485
19.69	-13.7638	19.69	-12.818	19.69	-16.5377
19.7	-13.7711	19.7	-12.829	19.7	-16.5268
19.71	-13.7785	19.71	-12.84	19.71	-16.5158
19.72	-13.786	19.72	-12.8511	19.72	-16.5047
19.73	-13.7934	19.73	-12.8622	19.73	-16.4935
19.74	-13.8009	19.74	-12.8735	19.74	-16.4822
19.75	-13.8085	19.75	-12.8847	19.75	-16.4709
19.76	-13.8161	19.76	-12.8961	19.76	-16.4595
19.77	-13.8237	19.77	-12.9075	19.77	-16.448
19.78	-13.8313	19.78	-12.919	19.78	-16.4364
19.79	-13.839	19.79	-12.9305	19.79	-16.4247
19.8	-13.8467	19.8	-12.9421	19.8	-16.413
19.81	-13.8545	19.81	-12.9538	19.81	-16.4012
19.82	-13.8623	19.82	-12.9656	19.82	-16.3893
19.83	-13.8702	19.83	-12.9774	19.83	-16.3774
19.84	-13.878	19.84	-12.9893	19.84	-16.3653
19.85	-13.886	19.85	-13.0013	19.85	-16.3533
19.86	-13.8939	19.86	-13.0133	19.86	-16.3411
19.87	-13.9019	19.87	-13.0254	19.87	-16.3289
19.88	-13.91	19.88	-13.0376	19.88	-16.3166
19.89	-13.9181	19.89	-13.0498	19.89	-16.3042
19.9	-13.9262	19.9	-13.0622	19.9	-16.2918
19.91	-13.9344	19.91	-13.0745	19.91	-16.2794
19.92	-13.9426	19.92	-13.087	19.92	-16.2668
19.93	-13.9508	19.93	-13.0995	19.93	-16.2542
19.94	-13.9591	19.94	-13.1121	19.94	-16.2416
19.95	-13.9675	19.95	-13.1248	19.95	-16.2289
19.96	-13.9758	19.96	-13.1376	19.96	-16.2161
19.97	-13.9843	19.97	-13.1504	19.97	-16.2033
19.98	-13.9927	19.98	-13.1633	19.98	-16.1905
19.99	-14.0012	19.99	-13.1763	19.99	-16.1776
20	-14.0098	20	-13.1894	20	-16.1646
20.01	-14.0184	20.01	-13.2025	20.01	-16.1516
20.02	-14.027	20.02	-13.2157	20.02	-16.1385
20.03	-14.0357	20.03	-13.229	20.03	-16.1255
20.04	-14.0444	20.04	-13.2423	20.04	-16.1123
20.05	-14.0532	20.05	-13.2558	20.05	-16.0992
20.06	-14.062	20.06	-13.2693	20.06	-16.0859
20.07	-14.0708	20.07	-13.2829	20.07	-16.0727
20.08	-14.0797	20.08	-13.2966	20.08	-16.0594
20.09	-14.0887	20.09	-13.3103	20.09	-16.0461
20.1	-14.0977	20.1	-13.3241	20.1	-16.0327
20.11	-14.1067	20.11	-13.3381	20.11	-16.0193
20.12	-14.1158	20.12	-13.3521	20.12	-16.0059
20.13	-14.1249	20.13	-13.3661	20.13	-15.9925
20.14	-14.1341	20.14	-13.3803	20.14	-15.979
20.15	-14.1433	20.15	-13.3945	20.15	-15.9655
20.16	-14.1526	20.16	-13.4088	20.16	-15.9519
20.17	-14.1619	20.17	-13.4232	20.17	-15.9384
20.18	-14.1713	20.18	-13.4377	20.18	-15.9248
20.19	-14.1807	20.19	-13.4523	20.19	-15.9112
20.2	-14.1901	20.2	-13.4669	20.2	-15.8976
20.21	-14.1997	20.21	-13.4816	20.21	-15.884
20.22	-14.2092	20.22	-13.4965	20.22	-15.8703
20.23	-14.2188	20.23	-13.5114	20.23	-15.8566
20.24	-14.2285	20.24	-13.5263	20.24	-15.8429
20.25	-14.2382	20.25	-13.5414	20.25	-15.8292
20.26	-14.2479	20.26	-13.5566	20.26	-15.8155
20.27	-14.2577	20.27	-13.5718	20.27	-15.8018
20.28	-14.2676	20.28	-13.5871	20.28	-15.7881
20.29	-14.2775	20.29	-13.6026	20.29	-15.7743
20.3	-14.2875	20.3	-13.6181	20.3	-15.7606
20.31	-14.2975	20.31	-13.6336	20.31	-15.7468
20.32	-14.3075	20.32	-13.6493	20.32	-15.7331
20.33	-14.3177	20.33	-13.6651	20.33	-15.7193
20.34	-14.3278	20.34	-13.6809	20.34	-15.7055
20.35	-14.338	20.35	-13.6969	20.35	-15.6918
20.36	-14.3483	20.36	-13.7129	20.36	-15.678
20.37	-14.3586	20.37	-13.7291	20.37	-15.6642
20.38	-14.369	20.38	-13.7453	20.38	-15.6505
20.39	-14.3794	20.39	-13.7616	20.39	-15.6367
20.4	-14.3899	20.4	-13.778	20.4	-15.623
20.41	-14.4004	20.41	-13.7945	20.41	-15.6092
20.42	-14.411	20.42	-13.8111	20.42	-15.5955
20.43	-14.4217	20.43	-13.8277	20.43	-15.5818
20.44	-14.4324	20.44	-13.8445	20.44	-15.5681
20.45	-14.4431	20.45	-13.8614	20.45	-15.5544
20.46	-14.4539	20.46	-13.8783	20.46	-15.5407
20.47	-14.4648	20.47	-13.8954	20.47	-15.527
20.48	-14.4757	20.48	-13.9126	20.48	-15.5133
20.49	-14.4867	20.49	-13.9298	20.49	-15.4997
20.5	-14.4977	20.5	-13.9472	20.5	-15.4861
20.51	-14.5088	20.51	-13.9646	20.51	-15.4725
20.52	-14.52	20.52	-13.9821	20.52	-15.4589
20.53	-14.5312	20.53	-13.9998	20.53	-15.4453
20.54	-14.5425	20.54	-14.0175	20.54	-15.4317
20.55	-14.5538	20.55	-14.0353	20.55	-15.4182
20.56	-14.5651	20.56	-14.0533	20.56	-15.4047
20.57	-14.5766	20.57	-14.0713	20.57	-15.3912
20.58	-14.5881	20.58	-14.0894	20.58	-15.3778
20.59	-14.5996	20.59	-14.1076	20.59	-15.3644
20.6	-14.6113	20.6	-14.126	20.6	-15.351
20.61	-14.6229	20.61	-14.1444	20.61	-15.3376
20.62	-14.6347	20.62	-14.1629	20.62	-15.3243
20.63	-14.6465	20.63	-14.1816	20.63	-15.311
20.64	-14.6583	20.64	-14.2003	20.64	-15.2977
20.65	-14.6702	20.65	-14.2192	20.65	-15.2845
20.66	-14.6822	20.66	-14.2381	20.66	-15.2713
20.67	-14.6943	20.67	-14.2571	20.67	-15.2581
20.68	-14.7064	20.68	-14.2763	20.68	-15.245
20.69	-14.7185	20.69	-14.2956	20.69	-15.2319
20.7	-14.7308	20.7	-14.3149	20.7	-15.2188
20.71	-14.7431	20.71	-14.3344	20.71	-15.2058
20.72	-14.7554	20.72	-14.354	20.72	-15.1928
20.73	-14.7678	20.73	-14.3737	20.73	-15.1799
20.74	-14.7803	20.74	-14.3935	20.74	-15.167
20.75	-14.7929	20.75	-14.4134	20.75	-15.1542
20.76	-14.8055	20.76	-14.4334	20.76	-15.1414
20.77	-14.8182	20.77	-14.4535	20.77	-15.1286
20.78	-14.8309	20.78	-14.4737	20.78	-15.1159
20.79	-14.8437	20.79	-14.494	20.79	-15.1032
20.8	-14.8566	20.8	-14.5145	20.8	-15.0906
20.81	-14.8695	20.81	-14.5351	20.81	-15.078
20.82	-14.8825	20.82	-14.5557	20.82	-15.0655
20.83	-14.8956	20.83	-14.5765	20.83	-15.053
20.84	-14.9087	20.84	-14.5974	20.84	-15.0406
20.85	-14.9219	20.85	-14.6184	20.85	-15.0282
20.86	-14.9352	20.86	-14.6395	20.86	-15.0159
20.87	-14.9486	20.87	-14.6608	20.87	-15.0037
20.88	-14.962	20.88	-14.6821	20.88	-14.9915
20.89	-14.9755	20.89	-14.7036	20.89	-14.9793
20.9	-14.989	20.9	-14.7252	20.9	-14.9672
20.91	-15.0026	20.91	-14.7469	20.91	-14.9551
20.92	-15.0163	20.92	-14.7687	20.92	-14.9432
20.93	-15.0301	20.93	-14.7906	20.93	-14.9312
20.94	-15.0439	20.94	-14.8126	20.94	-14.9194
20.95	-15.0578	20.95	-14.8348	20.95	-14.9075
20.96	-15.0717	20.96	-14.8571	20.96	-14.8958
20.97	-15.0858	20.97	-14.8795	20.97	-14.8841
20.98	-15.0999	20.98	-14.902	20.98	-14.8725
20.99	-15.1141	20.99	-14.9247	20.99	-14.8609
21	-15.1283	21	-14.9474	21	-14.8494
21.01	-15.1427	21.01	-14.9703	21.01	-14.8379
21.02	-15.1571	21.02	-14.9933	21.02	-14.8266
21.03	-15.1715	21.03	-15.0165	21.03	-14.8153
21.04	-15.1861	21.04	-15.0397	21.04	-14.804
21.05	-15.2007	21.05	-15.0631	21.05	-14.7928
21.06	-15.2154	21.06	-15.0866	21.06	-14.7817
21.07	-15.2302	21.07	-15.1102	21.07	-14.7707
21.08	-15.245	21.08	-15.134	21.08	-14.7597
21.09	-15.2599	21.09	-15.1579	21.09	-14.7488
21.1	-15.2749	21.1	-15.1819	21.1	-14.7379
21.11	-15.29	21.11	-15.206	21.11	-14.7272
21.12	-15.3051	21.12	-15.2303	21.12	-14.7165
21.13	-15.3204	21.13	-15.2547	21.13	-14.7058
21.14	-15.3357	21.14	-15.2792	21.14	-14.6953
21.15	-15.351	21.15	-15.3039	21.15	-14.6848
21.16	-15.3665	21.16	-15.3286	21.16	-14.6744
21.17	-15.382	21.17	-15.3536	21.17	-14.664
21.18	-15.3976	21.18	-15.3786	21.18	-14.6538
21.19	-15.4133	21.19	-15.4038	21.19	-14.6435
21.2	-15.4291	21.2	-15.4291	21.2	-14.6334
21.21	-15.4449	21.21	-15.4545	21.21	-14.6234
21.22	-15.4608	21.22	-15.4801	21.22	-14.6134
21.23	-15.4768	21.23	-15.5058	21.23	-14.6035
21.24	-15.4929	21.24	-15.5317	21.24	-14.5937
21.25	-15.5091	21.25	-15.5577	21.25	-14.5839
21.26	-15.5253	21.26	-15.5838	21.26	-14.5743
21.27	-15.5416	21.27	-15.61	21.27	-14.5647
21.28	-15.558	21.28	-15.6364	21.28	-14.5552
21.29	-15.5745	21.29	-15.663	21.29	-14.5458
21.3	-15.5911	21.3	-15.6896	21.3	-14.5364
21.31	-15.6077	21.31	-15.7164	21.31	-14.5271
21.32	-15.6244	21.32	-15.7434	21.32	-14.5179
21.33	-15.6412	21.33	-15.7705	21.33	-14.5088
21.34	-15.6581	21.34	-15.7977	21.34	-14.4998
21.35	-15.6751	21.35	-15.8251	21.35	-14.4908
21.36	-15.6921	21.36	-15.8526	21.36	-14.482
21.37	-15.7093	21.37	-15.8803	21.37	-14.4732
21.38	-15.7265	21.38	-15.9081	21.38	-14.4645
21.39	-15.7438	21.39	-15.9361	21.39	-14.4558
21.4	-15.7612	21.4	-15.9642	21.4	-14.4473
21.41	-15.7787	21.41	-15.9924	21.41	-14.4389
21.42	-15.7962	21.42	-16.0208	21.42	-14.4305
21.43	-15.8139	21.43	-16.0494	21.43	-14.4222
21.44	-15.8316	21.44	-16.0781	21.44	-14.414
21.45	-15.8494	21.45	-16.107	21.45	-14.4059
21.46	-15.8673	21.46	-16.136	21.46	-14.3978
21.47	-15.8853	21.47	-16.1651	21.47	-14.3899
21.48	-15.9034	21.48	-16.1944	21.48	-14.382
21.49	-15.9215	21.49	-16.2239	21.49	-14.3742
21.5	-15.9398	21.5	-16.2535	21.5	-14.3665
21.51	-15.9581	21.51	-16.2833	21.51	-14.3589
21.52	-15.9765	21.52	-16.3132	21.52	-14.3514
21.53	-15.995	21.53	-16.3433	21.53	-14.3439
21.54	-16.0136	21.54	-16.3735	21.54	-14.3366
21.55	-16.0323	21.55	-16.4039	21.55	-14.3293
21.56	-16.0511	21.56	-16.4345	21.56	-14.3222
21.57	-16.0699	21.57	-16.4652	21.57	-14.3151
21.58	-16.0889	21.58	-16.4961	21.58	-14.3081
21.59	-16.1079	21.59	-16.5271	21.59	-14.3011
21.6	-16.127	21.6	-16.5583	21.6	-14.2943
21.61	-16.1462	21.61	-16.5897	21.61	-14.2876
21.62	-16.1655	21.62	-16.6212	21.62	-14.2809
21.63	-16.1849	21.63	-16.6529	21.63	-14.2744
21.64	-16.2044	21.64	-16.6847	21.64	-14.2679
21.65	-16.2239	21.65	-16.7168	21.65	-14.2615
21.66	-16.2436	21.66	-16.749	21.66	-14.2552
21.67	-16.2633	21.67	-16.7813	21.67	-14.249
21.68	-16.2831	21.68	-16.8139	21.68	-14.2429
21.69	-16.3031	21.69	-16.8466	21.69	-14.2369
21.7	-16.3231	21.7	-16.8795	21.7	-14.2309
21.71	-16.3432	21.71	-16.9125	21.71	-14.2251
21.72	-16.3634	21.72	-16.9457	21.72	-14.2193
21.73	-16.3837	21.73	-16.9791	21.73	-14.2137
21.74	-16.404	21.74	-17.0127	21.74	-14.2081
21.75	-16.4245	21.75	-17.0465	21.75	-14.2026
21.76	-16.445	21.76	-17.0804	21.76	-14.1972
21.77	-16.4657	21.77	-17.1145	21.77	-14.1919
21.78	-16.4864	21.78	-17.1488	21.78	-14.1867
21.79	-16.5072	21.79	-17.1833	21.79	-14.1816
21.8	-16.5282	21.8	-17.2179	21.8	-14.1765
21.81	-16.5492	21.81	-17.2528	21.81	-14.1716
21.82	-16.5703	21.82	-17.2878	21.82	-14.1667
21.83	-16.5914	21.83	-17.323	21.83	-14.162
21.84	-16.6127	21.84	-17.3584	21.84	-14.1573
21.85	-16.6341	21.85	-17.394	21.85	-14.1527
21.86	-16.6556	21.86	-17.4297	21.86	-14.1482
21.87	-16.6771	21.87	-17.4657	21.87	-14.1438
21.88	-16.6988	21.88	-17.5019	21.88	-14.1395
21.89	-16.7205	21.89	-17.5382	21.89	-14.1353
21.9	-16.7423	21.9	-17.5748	21.9	-14.1312
21.91	-16.7642	21.91	-17.6115	21.91	-14.1272
21.92	-16.7862	21.92	-17.6484	21.92	-14.1232
21.93	-16.8083	21.93	-17.6856	21.93	-14.1194
21.94	-16.8305	21.94	-17.7229	21.94	-14.1156
21.95	-16.8528	21.95	-17.7604	21.95	-14.1119
21.96	-16.8751	21.96	-17.7982	21.96	-14.1083
21.97	-16.8976	21.97	-17.8361	21.97	-14.1049
[truncated: 5,803 more rows]

## Sheet: Fig 4a
Data corresponds to Parametric variation of H which is the value of side of the Hexagon Patch
Frequency (GHz)	S11 (dB)	Frequency (GHz)	S11 (dB)	Frequency (GHz)	S11 (dB)
2	-0.00676	2	-0.09213	2	-0.14624
2.01	-0.00681	2.01	-0.0931	2.01	-0.14779
2.02	-0.00685	2.02	-0.09407	2.02	-0.14936
2.03	-0.00689	2.03	-0.09505	2.03	-0.15093
2.04	-0.00693	2.04	-0.09603	2.04	-0.15252
2.05	-0.00697	2.05	-0.09702	2.05	-0.15411
2.06	-0.00702	2.06	-0.09802	2.06	-0.15572
2.07	-0.00706	2.07	-0.09903	2.07	-0.15733
2.08	-0.0071	2.08	-0.10004	2.08	-0.15896
2.09	-0.00715	2.09	-0.10105	2.09	-0.1606
2.1	-0.00719	2.1	-0.10208	2.1	-0.16224
2.11	-0.00723	2.11	-0.10311	2.11	-0.1639
2.12	-0.00728	2.12	-0.10415	2.12	-0.16557
2.13	-0.00732	2.13	-0.10519	2.13	-0.16725
2.14	-0.00737	2.14	-0.10624	2.14	-0.16894
2.15	-0.00741	2.15	-0.1073	2.15	-0.17064
2.16	-0.00745	2.16	-0.10837	2.16	-0.17235
2.17	-0.0075	2.17	-0.10944	2.17	-0.17408
2.18	-0.00754	2.18	-0.11052	2.18	-0.17581
2.19	-0.00759	2.19	-0.11161	2.19	-0.17755
2.2	-0.00764	2.2	-0.1127	2.2	-0.17931
2.21	-0.00768	2.21	-0.11381	2.21	-0.18107
2.22	-0.00773	2.22	-0.11492	2.22	-0.18285
2.23	-0.00777	2.23	-0.11603	2.23	-0.18464
2.24	-0.00782	2.24	-0.11716	2.24	-0.18644
2.25	-0.00787	2.25	-0.11829	2.25	-0.18825
2.26	-0.00791	2.26	-0.11943	2.26	-0.19007
2.27	-0.00796	2.27	-0.12057	2.27	-0.1919
2.28	-0.00801	2.28	-0.12173	2.28	-0.19375
2.29	-0.00805	2.29	-0.12289	2.29	-0.1956
2.3	-0.0081	2.3	-0.12406	2.3	-0.19747
2.31	-0.00815	2.31	-0.12524	2.31	-0.19935
2.32	-0.0082	2.32	-0.12642	2.32	-0.20124
2.33	-0.00825	2.33	-0.12762	2.33	-0.20314
2.34	-0.00829	2.34	-0.12882	2.34	-0.20505
2.35	-0.00834	2.35	-0.13003	2.35	-0.20698
2.36	-0.00839	2.36	-0.13125	2.36	-0.20891
2.37	-0.00844	2.37	-0.13248	2.37	-0.21086
2.38	-0.00849	2.38	-0.13371	2.38	-0.21282
2.39	-0.00854	2.39	-0.13495	2.39	-0.21479
2.4	-0.00859	2.4	-0.1362	2.4	-0.21678
2.41	-0.00864	2.41	-0.13746	2.41	-0.21877
2.42	-0.00869	2.42	-0.13873	2.42	-0.22078
2.43	-0.00874	2.43	-0.14001	2.43	-0.2228
2.44	-0.00879	2.44	-0.14129	2.44	-0.22483
2.45	-0.00884	2.45	-0.14259	2.45	-0.22688
2.46	-0.00889	2.46	-0.14389	2.46	-0.22893
2.47	-0.00894	2.47	-0.1452	2.47	-0.231
2.48	-0.00899	2.48	-0.14652	2.48	-0.23308
2.49	-0.00904	2.49	-0.14785	2.49	-0.23518
2.5	-0.00909	2.5	-0.14919	2.5	-0.23728
2.51	-0.00915	2.51	-0.15054	2.51	-0.2394
2.52	-0.0092	2.52	-0.15189	2.52	-0.24153
2.53	-0.00925	2.53	-0.15326	2.53	-0.24368
2.54	-0.0093	2.54	-0.15463	2.54	-0.24583
2.55	-0.00936	2.55	-0.15601	2.55	-0.248
2.56	-0.00941	2.56	-0.15741	2.56	-0.25018
2.57	-0.00946	2.57	-0.15881	2.57	-0.25238
2.58	-0.00951	2.58	-0.16022	2.58	-0.25458
2.59	-0.00957	2.59	-0.16164	2.59	-0.2568
2.6	-0.00962	2.6	-0.16307	2.6	-0.25904
2.61	-0.00968	2.61	-0.16451	2.61	-0.26128
2.62	-0.00973	2.62	-0.16596	2.62	-0.26354
2.63	-0.00978	2.63	-0.16742	2.63	-0.26581
2.64	-0.00984	2.64	-0.16889	2.64	-0.2681
2.65	-0.00989	2.65	-0.17037	2.65	-0.2704
2.66	-0.00995	2.66	-0.17186	2.66	-0.27271
2.67	-0.01	2.67	-0.17336	2.67	-0.27504
2.68	-0.01006	2.68	-0.17487	2.68	-0.27738
2.69	-0.01011	2.69	-0.17639	2.69	-0.27973
2.7	-0.01017	2.7	-0.17792	2.7	-0.28209
2.71	-0.01022	2.71	-0.17946	2.71	-0.28447
2.72	-0.01028	2.72	-0.18101	2.72	-0.28687
2.73	-0.01034	2.73	-0.18257	2.73	-0.28928
2.74	-0.01039	2.74	-0.18414	2.74	-0.2917
2.75	-0.01045	2.75	-0.18572	2.75	-0.29413
2.76	-0.01051	2.76	-0.18731	2.76	-0.29658
2.77	-0.01056	2.77	-0.18892	2.77	-0.29904
2.78	-0.01062	2.78	-0.19053	2.78	-0.30152
2.79	-0.01068	2.79	-0.19215	2.79	-0.30401
2.8	-0.01074	2.8	-0.19379	2.8	-0.30652
2.81	-0.01079	2.81	-0.19543	2.81	-0.30904
2.82	-0.01085	2.82	-0.19709	2.82	-0.31157
2.83	-0.01091	2.83	-0.19876	2.83	-0.31412
2.84	-0.01097	2.84	-0.20044	2.84	-0.31668
2.85	-0.01103	2.85	-0.20213	2.85	-0.31926
2.86	-0.01109	2.86	-0.20383	2.86	-0.32185
2.87	-0.01115	2.87	-0.20554	2.87	-0.32446
2.88	-0.01121	2.88	-0.20727	2.88	-0.32708
2.89	-0.01126	2.89	-0.209	2.89	-0.32972
2.9	-0.01132	2.9	-0.21075	2.9	-0.33237
2.91	-0.01138	2.91	-0.21251	2.91	-0.33503
2.92	-0.01144	2.92	-0.21428	2.92	-0.33772
2.93	-0.01151	2.93	-0.21606	2.93	-0.34041
2.94	-0.01157	2.94	-0.21786	2.94	-0.34312
2.95	-0.01163	2.95	-0.21966	2.95	-0.34585
2.96	-0.01169	2.96	-0.22148	2.96	-0.34859
2.97	-0.01175	2.97	-0.22331	2.97	-0.35135
2.98	-0.01181	2.98	-0.22515	2.98	-0.35412
2.99	-0.01187	2.99	-0.22701	2.99	-0.35691
3	-0.01193	3	-0.22887	3	-0.35971
3.01	-0.012	3.01	-0.23075	3.01	-0.36253
3.02	-0.01206	3.02	-0.23264	3.02	-0.36537
3.03	-0.01212	3.03	-0.23455	3.03	-0.36822
3.04	-0.01218	3.04	-0.23647	3.04	-0.37109
3.05	-0.01225	3.05	-0.23839	3.05	-0.37397
3.06	-0.01231	3.06	-0.24034	3.06	-0.37687
3.07	-0.01237	3.07	-0.24229	3.07	-0.37978
3.08	-0.01244	3.08	-0.24426	3.08	-0.38272
3.09	-0.0125	3.09	-0.24624	3.09	-0.38566
3.1	-0.01256	3.1	-0.24824	3.1	-0.38863
3.11	-0.01263	3.11	-0.25024	3.11	-0.39161
3.12	-0.01269	3.12	-0.25226	3.12	-0.3946
3.13	-0.01276	3.13	-0.2543	3.13	-0.39762
3.14	-0.01282	3.14	-0.25634	3.14	-0.40065
3.15	-0.01289	3.15	-0.2584	3.15	-0.40369
3.16	-0.01295	3.16	-0.26048	3.16	-0.40676
3.17	-0.01302	3.17	-0.26257	3.17	-0.40984
3.18	-0.01308	3.18	-0.26467	3.18	-0.41294
3.19	-0.01315	3.19	-0.26678	3.19	-0.41605
3.2	-0.01321	3.2	-0.26891	3.2	-0.41918
3.21	-0.01328	3.21	-0.27106	3.21	-0.42233
3.22	-0.01335	3.22	-0.27322	3.22	-0.4255
3.23	-0.01341	3.23	-0.27539	3.23	-0.42868
3.24	-0.01348	3.24	-0.27757	3.24	-0.43188
3.25	-0.01355	3.25	-0.27977	3.25	-0.4351
3.26	-0.01362	3.26	-0.28199	3.26	-0.43834
3.27	-0.01368	3.27	-0.28422	3.27	-0.44159
3.28	-0.01375	3.28	-0.28646	3.28	-0.44486
3.29	-0.01382	3.29	-0.28872	3.29	-0.44815
3.3	-0.01389	3.3	-0.29099	3.3	-0.45146
3.31	-0.01396	3.31	-0.29328	3.31	-0.45479
3.32	-0.01402	3.32	-0.29559	3.32	-0.45813
3.33	-0.01409	3.33	-0.2979	3.33	-0.46149
3.34	-0.01416	3.34	-0.30024	3.34	-0.46487
3.35	-0.01423	3.35	-0.30259	3.35	-0.46827
3.36	-0.0143	3.36	-0.30495	3.36	-0.47169
3.37	-0.01437	3.37	-0.30733	3.37	-0.47512
3.38	-0.01444	3.38	-0.30973	3.38	-0.47858
3.39	-0.01451	3.39	-0.31214	3.39	-0.48205
3.4	-0.01458	3.4	-0.31457	3.4	-0.48555
3.41	-0.01465	3.41	-0.31701	3.41	-0.48906
3.42	-0.01472	3.42	-0.31947	3.42	-0.49259
3.43	-0.01479	3.43	-0.32194	3.43	-0.49614
3.44	-0.01486	3.44	-0.32443	3.44	-0.49971
3.45	-0.01494	3.45	-0.32694	3.45	-0.50329
3.46	-0.01501	3.46	-0.32946	3.46	-0.5069
3.47	-0.01508	3.47	-0.332	3.47	-0.51053
3.48	-0.01515	3.48	-0.33456	3.48	-0.51417
3.49	-0.01522	3.49	-0.33713	3.49	-0.51784
3.5	-0.0153	3.5	-0.33972	3.5	-0.52153
3.51	-0.01537	3.51	-0.34233	3.51	-0.52523
3.52	-0.01544	3.52	-0.34495	3.52	-0.52896
3.53	-0.01552	3.53	-0.34759	3.53	-0.53271
3.54	-0.01559	3.54	-0.35025	3.54	-0.53647
3.55	-0.01566	3.55	-0.35293	3.55	-0.54026
3.56	-0.01574	3.56	-0.35562	3.56	-0.54407
3.57	-0.01581	3.57	-0.35833	3.57	-0.54789
3.58	-0.01589	3.58	-0.36106	3.58	-0.55174
3.59	-0.01596	3.59	-0.3638	3.59	-0.55561
3.6	-0.01603	3.6	-0.36657	3.6	-0.5595
3.61	-0.01611	3.61	-0.36935	3.61	-0.56341
3.62	-0.01619	3.62	-0.37215	3.62	-0.56734
3.63	-0.01626	3.63	-0.37497	3.63	-0.5713
3.64	-0.01634	3.64	-0.3778	3.64	-0.57527
3.65	-0.01641	3.65	-0.38066	3.65	-0.57927
3.66	-0.01649	3.66	-0.38353	3.66	-0.58328
3.67	-0.01656	3.67	-0.38642	3.67	-0.58732
3.68	-0.01664	3.68	-0.38933	3.68	-0.59138
3.69	-0.01672	3.69	-0.39226	3.69	-0.59546
3.7	-0.0168	3.7	-0.39521	3.7	-0.59957
3.71	-0.01687	3.71	-0.39818	3.71	-0.60369
3.72	-0.01695	3.72	-0.40116	3.72	-0.60784
3.73	-0.01703	3.73	-0.40417	3.73	-0.61201
3.74	-0.01711	3.74	-0.40719	3.74	-0.6162
3.75	-0.01718	3.75	-0.41024	3.75	-0.62041
3.76	-0.01726	3.76	-0.4133	3.76	-0.62465
3.77	-0.01734	3.77	-0.41639	3.77	-0.62891
3.78	-0.01742	3.78	-0.41949	3.78	-0.63319
3.79	-0.0175	3.79	-0.42261	3.79	-0.6375
3.8	-0.01758	3.8	-0.42576	3.8	-0.64183
3.81	-0.01766	3.81	-0.42892	3.81	-0.64618
3.82	-0.01774	3.82	-0.43211	3.82	-0.65055
3.83	-0.01782	3.83	-0.43531	3.83	-0.65495
3.84	-0.0179	3.84	-0.43854	3.84	-0.65937
3.85	-0.01798	3.85	-0.44179	3.85	-0.66381
3.86	-0.01806	3.86	-0.44506	3.86	-0.66828
3.87	-0.01814	3.87	-0.44834	3.87	-0.67277
3.88	-0.01822	3.88	-0.45165	3.88	-0.67729
3.89	-0.0183	3.89	-0.45499	3.89	-0.68183
3.9	-0.01839	3.9	-0.45834	3.9	-0.68639
3.91	-0.01847	3.91	-0.46171	3.91	-0.69098
3.92	-0.01855	3.92	-0.46511	3.92	-0.69559
3.93	-0.01863	3.93	-0.46853	3.93	-0.70023
3.94	-0.01872	3.94	-0.47197	3.94	-0.70489
3.95	-0.0188	3.95	-0.47543	3.95	-0.70958
3.96	-0.01888	3.96	-0.47892	3.96	-0.71429
3.97	-0.01897	3.97	-0.48243	3.97	-0.71902
3.98	-0.01905	3.98	-0.48596	3.98	-0.72378
3.99	-0.01913	3.99	-0.48951	3.99	-0.72857
4	-0.01922	4	-0.49308	4	-0.73338
4.01	-0.0193	4.01	-0.49668	4.01	-0.73822
4.02	-0.01939	4.02	-0.5003	4.02	-0.74308
4.03	-0.01947	4.03	-0.50395	4.03	-0.74797
4.04	-0.01956	4.04	-0.50762	4.04	-0.75288
4.05	-0.01964	4.05	-0.51131	4.05	-0.75782
4.06	-0.01973	4.06	-0.51502	4.06	-0.76279
4.07	-0.01981	4.07	-0.51876	4.07	-0.76778
4.08	-0.0199	4.08	-0.52253	4.08	-0.7728
4.09	-0.01999	4.09	-0.52632	4.09	-0.77785
4.1	-0.02007	4.1	-0.53013	4.1	-0.78292
4.11	-0.02016	4.11	-0.53396	4.11	-0.78802
4.12	-0.02025	4.12	-0.53783	4.12	-0.79314
4.13	-0.02033	4.13	-0.54171	4.13	-0.79829
4.14	-0.02042	4.14	-0.54562	4.14	-0.80347
4.15	-0.02051	4.15	-0.54956	4.15	-0.80868
4.16	-0.0206	4.16	-0.55352	4.16	-0.81391
4.17	-0.02069	4.17	-0.55751	4.17	-0.81918
4.18	-0.02077	4.18	-0.56152	4.18	-0.82446
4.19	-0.02086	4.19	-0.56556	4.19	-0.82978
4.2	-0.02095	4.2	-0.56962	4.2	-0.83513
4.21	-0.02104	4.21	-0.57371	4.21	-0.8405
4.22	-0.02113	4.22	-0.57783	4.22	-0.8459
4.23	-0.02122	4.23	-0.58197	4.23	-0.85133
4.24	-0.02131	4.24	-0.58614	4.24	-0.85679
4.25	-0.0214	4.25	-0.59033	4.25	-0.86228
4.26	-0.02149	4.26	-0.59456	4.26	-0.86779
4.27	-0.02158	4.27	-0.59881	4.27	-0.87334
4.28	-0.02168	4.28	-0.60308	4.28	-0.87891
4.29	-0.02177	4.29	-0.60739	4.29	-0.88451
4.3	-0.02186	4.3	-0.61172	4.3	-0.89014
4.31	-0.02195	4.31	-0.61608	4.31	-0.89581
4.32	-0.02204	4.32	-0.62047	4.32	-0.9015
4.33	-0.02214	4.33	-0.62488	4.33	-0.90722
4.34	-0.02223	4.34	-0.62933	4.34	-0.91297
4.35	-0.02232	4.35	-0.6338	4.35	-0.91875
4.36	-0.02242	4.36	-0.6383	4.36	-0.92456
4.37	-0.02251	4.37	-0.64283	4.37	-0.9304
4.38	-0.0226	4.38	-0.64739	4.38	-0.93627
4.39	-0.0227	4.39	-0.65197	4.39	-0.94218
4.4	-0.02279	4.4	-0.65659	4.4	-0.94811
4.41	-0.02289	4.41	-0.66124	4.41	-0.95408
4.42	-0.02298	4.42	-0.66592	4.42	-0.96007
4.43	-0.02308	4.43	-0.67062	4.43	-0.9661
4.44	-0.02317	4.44	-0.67536	4.44	-0.97216
4.45	-0.02327	4.45	-0.68012	4.45	-0.97825
4.46	-0.02336	4.46	-0.68492	4.46	-0.98437
4.47	-0.02346	4.47	-0.68975	4.47	-0.99052
4.48	-0.02356	4.48	-0.69461	4.48	-0.99671
4.49	-0.02365	4.49	-0.6995	4.49	-1.00292
4.5	-0.02375	4.5	-0.70442	4.5	-1.00917
4.51	-0.02385	4.51	-0.70937	4.51	-1.01546
4.52	-0.02395	4.52	-0.71436	4.52	-1.02177
4.53	-0.02405	4.53	-0.71937	4.53	-1.02812
4.54	-0.02414	4.54	-0.72442	4.54	-1.0345
4.55	-0.02424	4.55	-0.7295	4.55	-1.04092
4.56	-0.02434	4.56	-0.73461	4.56	-1.04736
4.57	-0.02444	4.57	-0.73976	4.57	-1.05385
4.58	-0.02454	4.58	-0.74494	4.58	-1.06036
4.59	-0.02464	4.59	-0.75015	4.59	-1.06691
4.6	-0.02474	4.6	-0.75539	4.6	-1.07349
4.61	-0.02484	4.61	-0.76067	4.61	-1.08011
4.62	-0.02494	4.62	-0.76598	4.62	-1.08676
4.63	-0.02504	4.63	-0.77133	4.63	-1.09344
4.64	-0.02514	4.64	-0.77671	4.64	-1.10016
4.65	-0.02525	4.65	-0.78212	4.65	-1.10692
4.66	-0.02535	4.66	-0.78757	4.66	-1.11371
4.67	-0.02545	4.67	-0.79305	4.67	-1.12053
4.68	-0.02555	4.68	-0.79857	4.68	-1.12739
4.69	-0.02565	4.69	-0.80412	4.69	-1.13429
4.7	-0.02576	4.7	-0.80971	4.7	-1.14122
4.71	-0.02586	4.71	-0.81534	4.71	-1.14819
4.72	-0.02596	4.72	-0.821	4.72	-1.15519
4.73	-0.02607	4.73	-0.8267	4.73	-1.16223
4.74	-0.02617	4.74	-0.83243	4.74	-1.1693
4.75	-0.02628	4.75	-0.8382	4.75	-1.17642
4.76	-0.02638	4.76	-0.84401	4.76	-1.18357
4.77	-0.02649	4.77	-0.84985	4.77	-1.19075
4.78	-0.02659	4.78	-0.85573	4.78	-1.19797
4.79	-0.0267	4.79	-0.86165	4.79	-1.20523
4.8	-0.0268	4.8	-0.8676	4.8	-1.21253
4.81	-0.02691	4.81	-0.8736	4.81	-1.21986
4.82	-0.02702	4.82	-0.87963	4.82	-1.22724
4.83	-0.02712	4.83	-0.8857	4.83	-1.23465
4.84	-0.02723	4.84	-0.89181	4.84	-1.2421
4.85	-0.02734	4.85	-0.89796	4.85	-1.24958
4.86	-0.02745	4.86	-0.90415	4.86	-1.25711
4.87	-0.02756	4.87	-0.91037	4.87	-1.26467
4.88	-0.02766	4.88	-0.91664	4.88	-1.27227
4.89	-0.02777	4.89	-0.92295	4.89	-1.27992
4.9	-0.02788	4.9	-0.9293	4.9	-1.2876
4.91	-0.02799	4.91	-0.93568	4.91	-1.29532
4.92	-0.0281	4.92	-0.94211	4.92	-1.30308
4.93	-0.02821	4.93	-0.94858	4.93	-1.31088
4.94	-0.02832	4.94	-0.95509	4.94	-1.31872
4.95	-0.02843	4.95	-0.96164	4.95	-1.3266
4.96	-0.02854	4.96	-0.96824	4.96	-1.33452
4.97	-0.02866	4.97	-0.97487	4.97	-1.34248
4.98	-0.02877	4.98	-0.98155	4.98	-1.35048
4.99	-0.02888	4.99	-0.98827	4.99	-1.35852
5	-0.02899	5	-0.99504	5	-1.3666
5.01	-0.02911	5.01	-1.00184	5.01	-1.37473
5.02	-0.02922	5.02	-1.00869	5.02	-1.38289
5.03	-0.02933	5.03	-1.01559	5.03	-1.3911
5.04	-0.02945	5.04	-1.02253	5.04	-1.39935
5.05	-0.02956	5.05	-1.02951	5.05	-1.40764
5.06	-0.02967	5.06	-1.03653	5.06	-1.41598
5.07	-0.02979	5.07	-1.04361	5.07	-1.42435
5.08	-0.0299	5.08	-1.05072	5.08	-1.43277
5.09	-0.03002	5.09	-1.05788	5.09	-1.44123
5.1	-0.03014	5.1	-1.06509	5.1	-1.44974
5.11	-0.03025	5.11	-1.07234	5.11	-1.45828
5.12	-0.03037	5.12	-1.07964	5.12	-1.46688
5.13	-0.03049	5.13	-1.08699	5.13	-1.47551
5.14	-0.0306	5.14	-1.09438	5.14	-1.48419
5.15	-0.03072	5.15	-1.10182	5.15	-1.49291
5.16	-0.03084	5.16	-1.10931	5.16	-1.50168
5.17	-0.03096	5.17	-1.11685	5.17	-1.51049
5.18	-0.03108	5.18	-1.12443	5.18	-1.51935
5.19	-0.03119	5.19	-1.13206	5.19	-1.52825
5.2	-0.03131	5.2	-1.13974	5.2	-1.53719
5.21	-0.03143	5.21	-1.14747	5.21	-1.54619
5.22	-0.03155	5.22	-1.15525	5.22	-1.55522
5.23	-0.03167	5.23	-1.16308	5.23	-1.56431
5.24	-0.03179	5.24	-1.17096	5.24	-1.57343
5.25	-0.03192	5.25	-1.17889	5.25	-1.58261
5.26	-0.03204	5.26	-1.18687	5.26	-1.59183
5.27	-0.03216	5.27	-1.1949	5.27	-1.6011
5.28	-0.03228	5.28	-1.20298	5.28	-1.61041
5.29	-0.0324	5.29	-1.21111	5.29	-1.61977
5.3	-0.03253	5.3	-1.2193	5.3	-1.62918
5.31	-0.03265	5.31	-1.22753	5.31	-1.63864
5.32	-0.03277	5.32	-1.23582	5.32	-1.64814
5.33	-0.0329	5.33	-1.24416	5.33	-1.65769
5.34	-0.03302	5.34	-1.25256	5.34	-1.66729
5.35	-0.03315	5.35	-1.26101	5.35	-1.67694
5.36	-0.03327	5.36	-1.26951	5.36	-1.68663
5.37	-0.0334	5.37	-1.27807	5.37	-1.69638
5.38	-0.03352	5.38	-1.28668	5.38	-1.70617
5.39	-0.03365	5.39	-1.29535	5.39	-1.71602
5.4	-0.03378	5.4	-1.30407	5.4	-1.72591
5.41	-0.0339	5.41	-1.31285	5.41	-1.73585
5.42	-0.03403	5.42	-1.32168	5.42	-1.74584
5.43	-0.03416	5.43	-1.33057	5.43	-1.75588
5.44	-0.03429	5.44	-1.33952	5.44	-1.76597
5.45	-0.03442	5.45	-1.34852	5.45	-1.77611
5.46	-0.03455	5.46	-1.35758	5.46	-1.78631
5.47	-0.03468	5.47	-1.3667	5.47	-1.79655
5.48	-0.03481	5.48	-1.37588	5.48	-1.80684
5.49	-0.03494	5.49	-1.38511	5.49	-1.81719
5.5	-0.03507	5.5	-1.39441	5.5	-1.82759
5.51	-0.0352	5.51	-1.40376	5.51	-1.83804
5.52	-0.03533	5.52	-1.41317	5.52	-1.84854
5.53	-0.03546	5.53	-1.42265	5.53	-1.85909
5.54	-0.03559	5.54	-1.43218	5.54	-1.8697
5.55	-0.03573	5.55	-1.44177	5.55	-1.88036
5.56	-0.03586	5.56	-1.45143	5.56	-1.89107
5.57	-0.03599	5.57	-1.46115	5.57	-1.90183
5.58	-0.03613	5.58	-1.47093	5.58	-1.91265
5.59	-0.03626	5.59	-1.48077	5.59	-1.92352
5.6	-0.0364	5.6	-1.49067	5.6	-1.93445
5.61	-0.03653	5.61	-1.50064	5.61	-1.94543
5.62	-0.03667	5.62	-1.51067	5.62	-1.95646
5.63	-0.0368	5.63	-1.52077	5.63	-1.96755
5.64	-0.03694	5.64	-1.53093	5.64	-1.9787
5.65	-0.03708	5.65	-1.54115	5.65	-1.9899
5.66	-0.03721	5.66	-1.55144	5.66	-2.00115
5.67	-0.03735	5.67	-1.5618	5.67	-2.01246
5.68	-0.03749	5.68	-1.57222	5.68	-2.02382
5.69	-0.03763	5.69	-1.58271	5.69	-2.03525
5.7	-0.03777	5.7	-1.59326	5.7	-2.04672
5.71	-0.03791	5.71	-1.60388	5.71	-2.05826
5.72	-0.03805	5.72	-1.61457	5.72	-2.06985
5.73	-0.03819	5.73	-1.62533	5.73	-2.0815
5.74	-0.03833	5.74	-1.63616	5.74	-2.0932
5.75	-0.03847	5.75	-1.64705	5.75	-2.10496
5.76	-0.03861	5.76	-1.65802	5.76	-2.11678
5.77	-0.03875	5.77	-1.66905	5.77	-2.12866
5.78	-0.03889	5.78	-1.68016	5.78	-2.1406
5.79	-0.03904	5.79	-1.69133	5.79	-2.15259
5.8	-0.03918	5.8	-1.70258	5.8	-2.16464
5.81	-0.03932	5.81	-1.7139	5.81	-2.17676
5.82	-0.03947	5.82	-1.72529	5.82	-2.18893
5.83	-0.03961	5.83	-1.73676	5.83	-2.20116
5.84	-0.03976	5.84	-1.74829	5.84	-2.21345
5.85	-0.0399	5.85	-1.75991	5.85	-2.2258
5.86	-0.04005	5.86	-1.77159	5.86	-2.23821
5.87	-0.0402	5.87	-1.78335	5.87	-2.25068
5.88	-0.04034	5.88	-1.79518	5.88	-2.26321
5.89	-0.04049	5.89	-1.80709	5.89	-2.2758
5.9	-0.04064	5.9	-1.81908	5.9	-2.28846
5.91	-0.04079	5.91	-1.83114	5.91	-2.30117
5.92	-0.04094	5.92	-1.84328	5.92	-2.31395
5.93	-0.04109	5.93	-1.8555	5.93	-2.32679
5.94	-0.04124	5.94	-1.86779	5.94	-2.33969
5.95	-0.04139	5.95	-1.88017	5.95	-2.35265
5.96	-0.04154	5.96	-1.89262	5.96	-2.36568
5.97	-0.04169	5.97	-1.90515	5.97	-2.37877
5.98	-0.04184	5.98	-1.91776	5.98	-2.39192
5.99	-0.04199	5.99	-1.93045	5.99	-2.40513
6	-0.04215	6	-1.94322	6	-2.41841
6.01	-0.0423	6.01	-1.95608	6.01	-2.43176
6.02	-0.04245	6.02	-1.96901	6.02	-2.44516
6.03	-0.04261	6.03	-1.98203	6.03	-2.45864
6.04	-0.04276	6.04	-1.99513	6.04	-2.47217
6.05	-0.04292	6.05	-2.00832	6.05	-2.48577
6.06	-0.04307	6.06	-2.02159	6.06	-2.49944
6.07	-0.04323	6.07	-2.03494	6.07	-2.51317
6.08	-0.04339	6.08	-2.04838	6.08	-2.52697
6.09	-0.04354	6.09	-2.0619	6.09	-2.54084
6.1	-0.0437	6.1	-2.07551	6.1	-2.55477
6.11	-0.04386	6.11	-2.08921	6.11	-2.56876
6.12	-0.04402	6.12	-2.103	6.12	-2.58283
6.13	-0.04418	6.13	-2.11687	6.13	-2.59696
6.14	-0.04434	6.14	-2.13083	6.14	-2.61116
6.15	-0.0445	6.15	-2.14488	6.15	-2.62542
6.16	-0.04466	6.16	-2.15902	6.16	-2.63976
6.17	-0.04482	6.17	-2.17325	6.17	-2.65416
6.18	-0.04498	6.18	-2.18757	6.18	-2.66863
6.19	-0.04515	6.19	-2.20198	6.19	-2.68317
6.2	-0.04531	6.2	-2.21648	6.2	-2.69778
6.21	-0.04547	6.21	-2.23108	6.21	-2.71246
6.22	-0.04564	6.22	-2.24577	6.22	-2.7272
6.23	-0.0458	6.23	-2.26055	6.23	-2.74202
6.24	-0.04597	6.24	-2.27542	6.24	-2.75691
6.25	-0.04613	6.25	-2.29039	6.25	-2.77187
6.26	-0.0463	6.26	-2.30546	6.26	-2.78689
6.27	-0.04647	6.27	-2.32062	6.27	-2.80199
6.28	-0.04663	6.28	-2.33588	6.28	-2.81716
6.29	-0.0468	6.29	-2.35124	6.29	-2.8324
6.3	-0.04697	6.3	-2.36669	6.3	-2.84772
6.31	-0.04714	6.31	-2.38224	6.31	-2.8631
6.32	-0.04731	6.32	-2.39789	6.32	-2.87856
6.33	-0.04748	6.33	-2.41364	6.33	-2.89409
6.34	-0.04765	6.34	-2.42949	6.34	-2.90969
6.35	-0.04782	6.35	-2.44545	6.35	-2.92537
6.36	-0.04799	6.36	-2.4615	6.36	-2.94112
6.37	-0.04816	6.37	-2.47765	6.37	-2.95694
6.38	-0.04834	6.38	-2.49391	6.38	-2.97284
6.39	-0.04851	6.39	-2.51027	6.39	-2.98881
6.4	-0.04868	6.4	-2.52674	6.4	-3.00485
6.41	-0.04886	6.41	-2.54331	6.41	-3.02097
6.42	-0.04903	6.42	-2.55999	6.42	-3.03717
6.43	-0.04921	6.43	-2.57677	6.43	-3.05344
6.44	-0.04939	6.44	-2.59366	6.44	-3.06979
6.45	-0.04956	6.45	-2.61065	6.45	-3.08621
6.46	-0.04974	6.46	-2.62776	6.46	-3.10271
6.47	-0.04992	6.47	-2.64497	6.47	-3.11928
6.48	-0.0501	6.48	-2.66229	6.48	-3.13593
6.49	-0.05028	6.49	-2.67972	6.49	-3.15266
6.5	-0.05046	6.5	-2.69727	6.5	-3.16947
6.51	-0.05064	6.51	-2.71492	6.51	-3.18635
6.52	-0.05082	6.52	-2.73269	6.52	-3.20331
6.53	-0.051	6.53	-2.75057	6.53	-3.22035
6.54	-0.05118	6.54	-2.76856	6.54	-3.23747
6.55	-0.05137	6.55	-2.78667	6.55	-3.25466
6.56	-0.05155	6.56	-2.80489	6.56	-3.27194
6.57	-0.05173	6.57	-2.82323	6.57	-3.28929
6.58	-0.05192	6.58	-2.84169	6.58	-3.30673
6.59	-0.05211	6.59	-2.86026	6.59	-3.32424
6.6	-0.05229	6.6	-2.87895	6.6	-3.34184
6.61	-0.05248	6.61	-2.89776	6.61	-3.35951
6.62	-0.05267	6.62	-2.91669	6.62	-3.37727
6.63	-0.05285	6.63	-2.93574	6.63	-3.3951
6.64	-0.05304	6.64	-2.95491	6.64	-3.41302
6.65	-0.05323	6.65	-2.9742	6.65	-3.43102
6.66	-0.05342	6.66	-2.99361	6.66	-3.4491
6.67	-0.05361	6.67	-3.01315	6.67	-3.46727
6.68	-0.0538	6.68	-3.03281	6.68	-3.48551
6.69	-0.054	6.69	-3.05259	6.69	-3.50384
6.7	-0.05419	6.7	-3.0725	6.7	-3.52225
6.71	-0.05438	6.71	-3.09254	6.71	-3.54075
6.72	-0.05457	6.72	-3.11271	6.72	-3.55933
6.73	-0.05477	6.73	-3.133	6.73	-3.57799
6.74	-0.05496	6.74	-3.15342	6.74	-3.59674
6.75	-0.05516	6.75	-3.17397	6.75	-3.61557
6.76	-0.05536	6.76	-3.19465	6.76	-3.63449
6.77	-0.05555	6.77	-3.21546	6.77	-3.65349
6.78	-0.05575	6.78	-3.23641	6.78	-3.67258
6.79	-0.05595	6.79	-3.25748	6.79	-3.69175
6.8	-0.05615	6.8	-3.27869	6.8	-3.71101
6.81	-0.05635	6.81	-3.30004	6.81	-3.73036
6.82	-0.05655	6.82	-3.32152	6.82	-3.74979
6.83	-0.05675	6.83	-3.34313	6.83	-3.76931
6.84	-0.05695	6.84	-3.36489	6.84	-3.78892
6.85	-0.05716	6.85	-3.38678	6.85	-3.80861
6.86	-0.05736	6.86	-3.40881	6.86	-3.82839
6.87	-0.05756	6.87	-3.43097	6.87	-3.84826
6.88	-0.05777	6.88	-3.45328	6.88	-3.86822
6.89	-0.05797	6.89	-3.47573	6.89	-3.88827
6.9	-0.05818	6.9	-3.49833	6.9	-3.90841
6.91	-0.05839	6.91	-3.52106	6.91	-3.92863
6.92	-0.05859	6.92	-3.54394	6.92	-3.94895
6.93	-0.0588	6.93	-3.56697	6.93	-3.96936
6.94	-0.05901	6.94	-3.59014	6.94	-3.98985
6.95	-0.05922	6.95	-3.61345	6.95	-4.01044
6.96	-0.05943	6.96	-3.63692	6.96	-4.03112
6.97	-0.05964	6.97	-3.66053	6.97	-4.05189
6.98	-0.05985	6.98	-3.68429	6.98	-4.07275
6.99	-0.06007	6.99	-3.70821	6.99	-4.0937
7	-0.06028	7	-3.73227	7	-4.11475
7.01	-0.0605	7.01	-3.75648	7.01	-4.13588
7.02	-0.06071	7.02	-3.78085	7.02	-4.15711
7.03	-0.06093	7.03	-3.80538	7.03	-4.17844
7.04	-0.06114	7.04	-3.83006	7.04	-4.19986
7.05	-0.06136	7.05	-3.85489	7.05	-4.22137
7.06	-0.06158	7.06	-3.87988	7.06	-4.24297
7.07	-0.0618	7.07	-3.90503	7.07	-4.26467
7.08	-0.06202	7.08	-3.93034	7.08	-4.28647
7.09	-0.06224	7.09	-3.95581	7.09	-4.30836
7.1	-0.06246	7.1	-3.98144	7.1	-4.33034
7.11	-0.06268	7.11	-4.00723	7.11	-4.35242
7.12	-0.0629	7.12	-4.03318	7.12	-4.3746
7.13	-0.06312	7.13	-4.0593	7.13	-4.39687
7.14	-0.06335	7.14	-4.08559	7.14	-4.41924
7.15	-0.06357	7.15	-4.11204	7.15	-4.44171
7.16	-0.0638	7.16	-4.13865	7.16	-4.46427
7.17	-0.06402	7.17	-4.16544	7.17	-4.48693
7.18	-0.06425	7.18	-4.19239	7.18	-4.50969
7.19	-0.06448	7.19	-4.21952	7.19	-4.53255
7.2	-0.06471	7.2	-4.24681	7.2	-4.55551
7.21	-0.06494	7.21	-4.27428	7.21	-4.57857
7.22	-0.06517	7.22	-4.30192	7.22	-4.60172
7.23	-0.0654	7.23	-4.32974	7.23	-4.62498
7.24	-0.06563	7.24	-4.35773	7.24	-4.64833
7.25	-0.06586	7.25	-4.3859	7.25	-4.67179
7.26	-0.0661	7.26	-4.41425	7.26	-4.69534
7.27	-0.06633	7.27	-4.44278	7.27	-4.719
7.28	-0.06657	7.28	-4.47149	7.28	-4.74276
7.29	-0.0668	7.29	-4.50037	7.29	-4.76662
7.3	-0.06704	7.3	-4.52945	7.3	-4.79058
7.31	-0.06728	7.31	-4.5587	7.31	-4.81464
7.32	-0.06752	7.32	-4.58814	7.32	-4.83881
7.33	-0.06776	7.33	-4.61777	7.33	-4.86308
7.34	-0.068	7.34	-4.64758	7.34	-4.88746
7.35	-0.06824	7.35	-4.67758	7.35	-4.91193
7.36	-0.06848	7.36	-4.70777	7.36	-4.93651
7.37	-0.06872	7.37	-4.73815	7.37	-4.9612
7.38	-0.06897	7.38	-4.76873	7.38	-4.98599
7.39	-0.06921	7.39	-4.7995	7.39	-5.01089
7.4	-0.06946	7.4	-4.83046	7.4	-5.03589
7.41	-0.0697	7.41	-4.86162	7.41	-5.061
7.42	-0.06995	7.42	-4.89297	7.42	-5.08621
7.43	-0.0702	7.43	-4.92453	7.43	-5.11153
7.44	-0.07045	7.44	-4.95628	7.44	-5.13696
7.45	-0.0707	7.45	-4.98823	7.45	-5.16249
7.46	-0.07095	7.46	-5.02039	7.46	-5.18813
7.47	-0.0712	7.47	-5.05275	7.47	-5.21388
7.48	-0.07145	7.48	-5.08532	7.48	-5.23974
7.49	-0.07171	7.49	-5.11809	7.49	-5.26571
7.5	-0.07196	7.5	-5.15107	7.5	-5.29179
7.51	-0.07222	7.51	-5.18425	7.51	-5.31797
7.52	-0.07247	7.52	-5.21765	7.52	-5.34427
7.53	-0.07273	7.53	-5.25126	7.53	-5.37067
7.54	-0.07299	7.54	-5.28508	7.54	-5.39719
7.55	-0.07325	7.55	-5.31912	7.55	-5.42382
7.56	-0.07351	7.56	-5.35337	7.56	-5.45056
7.57	-0.07377	7.57	-5.38784	7.57	-5.47741
7.58	-0.07403	7.58	-5.42253	7.58	-5.50437
7.59	-0.07429	7.59	-5.45744	7.59	-5.53145
7.6	-0.07456	7.6	-5.49257	7.6	-5.55863
7.61	-0.07482	7.61	-5.52793	7.61	-5.58594
7.62	-0.07509	7.62	-5.56351	7.62	-5.61335
7.63	-0.07535	7.63	-5.59931	7.63	-5.64088
7.64	-0.07562	7.64	-5.63534	7.64	-5.66852
7.65	-0.07589	7.65	-5.67161	7.65	-5.69628
7.66	-0.07616	7.66	-5.7081	7.66	-5.72416
7.67	-0.07643	7.67	-5.74482	7.67	-5.75214
7.68	-0.0767	7.68	-5.78178	7.68	-5.78025
7.69	-0.07697	7.69	-5.81897	7.69	-5.80847
7.7	-0.07725	7.7	-5.8564	7.7	-5.83681
7.71	-0.07752	7.71	-5.89407	7.71	-5.86527
7.72	-0.07779	7.72	-5.93198	7.72	-5.89384
7.73	-0.07807	7.73	-5.97014	7.73	-5.92253
7.74	-0.07835	7.74	-6.00853	7.74	-5.95134
7.75	-0.07863	7.75	-6.04717	7.75	-5.98027
7.76	-0.07891	7.76	-6.08606	7.76	-6.00932
7.77	-0.07919	7.77	-6.12519	7.77	-6.03849
7.78	-0.07947	7.78	-6.16458	7.78	-6.06778
7.79	-0.07975	7.79	-6.20422	7.79	-6.09718
7.8	-0.08003	7.8	-6.24411	7.8	-6.12671
7.81	-0.08032	7.81	-6.28426	7.81	-6.15637
7.82	-0.0806	7.82	-6.32466	7.82	-6.18614
7.83	-0.08089	7.83	-6.36533	7.83	-6.21603
7.84	-0.08118	7.84	-6.40625	7.84	-6.24605
7.85	-0.08146	7.85	-6.44744	7.85	-6.27619
7.86	-0.08175	7.86	-6.4889	7.86	-6.30646
7.87	-0.08204	7.87	-6.53062	7.87	-6.33685
7.88	-0.08234	7.88	-6.5726	7.88	-6.36736
7.89	-0.08263	7.89	-6.61486	7.89	-6.398
7.9	-0.08292	7.9	-6.6574	7.9	-6.42877
7.91	-0.08322	7.91	-6.7002	7.91	-6.45966
7.92	-0.08351	7.92	-6.74328	7.92	-6.49067
7.93	-0.08381	7.93	-6.78664	7.93	-6.52182
7.94	-0.08411	7.94	-6.83029	7.94	-6.55309
7.95	-0.08441	7.95	-6.87421	7.95	-6.58449
7.96	-0.08471	7.96	-6.91842	7.96	-6.61601
7.97	-0.08501	7.97	-6.96291	7.97	-6.64767
7.98	-0.08531	7.98	-7.0077	7.98	-6.67945
7.99	-0.08561	7.99	-7.05277	7.99	-6.71137
8	-0.08592	8	-7.09814	8	-6.74341
8.01	-0.08622	8.01	-7.1438	8.01	-6.77559
8.02	-0.08653	8.02	-7.18976	8.02	-6.8079
8.03	-0.08684	8.03	-7.23602	8.03	-6.84033
8.04	-0.08715	8.04	-7.28259	8.04	-6.8729
8.05	-0.08746	8.05	-7.32945	8.05	-6.90561
8.06	-0.08777	8.06	-7.37662	8.06	-6.93845
8.07	-0.08808	8.07	-7.42411	8.07	-6.97142
8.08	-0.08839	8.08	-7.4719	8.08	-7.00452
8.09	-0.08871	8.09	-7.52001	8.09	-7.03776
8.1	-0.08902	8.1	-7.56843	8.1	-7.07114
8.11	-0.08934	8.11	-7.61717	8.11	-7.10465
8.12	-0.08966	8.12	-7.66624	8.12	-7.13829
8.13	-0.08998	8.13	-7.71562	8.13	-7.17208
8.14	-0.0903	8.14	-7.76534	8.14	-7.206
8.15	-0.09062	8.15	-7.81538	8.15	-7.24006
8.16	-0.09094	8.16	-7.86575	8.16	-7.27426
8.17	-0.09127	8.17	-7.91646	8.17	-7.3086
8.18	-0.09159	8.18	-7.9675	8.18	-7.34307
8.19	-0.09192	8.19	-8.01888	8.19	-7.37769
8.2	-0.09224	8.2	-8.07061	8.2	-7.41245
8.21	-0.09257	8.21	-8.12268	8.21	-7.44735
8.22	-0.0929	8.22	-8.17509	8.22	-7.48239
8.23	-0.09323	8.23	-8.22786	8.23	-7.51758
8.24	-0.09357	8.24	-8.28098	8.24	-7.55291
8.25	-0.0939	8.25	-8.33446	8.25	-7.58838
8.26	-0.09423	8.26	-8.38829	8.26	-7.624
8.27	-0.09457	8.27	-8.44249	8.27	-7.65976
8.28	-0.09491	8.28	-8.49706	8.28	-7.69567
8.29	-0.09525	8.29	-8.55199	8.29	-7.73172
8.3	-0.09559	8.3	-8.60729	8.3	-7.76792
8.31	-0.09593	8.31	-8.66297	8.31	-7.80427
8.32	-0.09627	8.32	-8.71902	8.32	-7.84077
8.33	-0.09661	8.33	-8.77546	8.33	-7.87742
8.34	-0.09696	8.34	-8.83228	8.34	-7.91421
8.35	-0.0973	8.35	-8.88948	8.35	-7.95116
8.36	-0.09765	8.36	-8.94708	8.36	-7.98826
8.37	-0.098	8.37	-9.00507	8.37	-8.0255
8.38	-0.09835	8.38	-9.06346	8.38	-8.06291
8.39	-0.0987	8.39	-9.12225	8.39	-8.10046
8.4	-0.09905	8.4	-9.18144	8.4	-8.13817
8.41	-0.0994	8.41	-9.24104	8.41	-8.17603
8.42	-0.09976	8.42	-9.30105	8.42	-8.21405
8.43	-0.10011	8.43	-9.36148	8.43	-8.25222
8.44	-0.10047	8.44	-9.42233	8.44	-8.29055
8.45	-0.10083	8.45	-9.4836	8.45	-8.32904
8.46	-0.10119	8.46	-9.54529	8.46	-8.36768
8.47	-0.10155	8.47	-9.60742	8.47	-8.40649
8.48	-0.10191	8.48	-9.66997	8.48	-8.44545
8.49	-0.10228	8.49	-9.73297	8.49	-8.48458
8.5	-0.10264	8.5	-9.79641	8.5	-8.52386
8.51	-0.10301	8.51	-9.86029	8.51	-8.56331
8.52	-0.10338	8.52	-9.92463	8.52	-8.60292
8.53	-0.10375	8.53	-9.98941	8.53	-8.6427
8.54	-0.10412	8.54	-10.0547	8.54	-8.68263
8.55	-0.10449	8.55	-10.1204	8.55	-8.72274
8.56	-0.10486	8.56	-10.1865	8.56	-8.76301
8.57	-0.10524	8.57	-10.2532	8.57	-8.80344
8.58	-0.10561	8.58	-10.3203	8.58	-8.84405
8.59	-0.10599	8.59	-10.3879	8.59	-8.88482
8.6	-0.10637	8.6	-10.456	8.6	-8.92576
8.61	-0.10675	8.61	-10.5245	8.61	-8.96688
8.62	-0.10713	8.62	-10.5936	8.62	-9.00816
8.63	-0.10751	8.63	-10.6632	8.63	-9.04962
8.64	-0.1079	8.64	-10.7332	8.64	-9.09125
8.65	-0.10829	8.65	-10.8038	8.65	-9.13305
8.66	-0.10867	8.66	-10.8749	8.66	-9.17503
8.67	-0.10906	8.67	-10.9465	8.67	-9.21718
8.68	-0.10945	8.68	-11.0186	8.68	-9.25951
8.69	-0.10984	8.69	-11.0912	8.69	-9.30202
8.7	-0.11024	8.7	-11.1644	8.7	-9.34471
8.71	-0.11063	8.71	-11.2381	8.71	-9.38758
8.72	-0.11103	8.72	-11.3124	8.72	-9.43063
8.73	-0.11142	8.73	-11.3872	8.73	-9.47386
8.74	-0.11182	8.74	-11.4625	8.74	-9.51727
8.75	-0.11222	8.75	-11.5384	8.75	-9.56087
8.76	-0.11262	8.76	-11.6149	8.76	-9.60465
8.77	-0.11303	8.77	-11.6919	8.77	-9.64862
8.78	-0.11343	8.78	-11.7695	8.78	-9.69277
8.79	-0.11384	8.79	-11.8476	8.79	-9.73711
8.8	-0.11425	8.8	-11.9264	8.8	-9.78165
8.81	-0.11466	8.81	-12.0057	8.81	-9.82637
8.82	-0.11507	8.82	-12.0857	8.82	-9.87128
8.83	-0.11548	8.83	-12.1662	8.83	-9.91639
8.84	-0.11589	8.84	-12.2473	8.84	-9.96169
8.85	-0.11631	8.85	-12.3291	8.85	-10.0072
8.86	-0.11672	8.86	-12.4114	8.86	-10.0529
8.87	-0.11714	8.87	-12.4944	8.87	-10.0988
8.88	-0.11756	8.88	-12.5779	8.88	-10.1449
8.89	-0.11798	8.89	-12.6622	8.89	-10.1912
8.9	-0.11841	8.9	-12.747	8.9	-10.2376
8.91	-0.11883	8.91	-12.8325	8.91	-10.2843
8.92	-0.11926	8.92	-12.9186	8.92	-10.3312
8.93	-0.11968	8.93	-13.0054	8.93	-10.3783
8.94	-0.12011	8.94	-13.0928	8.94	-10.4256
8.95	-0.12054	8.95	-13.1809	8.95	-10.4732
8.96	-0.12098	8.96	-13.2696	8.96	-10.5209
8.97	-0.12141	8.97	-13.359	8.97	-10.5688
8.98	-0.12184	8.98	-13.4491	8.98	-10.617
8.99	-0.12228	8.99	-13.5398	8.99	-10.6653
9	-0.12272	9	-13.6313	9	-10.7139
9.01	-0.12316	9.01	-13.7234	9.01	-10.7627
9.02	-0.1236	9.02	-13.8162	9.02	-10.8117
9.03	-0.12405	9.03	-13.9096	9.03	-10.861
9.04	-0.12449	9.04	-14.0038	9.04	-10.9104
9.05	-0.12494	9.05	-14.0987	9.05	-10.9601
9.06	-0.12539	9.06	-14.1942	9.06	-11.01
9.07	-0.12584	9.07	-14.2905	9.07	-11.0601
9.08	-0.12629	9.08	-14.3874	9.08	-11.1105
9.09	-0.12674	9.09	-14.4851	9.09	-11.161
9.1	-0.1272	9.1	-14.5834	9.1	-11.2119
9.11	-0.12765	9.11	-14.6825	9.11	-11.2629
9.12	-0.12811	9.12	-14.7822	9.12	-11.3142
9.13	-0.12857	9.13	-14.8827	9.13	-11.3657
9.14	-0.12903	9.14	-14.9838	9.14	-11.4175
9.15	-0.1295	9.15	-15.0856	9.15	-11.4695
9.16	-0.12996	9.16	-15.1882	9.16	-11.5217
9.17	-0.13043	9.17	-15.2914	9.17	-11.5742
9.18	-0.1309	9.18	-15.3953	9.18	-11.6269
9.19	-0.13137	9.19	-15.4998	9.19	-11.6799
9.2	-0.13184	9.2	-15.6051	9.2	-11.7331
9.21	-0.13231	9.21	-15.711	9.21	-11.7865
9.22	-0.13279	9.22	-15.8175	9.22	-11.8403
9.23	-0.13326	9.23	-15.9247	9.23	-11.8942
9.24	-0.13374	9.24	-16.0325	9.24	-11.9485
9.25	-0.13422	9.25	-16.1409	9.25	-12.003
9.26	-0.13471	9.26	-16.2499	9.26	-12.0577
9.27	-0.13519	9.27	-16.3595	9.27	-12.1128
9.28	-0.13568	9.28	-16.4696	9.28	-12.168
9.29	-0.13616	9.29	-16.5803	9.29	-12.2236
9.3	-0.13665	9.3	-16.6915	9.3	-12.2794
9.31	-0.13714	9.31	-16.8032	9.31	-12.3355
9.32	-0.13764	9.32	-16.9153	9.32	-12.3919
9.33	-0.13813	9.33	-17.0279	9.33	-12.4485
9.34	-0.13863	9.34	-17.1408	9.34	-12.5055
9.35	-0.13913	9.35	-17.2541	9.35	-12.5627
9.36	-0.13963	9.36	-17.3678	9.36	-12.6202
9.37	-0.14013	9.37	-17.4816	9.37	-12.678
9.38	-0.14063	9.38	-17.5958	9.38	-12.7361
9.39	-0.14114	9.39	-17.71	9.39	-12.7944
9.4	-0.14165	9.4	-17.8244	9.4	-12.8531
9.41	-0.14216	9.41	-17.9389	9.41	-12.912
9.42	-0.14267	9.42	-18.0533	9.42	-12.9713
9.43	-0.14318	9.43	-18.1677	9.43	-13.0309
9.44	-0.1437	9.44	-18.2819	9.44	-13.0907
9.45	-0.14421	9.45	-18.3959	9.45	-13.1509
9.46	-0.14473	9.46	-18.5095	9.46	-13.2114
9.47	-0.14525	9.47	-18.6228	9.47	-13.2722
9.48	-0.14578	9.48	-18.7355	9.48	-13.3334
9.49	-0.1463	9.49	-18.8477	9.49	-13.3948
9.5	-0.14683	9.5	-18.9591	9.5	-13.4566
9.51	-0.14736	9.51	-19.0697	9.51	-13.5187
9.52	-0.14789	9.52	-19.1793	9.52	-13.5811
9.53	-0.14842	9.53	-19.2879	9.53	-13.6439
9.54	-0.14895	9.54	-19.3952	9.54	-13.707
9.55	-0.14949	9.55	-19.5012	9.55	-13.7705
9.56	-0.15003	9.56	-19.6057	9.56	-13.8343
9.57	-0.15057	9.57	-19.7086	9.57	-13.8984
9.58	-0.15111	9.58	-19.8097	9.58	-13.9629
9.59	-0.15165	9.59	-19.9088	9.59	-14.0278
9.6	-0.1522	9.6	-20.0057	9.6	-14.093
9.61	-0.15275	9.61	-20.1004	9.61	-14.1586
9.62	-0.1533	9.62	-20.1926	9.62	-14.2246
9.63	-0.15385	9.63	-20.2821	9.63	-14.2909
9.64	-0.1544	9.64	-20.3688	9.64	-14.3576
9.65	-0.15496	9.65	-20.4525	9.65	-14.4247
9.66	-0.15552	9.66	-20.533	9.66	-14.4921
9.67	-0.15608	9.67	-20.6101	9.67	-14.56
9.68	-0.15664	9.68	-20.6836	9.68	-14.6282
9.69	-0.1572	9.69	-20.7534	9.69	-14.6969
9.7	-0.15777	9.7	-20.8194	9.7	-14.766
9.71	-0.15834	9.71	-20.8812	9.71	-14.8354
9.72	-0.15891	9.72	-20.9388	9.72	-14.9053
9.73	-0.15948	9.73	-20.9921	9.73	-14.9756
9.74	-0.16006	9.74	-21.0409	9.74	-15.0463
9.75	-0.16063	9.75	-21.085	9.75	-15.1175
9.76	-0.16121	9.76	-21.1244	9.76	-15.189
9.77	-0.16179	9.77	-21.159	9.77	-15.2611
9.78	-0.16237	9.78	-21.1886	9.78	-15.3335
9.79	-0.16296	9.79	-21.2133	9.79	-15.4064
9.8	-0.16355	9.8	-21.2329	9.8	-15.4798
9.81	-0.16414	9.81	-21.2475	9.81	-15.5536
9.82	-0.16473	9.82	-21.257	9.82	-15.628
9.83	-0.16532	9.83	-21.2614	9.83	-15.7027
9.84	-0.16592	9.84	-21.2608	9.84	-15.778
9.85	-0.16651	9.85	-21.2551	9.85	-15.8537
9.86	-0.16711	9.86	-21.2445	9.86	-15.9299
9.87	-0.16772	9.87	-21.229	9.87	-16.0067
9.88	-0.16832	9.88	-21.2088	9.88	-16.0839
9.89	-0.16893	9.89	-21.1838	9.89	-16.1617
9.9	-0.16954	9.9	-21.1543	9.9	-16.24
9.91	-0.17015	9.91	-21.1204	9.91	-16.3188
9.92	-0.17076	9.92	-21.0822	9.92	-16.3981
9.93	-0.17138	9.93	-21.0398	9.93	-16.478
9.94	-0.17199	9.94	-20.9935	9.94	-16.5584
9.95	-0.17261	9.95	-20.9433	9.95	-16.6394
9.96	-0.17324	9.96	-20.8895	9.96	-16.721
9.97	-0.17386	9.97	-20.8322	9.97	-16.8031
9.98	-0.17449	9.98	-20.7717	9.98	-16.8858
9.99	-0.17512	9.99	-20.7081	9.99	-16.9691
10	-0.17575	10	-20.6415	10	-17.053
10.01	-0.17638	10.01	-20.5722	10.01	-17.1376
10.02	-0.17702	10.02	-20.5003	10.02	-17.2227
10.03	-0.17765	10.03	-20.426	10.03	-17.3085
10.04	-0.17829	10.04	-20.3496	10.04	-17.3949
10.05	-0.17894	10.05	-20.271	10.05	-17.482
10.06	-0.17958	10.06	-20.1906	10.06	-17.5697
10.07	-0.18023	10.07	-20.1085	10.07	-17.6581
10.08	-0.18088	10.08	-20.0247	10.08	-17.7472
10.09	-0.18153	10.09	-19.9396	10.09	-17.837
10.1	-0.18219	10.1	-19.8531	10.1	-17.9274
10.11	-0.18284	10.11	-19.7656	10.11	-18.0186
10.12	-0.1835	10.12	-19.677	10.12	-18.1106
10.13	-0.18416	10.13	-19.5875	10.13	-18.2032
10.14	-0.18483	10.14	-19.4972	10.14	-18.2967
10.15	-0.18549	10.15	-19.4062	10.15	-18.3909
10.16	-0.18616	10.16	-19.3147	10.16	-18.4858
10.17	-0.18683	10.17	-19.2227	10.17	-18.5816
10.18	-0.18751	10.18	-19.1304	10.18	-18.6782
10.19	-0.18818	10.19	-19.0377	10.19	-18.7756
10.2	-0.18886	10.2	-18.9448	10.2	-18.8739
10.21	-0.18954	10.21	-18.8518	10.21	-18.973
10.22	-0.19022	10.22	-18.7588	10.22	-19.073
10.23	-0.19091	10.23	-18.6657	10.23	-19.1738
10.24	-0.1916	10.24	-18.5727	10.24	-19.2756
10.25	-0.19229	10.25	-18.4799	10.25	-19.3783
10.26	-0.19298	10.26	-18.3872	10.26	-19.482
10.27	-0.19368	10.27	-18.2947	10.27	-19.5866
10.28	-0.19437	10.28	-18.2025	10.28	-19.6922
10.29	-0.19507	10.29	-18.1107	10.29	-19.7987
10.3	-0.19578	10.3	-18.0191	10.3	-19.9064
10.31	-0.19648	10.31	-17.928	10.31	-20.015
10.32	-0.19719	10.32	-17.8373	10.32	-20.1247
10.33	-0.1979	10.33	-17.747	10.33	-20.2355
10.34	-0.19861	10.34	-17.6572	10.34	-20.3474
10.35	-0.19933	10.35	-17.5678	10.35	-20.4605
10.36	-0.20005	10.36	-17.4791	10.36	-20.5747
10.37	-0.20077	10.37	-17.3908	10.37	-20.6901
10.38	-0.20149	10.38	-17.3031	10.38	-20.8067
10.39	-0.20222	10.39	-17.216	10.39	-20.9245
10.4	-0.20295	10.4	-17.1295	10.4	-21.0437
10.41	-0.20368	10.41	-17.0435	10.41	-21.1641
10.42	-0.20441	10.42	-16.9582	10.42	-21.2858
10.43	-0.20515	10.43	-16.8735	10.43	-21.4089
10.44	-0.20589	10.44	-16.7895	10.44	-21.5334
10.45	-0.20663	10.45	-16.706	10.45	-21.6594
10.46	-0.20737	10.46	-16.6233	10.46	-21.7868
10.47	-0.20812	10.47	-16.5411	10.47	-21.9157
10.48	-0.20887	10.48	-16.4596	10.48	-22.0461
10.49	-0.20962	10.49	-16.3788	10.49	-22.1781
10.5	-0.21038	10.5	-16.2987	10.5	-22.3118
10.51	-0.21113	10.51	-16.2192	10.51	-22.4471
10.52	-0.21189	10.52	-16.1403	10.52	-22.5841
10.53	-0.21266	10.53	-16.0622	10.53	-22.7229
10.54	-0.21342	10.54	-15.9847	10.54	-22.8634
10.55	-0.21419	10.55	-15.9078	10.55	-23.0059
10.56	-0.21496	10.56	-15.8316	10.56	-23.1502
10.57	-0.21574	10.57	-15.7561	10.57	-23.2965
10.58	-0.21651	10.58	-15.6812	10.58	-23.4448
10.59	-0.21729	10.59	-15.607	10.59	-23.5953
10.6	-0.21808	10.6	-15.5334	10.6	-23.7478
10.61	-0.21886	10.61	-15.4605	10.61	-23.9026
10.62	-0.21965	10.62	-15.3882	10.62	-24.0596
10.63	-0.22044	10.63	-15.3166	10.63	-24.219
10.64	-0.22123	10.64	-15.2456	10.64	-24.3809
10.65	-0.22203	10.65	-15.1752	10.65	-24.5452
10.66	-0.22283	10.66	-15.1055	10.66	-24.7122
10.67	-0.22363	10.67	-15.0364	10.67	-24.8818
10.68	-0.22443	10.68	-14.9679	10.68	-25.0541
10.69	-0.22524	10.69	-14.9	10.69	-25.2294
10.7	-0.22605	10.7	-14.8327	10.7	-25.4076
10.71	-0.22687	10.71	-14.7661	10.71	-25.5889
10.72	-0.22768	10.72	-14.7	10.72	-25.7734
10.73	-0.2285	10.73	-14.6345	10.73	-25.9612
10.74	-0.22932	10.74	-14.5696	10.74	-26.1524
10.75	-0.23015	10.75	-14.5053	10.75	-26.3472
10.76	-0.23098	10.76	-14.4416	10.76	-26.5456
10.77	-0.23181	10.77	-14.3785	10.77	-26.748
10.78	-0.23264	10.78	-14.3159	10.78	-26.9543
10.79	-0.23348	10.79	-14.2539	10.79	-27.1649
10.8	-0.23432	10.8	-14.1924	10.8	-27.3797
10.81	-0.23516	10.81	-14.1315	10.81	-27.5992
10.82	-0.236	10.82	-14.0711	10.82	-27.8233
10.83	-0.23685	10.83	-14.0113	10.83	-28.0524
10.84	-0.2377	10.84	-13.952	10.84	-28.2867
10.85	-0.23856	10.85	-13.8932	10.85	-28.5264
10.86	-0.23942	10.86	-13.835	10.86	-28.7718
10.87	-0.24028	10.87	-13.7772	10.87	-29.0231
10.88	-0.24114	10.88	-13.72	10.88	-29.2806
10.89	-0.24201	10.89	-13.6633	10.89	-29.5447
10.9	-0.24288	10.9	-13.6071	10.9	-29.8156
10.91	-0.24375	10.91	-13.5514	10.91	-30.0938
10.92	-0.24462	10.92	-13.4962	10.92	-30.3796
10.93	-0.2455	10.93	-13.4414	10.93	-30.6734
10.94	-0.24638	10.94	-13.3872	10.94	-30.9756
10.95	-0.24727	10.95	-13.3334	10.95	-31.2868
10.96	-0.24816	10.96	-13.28	10.96	-31.6073
10.97	-0.24905	10.97	-13.2272	10.97	-31.9378
10.98	-0.24994	10.98	-13.1748	10.98	-32.2787
10.99	-0.25084	10.99	-13.1229	10.99	-32.6308
11	-0.25174	11	-13.0714	11	-32.9945
11.01	-0.25264	11.01	-13.0203	11.01	-33.3705
11.02	-0.25355	11.02	-12.9697	11.02	-33.7595
11.03	-0.25446	11.03	-12.9195	11.03	-34.1621
11.04	-0.25537	11.04	-12.8698	11.04	-34.5791
11.05	-0.25629	11.05	-12.8205	11.05	-35.0109
11.06	-0.25721	11.06	-12.7716	11.06	-35.4582
11.07	-0.25813	11.07	-12.7231	11.07	-35.9213
11.08	-0.25906	11.08	-12.675	11.08	-36.4005
11.09	-0.25999	11.09	-12.6274	11.09	-36.8954
11.1	-0.26092	11.1	-12.5801	11.1	-37.4055
11.11	-0.26186	11.11	-12.5333	11.11	-37.9292
11.12	-0.2628	11.12	-12.4868	11.12	-38.4639
11.13	-0.26374	11.13	-12.4407	11.13	-39.0054
11.14	-0.26468	11.14	-12.395	11.14	-39.5475
11.15	-0.26563	11.15	-12.3497	11.15	-40.0812
11.16	-0.26658	11.16	-12.3048	11.16	-40.5939
11.17	-0.26754	11.17	-12.2602	11.17	-41.0696
11.18	-0.2685	11.18	-12.216	11.18	-41.4883
11.19	-0.26946	11.19	-12.1722	11.19	-41.8282
11.2	-0.27043	11.2	-12.1287	11.2	-42.0676
11.21	-0.27139	11.21	-12.0856	11.21	-42.1893
11.22	-0.27237	11.22	-12.0428	11.22	-42.1846
11.23	-0.27334	11.23	-12.0004	11.23	-42.0551
11.24	-0.27432	11.24	-11.9583	11.24	-41.8128
11.25	-0.2753	11.25	-11.9166	11.25	-41.4767
11.26	-0.27629	11.26	-11.8752	11.26	-41.069
11.27	-0.27728	11.27	-11.8341	11.27	-40.6111
11.28	-0.27827	11.28	-11.7934	11.28	-40.1217
11.29	-0.27927	11.29	-11.753	11.29	-39.616
11.3	-0.28027	11.3	-11.7129	11.3	-39.105
11.31	-0.28127	11.31	-11.6732	11.31	-38.5969
11.32	-0.28228	11.32	-11.6338	11.32	-38.0972
11.33	-0.28329	11.33	-11.5946	11.33	-37.6095
11.34	-0.2843	11.34	-11.5558	11.34	-37.136
11.35	-0.28532	11.35	-11.5173	11.35	-36.6779
11.36	-0.28634	11.36	-11.4791	11.36	-36.2357
11.37	-0.28736	11.37	-11.4412	11.37	-35.8095
11.38	-0.28839	11.38	-11.4036	11.38	-35.399
11.39	-0.28942	11.39	-11.3663	11.39	-35.0038
11.4	-0.29045	11.4	-11.3293	11.4	-34.6234
11.41	-0.29149	11.41	-11.2925	11.41	-34.257
11.42	-0.29253	11.42	-11.2561	11.42	-33.904
11.43	-0.29358	11.43	-11.2199	11.43	-33.5639
11.44	-0.29463	11.44	-11.184	11.44	-33.2358
11.45	-0.29568	11.45	-11.1484	11.45	-32.9192
11.46	-0.29674	11.46	-11.1131	11.46	-32.6134
11.47	-0.2978	11.47	-11.078	11.47	-32.318
11.48	-0.29886	11.48	-11.0433	11.48	-32.0323
11.49	-0.29993	11.49	-11.0087	11.49	-31.7558
11.5	-0.301	11.5	-10.9744	11.5	-31.4881
11.51	-0.30207	11.51	-10.9405	11.51	-31.2287
11.52	-0.30315	11.52	-10.9067	11.52	-30.9772
11.53	-0.30423	11.53	-10.8732	11.53	-30.7331
11.54	-0.30532	11.54	-10.84	11.54	-30.4962
11.55	-0.3064	11.55	-10.807	11.55	-30.266
11.56	-0.3075	11.56	-10.7742	11.56	-30.0423
11.57	-0.30859	11.57	-10.7417	11.57	-29.8246
11.58	-0.30969	11.58	-10.7095	11.58	-29.6129
11.59	-0.3108	11.59	-10.6775	11.59	-29.4067
11.6	-0.31191	11.6	-10.6457	11.6	-29.2058
11.61	-0.31302	11.61	-10.6141	11.61	-29.0101
11.62	-0.31413	11.62	-10.5828	11.62	-28.8192
11.63	-0.31525	11.63	-10.5517	11.63	-28.633
11.64	-0.31638	11.64	-10.5209	11.64	-28.4512
11.65	-0.3175	11.65	-10.4903	11.65	-28.2738
11.66	-0.31863	11.66	-10.4599	11.66	-28.1004
11.67	-0.31977	11.67	-10.4297	11.67	-27.931
11.68	-0.32091	11.68	-10.3997	11.68	-27.7655
11.69	-0.32205	11.69	-10.37	11.69	-27.6035
11.7	-0.32319	11.7	-10.3405	11.7	-27.4451
11.71	-0.32434	11.71	-10.3112	11.71	-27.2901
11.72	-0.3255	11.72	-10.2821	11.72	-27.1383
11.73	-0.32666	11.73	-10.2532	11.73	-26.9897
11.74	-0.32782	11.74	-10.2245	11.74	-26.8441
11.75	-0.32898	11.75	-10.196	11.75	-26.7015
11.76	-0.33015	11.76	-10.1677	11.76	-26.5617
11.77	-0.33133	11.77	-10.1397	11.77	-26.4246
11.78	-0.33251	11.78	-10.1118	11.78	-26.2901
11.79	-0.33369	11.79	-10.0841	11.79	-26.1582
11.8	-0.33487	11.8	-10.0567	11.8	-26.0288
11.81	-0.33606	11.81	-10.0294	11.81	-25.9018
11.82	-0.33726	11.82	-10.0023	11.82	-25.7771
11.83	-0.33845	11.83	-9.97539	11.83	-25.6547
11.84	-0.33966	11.84	-9.94869	11.84	-25.5345
11.85	-0.34086	11.85	-9.92217	11.85	-25.4163
11.86	-0.34207	11.86	-9.89583	11.86	-25.3003
11.87	-0.34329	11.87	-9.86968	11.87	-25.1862
11.88	-0.3445	11.88	-9.84372	11.88	-25.074
11.89	-0.34573	11.89	-9.81793	11.89	-24.9638
11.9	-0.34695	11.9	-9.79232	11.9	-24.8554
11.91	-0.34818	11.91	-9.76689	11.91	-24.7487
11.92	-0.34942	11.92	-9.74164	11.92	-24.6438
11.93	-0.35066	11.93	-9.71656	11.93	-24.5406
11.94	-0.3519	11.94	-9.69165	11.94	-24.4391
11.95	-0.35315	11.95	-9.66692	11.95	-24.3391
11.96	-0.3544	11.96	-9.64235	11.96	-24.2407
11.97	-0.35565	11.97	-9.61795	11.97	-24.1438
11.98	-0.35691	11.98	-9.59372	11.98	-24.0484
11.99	-0.35818	11.99	-9.56966	11.99	-23.9544
12	-0.35945	12	-9.54576	12	-23.8619
12.01	-0.36072	12.01	-9.52202	12.01	-23.7707
12.02	-0.36199	12.02	-9.49844	12.02	-23.6809
12.03	-0.36328	12.03	-9.47502	12.03	-23.5924
12.04	-0.36456	12.04	-9.45176	12.04	-23.5052
12.05	-0.36585	12.05	-9.42866	12.05	-23.4192
12.06	-0.36714	12.06	-9.40571	12.06	-23.3344
12.07	-0.36844	12.07	-9.38291	12.07	-23.2508
12.08	-0.36975	12.08	-9.36027	12.08	-23.1684
12.09	-0.37105	12.09	-9.33778	12.09	-23.0872
12.1	-0.37236	12.1	-9.31544	12.1	-23.0071
12.11	-0.37368	12.11	-9.29325	12.11	-22.928
12.12	-0.375	12.12	-9.27121	12.12	-22.8501
12.13	-0.37632	12.13	-9.24932	12.13	-22.7732
12.14	-0.37765	12.14	-9.22756	12.14	-22.6973
12.15	-0.37899	12.15	-9.20596	12.15	-22.6224
12.16	-0.38032	12.16	-9.18449	12.16	-22.5485
12.17	-0.38167	12.17	-9.16317	12.17	-22.4755
12.18	-0.38301	12.18	-9.14199	12.18	-22.4036
12.19	-0.38436	12.19	-9.12094	12.19	-22.3325
12.2	-0.38572	12.2	-9.10004	12.2	-22.2624
12.21	-0.38708	12.21	-9.07927	12.21	-22.1931
12.22	-0.38844	12.22	-9.05864	12.22	-22.1247
12.23	-0.38981	12.23	-9.03814	12.23	-22.0572
12.24	-0.39119	12.24	-9.01777	12.24	-21.9905
12.25	-0.39256	12.25	-8.99754	12.25	-21.9246
12.26	-0.39395	12.26	-8.97744	12.26	-21.8596
12.27	-0.39533	12.27	-8.95747	12.27	-21.7953
12.28	-0.39673	12.28	-8.93763	12.28	-21.7319
12.29	-0.39812	12.29	-8.91792	12.29	-21.6692
12.3	-0.39952	12.3	-8.89833	12.3	-21.6072
12.31	-0.40093	12.31	-8.87887	12.31	-21.546
12.32	-0.40234	12.32	-8.85953	12.32	-21.4855
12.33	-0.40376	12.33	-8.84032	12.33	-21.4258
12.34	-0.40518	12.34	-8.82123	12.34	-21.3667
12.35	-0.4066	12.35	-8.80227	12.35	-21.3083
12.36	-0.40803	12.36	-8.78342	12.36	-21.2507
12.37	-0.40946	12.37	-8.7647	12.37	-21.1936
12.38	-0.4109	12.38	-8.74609	12.38	-21.1373
12.39	-0.41234	12.39	-8.7276	12.39	-21.0816
12.4	-0.41379	12.4	-8.70923	12.4	-21.0265
12.41	-0.41525	12.41	-8.69098	12.41	-20.972
12.42	-0.4167	12.42	-8.67284	12.42	-20.9182
12.43	-0.41817	12.43	-8.65482	12.43	-20.865
12.44	-0.41963	12.44	-8.6369	12.44	-20.8123
12.45	-0.4211	12.45	-8.61911	12.45	-20.7603
12.46	-0.42258	12.46	-8.60142	12.46	-20.7088
12.47	-0.42406	12.47	-8.58385	12.47	-20.6579
12.48	-0.42555	12.48	-8.56638	12.48	-20.6075
12.49	-0.42704	12.49	-8.54902	12.49	-20.5578
12.5	-0.42854	12.5	-8.53178	12.5	-20.5085
12.51	-0.43004	12.51	-8.51464	12.51	-20.4598
12.52	-0.43154	12.52	-8.4976	12.52	-20.4116
12.53	-0.43306	12.53	-8.48068	12.53	-20.364
12.54	-0.43457	12.54	-8.46385	12.54	-20.3168
12.55	-0.43609	12.55	-8.44713	12.55	-20.2702
12.56	-0.43762	12.56	-8.43052	12.56	-20.2241
12.57	-0.43915	12.57	-8.41401	12.57	-20.1784
12.58	-0.44068	12.58	-8.3976	12.58	-20.1333
12.59	-0.44223	12.59	-8.38129	12.59	-20.0886
12.6	-0.44377	12.6	-8.36508	12.6	-20.0444
12.61	-0.44532	12.61	-8.34897	12.61	-20.0006
12.62	-0.44688	12.62	-8.33296	12.62	-19.9573
12.63	-0.44844	12.63	-8.31705	12.63	-19.9145
12.64	-0.45	12.64	-8.30123	12.64	-19.8721
12.65	-0.45158	12.65	-8.28551	12.65	-19.8301
12.66	-0.45315	12.66	-8.26989	12.66	-19.7886
12.67	-0.45473	12.67	-8.25436	12.67	-19.7475
12.68	-0.45632	12.68	-8.23893	12.68	-19.7069
12.69	-0.45791	12.69	-8.22359	12.69	-19.6666
12.7	-0.45951	12.7	-8.20835	12.7	-19.6268
12.71	-0.46111	12.71	-8.19319	12.71	-19.5874
12.72	-0.46272	12.72	-8.17813	12.72	-19.5483
12.73	-0.46433	12.73	-8.16316	12.73	-19.5097
12.74	-0.46595	12.74	-8.14828	12.74	-19.4715
12.75	-0.46757	12.75	-8.13349	12.75	-19.4337
12.76	-0.4692	12.76	-8.11879	12.76	-19.3962
12.77	-0.47083	12.77	-8.10417	12.77	-19.3591
12.78	-0.47247	12.78	-8.08965	12.78	-19.3224
12.79	-0.47411	12.79	-8.07521	12.79	-19.2861
12.8	-0.47576	12.8	-8.06086	12.8	-19.2501
12.81	-0.47741	12.81	-8.04659	12.81	-19.2145
12.82	-0.47907	12.82	-8.03241	12.82	-19.1792
12.83	-0.48074	12.83	-8.01831	12.83	-19.1443
12.84	-0.48241	12.84	-8.0043	12.84	-19.1098
12.85	-0.48408	12.85	-7.99037	12.85	-19.0755
12.86	-0.48576	12.86	-7.97653	12.86	-19.0417
12.87	-0.48745	12.87	-7.96276	12.87	-19.0082
12.88	-0.48914	12.88	-7.94908	12.88	-18.9749
12.89	-0.49084	12.89	-7.93548	12.89	-18.9421
12.9	-0.49254	12.9	-7.92196	12.9	-18.9095
12.91	-0.49425	12.91	-7.90852	12.91	-18.8773
12.92	-0.49596	12.92	-7.89516	12.92	-18.8454
12.93	-0.49768	12.93	-7.88187	12.93	-18.8138
12.94	-0.49941	12.94	-7.86867	12.94	-18.7825
12.95	-0.50114	12.95	-7.85554	12.95	-18.7516
12.96	-0.50287	12.96	-7.84249	12.96	-18.7209
12.97	-0.50461	12.97	-7.82952	12.97	-18.6905
12.98	-0.50636	12.98	-7.81662	12.98	-18.6605
12.99	-0.50811	12.99	-7.8038	12.99	-18.6307
13	-0.50987	13	-7.79105	13	-18.6012
13.01	-0.51163	13.01	-7.77838	13.01	-18.572
13.02	-0.5134	13.02	-7.76578	13.02	-18.5431
13.03	-0.51518	13.03	-7.75325	13.03	-18.5145
13.04	-0.51696	13.04	-7.7408	13.04	-18.4861
13.05	-0.51874	13.05	-7.72842	13.05	-18.4581
13.06	-0.52053	13.06	-7.71611	13.06	-18.4303
13.07	-0.52233	13.07	-7.70388	13.07	-18.4028
13.08	-0.52413	13.08	-7.69171	13.08	-18.3755
13.09	-0.52594	13.09	-7.67961	13.09	-18.3486
13.1	-0.52776	13.1	-7.66759	13.1	-18.3219
13.11	-0.52958	13.11	-7.65563	13.11	-18.2954
13.12	-0.5314	13.12	-7.64375	13.12	-18.2692
13.13	-0.53323	13.13	-7.63193	13.13	-18.2433
13.14	-0.53507	13.14	-7.62018	13.14	-18.2176
13.15	-0.53691	13.15	-7.60849	13.15	-18.1922
13.16	-0.53876	13.16	-7.59688	13.16	-18.167
13.17	-0.54062	13.17	-7.58533	13.17	-18.1421
13.18	-0.54248	13.18	-7.57384	13.18	-18.1174
13.19	-0.54434	13.19	-7.56243	13.19	-18.0929
13.2	-0.54622	13.2	-7.55108	13.2	-18.0687
13.21	-0.54809	13.21	-7.53979	13.21	-18.0448
13.22	-0.54998	13.22	-7.52857	13.22	-18.021
13.23	-0.55187	13.23	-7.51741	13.23	-17.9976
13.24	-0.55376	13.24	-7.50631	13.24	-17.9743
13.25	-0.55566	13.25	-7.49528	13.25	-17.9513
13.26	-0.55757	13.26	-7.48431	13.26	-17.9285
13.27	-0.55949	13.27	-7.47341	13.27	-17.9059
13.28	-0.56141	13.28	-7.46256	13.28	-17.8835
13.29	-0.56333	13.29	-7.45178	13.29	-17.8614
13.3	-0.56526	13.3	-7.44106	13.3	-17.8395
13.31	-0.5672	13.31	-7.43039	13.31	-17.8178
13.32	-0.56914	13.32	-7.41979	13.32	-17.7964
13.33	-0.57109	13.33	-7.40925	13.33	-17.7751
13.34	-0.57305	13.34	-7.39877	13.34	-17.754
13.35	-0.57501	13.35	-7.38835	13.35	-17.7332
13.36	-0.57698	13.36	-7.37798	13.36	-17.7126
13.37	-0.57895	13.37	-7.36768	13.37	-17.6922
13.38	-0.58093	13.38	-7.35743	13.38	-17.672
13.39	-0.58292	13.39	-7.34724	13.39	-17.652
13.4	-0.58491	13.4	-7.33711	13.4	-17.6322
13.41	-0.58691	13.41	-7.32703	13.41	-17.6126
13.42	-0.58892	13.42	-7.31701	13.42	-17.5932
13.43	-0.59093	13.43	-7.30705	13.43	-17.574
13.44	-0.59295	13.44	-7.29714	13.44	-17.555
13.45	-0.59497	13.45	-7.28729	13.45	-17.5362
13.46	-0.597	13.46	-7.27749	13.46	-17.5175
13.47	-0.59904	13.47	-7.26775	13.47	-17.4991
13.48	-0.60108	13.48	-7.25806	13.48	-17.4809
13.49	-0.60313	13.49	-7.24843	13.49	-17.4628
13.5	-0.60518	13.5	-7.23885	13.5	-17.445
13.51	-0.60724	13.51	-7.22932	13.51	-17.4273
13.52	-0.60931	13.52	-7.21985	13.52	-17.4098
13.53	-0.61139	13.53	-7.21043	13.53	-17.3925
13.54	-0.61347	13.54	-7.20106	13.54	-17.3754
13.55	-0.61555	13.55	-7.19174	13.55	-17.3585
13.56	-0.61765	13.56	-7.18248	13.56	-17.3417
13.57	-0.61975	13.57	-7.17326	13.57	-17.3252
13.58	-0.62185	13.58	-7.1641	13.58	-17.3087
13.59	-0.62397	13.59	-7.15499	13.59	-17.2925
13.6	-0.62609	13.6	-7.14592	13.6	-17.2765
13.61	-0.62821	13.61	-7.13691	13.61	-17.2606
13.62	-0.63034	13.62	-7.12795	13.62	-17.2449
13.63	-0.63248	13.63	-7.11904	13.63	-17.2294
13.64	-0.63463	13.64	-7.11017	13.64	-17.214
13.65	-0.63678	13.65	-7.10136	13.65	-17.1988
13.66	-0.63894	13.66	-7.09259	13.66	-17.1838
13.67	-0.6411	13.67	-7.08387	13.67	-17.1689
13.68	-0.64327	13.68	-7.0752	13.68	-17.1542
13.69	-0.64545	13.69	-7.06658	13.69	-17.1397
13.7	-0.64764	13.7	-7.05801	13.7	-17.1253
13.71	-0.64983	13.71	-7.04948	13.71	-17.1111
13.72	-0.65203	13.72	-7.041	13.72	-17.0971
13.73	-0.65423	13.73	-7.03256	13.73	-17.0832
13.74	-0.65644	13.74	-7.02417	13.74	-17.0694
13.75	-0.65866	13.75	-7.01583	13.75	-17.0559
13.76	-0.66089	13.76	-7.00753	13.76	-17.0425
13.77	-0.66312	13.77	-6.99928	13.77	-17.0292
13.78	-0.66536	13.78	-6.99107	13.78	-17.0161
13.79	-0.6676	13.79	-6.98291	13.79	-17.0032
13.8	-0.66985	13.8	-6.97479	13.8	-16.9904
13.81	-0.67211	13.81	-6.96672	13.81	-16.9777
13.82	-0.67438	13.82	-6.95869	13.82	-16.9652
13.83	-0.67665	13.83	-6.9507	13.83	-16.9529
13.84	-0.67893	13.84	-6.94276	13.84	-16.9407
13.85	-0.68121	13.85	-6.93486	13.85	-16.9287
13.86	-0.68351	13.86	-6.92701	13.86	-16.9168
13.87	-0.68581	13.87	-6.91919	13.87	-16.905
13.88	-0.68811	13.88	-6.91142	13.88	-16.8934
13.89	-0.69043	13.89	-6.90369	13.89	-16.882
13.9	-0.69275	13.9	-6.89601	13.9	-16.8706
13.91	-0.69508	13.91	-6.88836	13.91	-16.8595
13.92	-0.69741	13.92	-6.88076	13.92	-16.8484
13.93	-0.69975	13.93	-6.87319	13.93	-16.8376
13.94	-0.7021	13.94	-6.86567	13.94	-16.8268
13.95	-0.70446	13.95	-6.85819	13.95	-16.8162
13.96	-0.70682	13.96	-6.85075	13.96	-16.8057
13.97	-0.70919	13.97	-6.84335	13.97	-16.7954
13.98	-0.71157	13.98	-6.83599	13.98	-16.7852
13.99	-0.71395	13.99	-6.82867	13.99	-16.7752
14	-0.71634	14	-6.82139	14	-16.7652
14.01	-0.71874	14.01	-6.81415	14.01	-16.7555
14.02	-0.72115	14.02	-6.80694	14.02	-16.7458
14.03	-0.72356	14.03	-6.79978	14.03	-16.7363
14.04	-0.72598	14.04	-6.79265	14.04	-16.7269
14.05	-0.7284	14.05	-6.78557	14.05	-16.7177
14.06	-0.73084	14.06	-6.77852	14.06	-16.7085
14.07	-0.73328	14.07	-6.77151	14.07	-16.6996
14.08	-0.73573	14.08	-6.76453	14.08	-16.6907
14.09	-0.73818	14.09	-6.7576	14.09	-16.682
14.1	-0.74065	14.1	-6.7507	14.1	-16.6734
14.11	-0.74312	14.11	-6.74384	14.11	-16.6649
14.12	-0.7456	14.12	-6.73701	14.12	-16.6566
14.13	-0.74808	14.13	-6.73022	14.13	-16.6484
14.14	-0.75057	14.14	-6.72347	14.14	-16.6403
14.15	-0.75307	14.15	-6.71676	14.15	-16.6323
14.16	-0.75558	14.16	-6.71008	14.16	-16.6245
14.17	-0.75809	14.17	-6.70343	14.17	-16.6168
14.18	-0.76062	14.18	-6.69682	14.18	-16.6092
14.19	-0.76314	14.19	-6.69025	14.19	-16.6017
14.2	-0.76568	14.2	-6.68371	14.2	-16.5944
14.21	-0.76822	14.21	-6.67721	14.21	-16.5872
14.22	-0.77078	14.22	-6.67074	14.22	-16.5801
14.23	-0.77334	14.23	-6.66431	14.23	-16.5731
14.24	-0.7759	14.24	-6.65791	14.24	-16.5663
14.25	-0.77848	14.25	-6.65155	14.25	-16.5595
14.26	-0.78106	14.26	-6.64522	14.26	-16.5529
14.27	-0.78365	14.27	-6.63892	14.27	-16.5464
14.28	-0.78624	14.28	-6.63266	14.28	-16.54
14.29	-0.78885	14.29	-6.62643	14.29	-16.5338
14.3	-0.79146	14.3	-6.62023	14.3	-16.5276
14.31	-0.79408	14.31	-6.61407	14.31	-16.5216
14.32	-0.79671	14.32	-6.60794	14.32	-16.5157
14.33	-0.79934	14.33	-6.60184	14.33	-16.5099
14.34	-0.80198	14.34	-6.59577	14.34	-16.5042
14.35	-0.80463	14.35	-6.58974	14.35	-16.4987
14.36	-0.80729	14.36	-6.58374	14.36	-16.4932
14.37	-0.80996	14.37	-6.57777	14.37	-16.4879
14.38	-0.81263	14.38	-6.57183	14.38	-16.4827
14.39	-0.81531	14.39	-6.56593	14.39	-16.4776
14.4	-0.818	14.4	-6.56006	14.4	-16.4726
14.41	-0.82069	14.41	-6.55421	14.41	-16.4677
14.42	-0.8234	14.42	-6.5484	14.42	-16.4629
14.43	-0.82611	14.43	-6.54262	14.43	-16.4583
14.44	-0.82883	14.44	-6.53687	14.44	-16.4537
14.45	-0.83156	14.45	-6.53115	14.45	-16.4493
14.46	-0.83429	14.46	-6.52547	14.46	-16.445
14.47	-0.83704	14.47	-6.51981	14.47	-16.4408
14.48	-0.83979	14.48	-6.51418	14.48	-16.4367
14.49	-0.84255	14.49	-6.50858	14.49	-16.4326
14.5	-0.84532	14.5	-6.50301	14.5	-16.4288
14.51	-0.84809	14.51	-6.49747	14.51	-16.425
14.52	-0.85087	14.52	-6.49197	14.52	-16.4213
14.53	-0.85366	14.53	-6.48649	14.53	-16.4177
14.54	-0.85646	14.54	-6.48103	14.54	-16.4143
14.55	-0.85927	14.55	-6.47561	14.55	-16.4109
14.56	-0.86208	14.56	-6.47022	14.56	-16.4077
14.57	-0.86491	14.57	-6.46486	14.57	-16.4045
14.58	-0.86774	14.58	-6.45952	14.58	-16.4015
14.59	-0.87058	14.59	-6.45421	14.59	-16.3985
14.6	-0.87343	14.6	-6.44894	14.6	-16.3957
14.61	-0.87628	14.61	-6.44368	14.61	-16.393
14.62	-0.87914	14.62	-6.43846	14.62	-16.3904
14.63	-0.88202	14.63	-6.43327	14.63	-16.3878
14.64	-0.8849	14.64	-6.4281	14.64	-16.3854
14.65	-0.88778	14.65	-6.42296	14.65	-16.3831
14.66	-0.89068	14.66	-6.41785	14.66	-16.3809
14.67	-0.89358	14.67	-6.41276	14.67	-16.3788
14.68	-0.8965	14.68	-6.40771	14.68	-16.3768
14.69	-0.89942	14.69	-6.40267	14.69	-16.3749
14.7	-0.90235	14.7	-6.39767	14.7	-16.3731
14.71	-0.90528	14.71	-6.39269	14.71	-16.3714
14.72	-0.90823	14.72	-6.38774	14.72	-16.3698
14.73	-0.91118	14.73	-6.38282	14.73	-16.3682
14.74	-0.91414	14.74	-6.37792	14.74	-16.3668
14.75	-0.91711	14.75	-6.37305	14.75	-16.3655
14.76	-0.92009	14.76	-6.3682	14.76	-16.3643
14.77	-0.92308	14.77	-6.36338	14.77	-16.3632
14.78	-0.92608	14.78	-6.35858	14.78	-16.3622
14.79	-0.92908	14.79	-6.35382	14.79	-16.3613
14.8	-0.93209	14.8	-6.34907	14.8	-16.3605
14.81	-0.93511	14.81	-6.34435	14.81	-16.3598
14.82	-0.93814	14.82	-6.33966	14.82	-16.3591
14.83	-0.94118	14.83	-6.33499	14.83	-16.3586
14.84	-0.94423	14.84	-6.33035	14.84	-16.3582
14.85	-0.94728	14.85	-6.32573	14.85	-16.3579
14.86	-0.95034	14.86	-6.32114	14.86	-16.3576
14.87	-0.95342	14.87	-6.31657	14.87	-16.3575
14.88	-0.9565	14.88	-6.31202	14.88	-16.3575
14.89	-0.95958	14.89	-6.3075	14.89	-16.3575
14.9	-0.96268	14.9	-6.30301	14.9	-16.3576
14.91	-0.96579	14.91	-6.29854	14.91	-16.3579
14.92	-0.9689	14.92	-6.29409	14.92	-16.3582
14.93	-0.97203	14.93	-6.28966	14.93	-16.3587
14.94	-0.97516	14.94	-6.28526	14.94	-16.3592
14.95	-0.9783	14.95	-6.28089	14.95	-16.3598
14.96	-0.98145	14.96	-6.27653	14.96	-16.3605
14.97	-0.9846	14.97	-6.2722	14.97	-16.3613
14.98	-0.98777	14.98	-6.2679	14.98	-16.3622
14.99	-0.99095	14.99	-6.26361	14.99	-16.3632
15	-0.99413	15	-6.25935	15	-16.3643
15.01	-0.99732	15.01	-6.25512	15.01	-16.3655
15.02	-1.00052	15.02	-6.2509	15.02	-16.3668
15.03	-1.00374	15.03	-6.24671	15.03	-16.3681
15.04	-1.00695	15.04	-6.24254	15.04	-16.3696
15.05	-1.01018	15.05	-6.23839	15.05	-16.3711
15.06	-1.01342	15.06	-6.23427	15.06	-16.3728
15.07	-1.01666	15.07	-6.23017	15.07	-16.3745
15.08	-1.01992	15.08	-6.22609	15.08	-16.3763
15.09	-1.02318	15.09	-6.22203	15.09	-16.3782
15.1	-1.02645	15.1	-6.21799	15.1	-16.3802
15.11	-1.02974	15.11	-6.21398	15.11	-16.3823
15.12	-1.03303	15.12	-6.20998	15.12	-16.3845
15.13	-1.03632	15.13	-6.20601	15.13	-16.3868
15.14	-1.03963	15.14	-6.20206	15.14	-16.3891
15.15	-1.04295	15.15	-6.19814	15.15	-16.3916
15.16	-1.04628	15.16	-6.19423	15.16	-16.3941
15.17	-1.04961	15.17	-6.19034	15.17	-16.3968
15.18	-1.05296	15.18	-6.18648	15.18	-16.3995
15.19	-1.05631	15.19	-6.18264	15.19	-16.4023
15.2	-1.05967	15.2	-6.17881	15.2	-16.4052
15.21	-1.06304	15.21	-6.17501	15.21	-16.4082
15.22	-1.06642	15.22	-6.17123	15.22	-16.4112
15.23	-1.06981	15.23	-6.16747	15.23	-16.4144
15.24	-1.07321	15.24	-6.16373	15.24	-16.4176
15.25	-1.07662	15.25	-6.16001	15.25	-16.421
15.26	-1.08003	15.26	-6.15631	15.26	-16.4244
15.27	-1.08346	15.27	-6.15264	15.27	-16.4279
15.28	-1.0869	15.28	-6.14898	15.28	-16.4315
15.29	-1.09034	15.29	-6.14534	15.29	-16.4352
15.3	-1.09379	15.3	-6.14172	15.3	-16.439
15.31	-1.09726	15.31	-6.13812	15.31	-16.4428
15.32	-1.10073	15.32	-6.13454	15.32	-16.4468
15.33	-1.10421	15.33	-6.13098	15.33	-16.4508
15.34	-1.1077	15.34	-6.12745	15.34	-16.455
15.35	-1.1112	15.35	-6.12393	15.35	-16.4592
15.36	-1.11471	15.36	-6.12043	15.36	-16.4635
15.37	-1.11823	15.37	-6.11694	15.37	-16.4678
15.38	-1.12176	15.38	-6.11348	15.38	-16.4723
15.39	-1.12529	15.39	-6.11004	15.39	-16.4768
15.4	-1.12884	15.4	-6.10662	15.4	-16.4815
15.41	-1.1324	15.41	-6.10321	15.41	-16.4862
15.42	-1.13596	15.42	-6.09983	15.42	-16.491
15.43	-1.13954	15.43	-6.09646	15.43	-16.4959
15.44	-1.14312	15.44	-6.09311	15.44	-16.5009
15.45	-1.14672	15.45	-6.08978	15.45	-16.5059
15.46	-1.15032	15.46	-6.08647	15.46	-16.5111
15.47	-1.15393	15.47	-6.08318	15.47	-16.5163
15.48	-1.15755	15.48	-6.07991	15.48	-16.5216
15.49	-1.16119	15.49	-6.07665	15.49	-16.527
15.5	-1.16483	15.5	-6.07341	15.5	-16.5325
15.51	-1.16848	15.51	-6.07019	15.51	-16.5381
15.52	-1.17214	15.52	-6.06699	15.52	-16.5437
15.53	-1.17581	15.53	-6.06381	15.53	-16.5495
15.54	-1.17949	15.54	-6.06064	15.54	-16.5553
15.55	-1.18318	15.55	-6.0575	15.55	-16.5612
15.56	-1.18688	15.56	-6.05437	15.56	-16.5672
15.57	-1.19059	15.57	-6.05126	15.57	-16.5733
15.58	-1.1943	15.58	-6.04816	15.58	-16.5794
15.59	-1.19803	15.59	-6.04509	15.59	-16.5857
15.6	-1.20177	15.6	-6.04203	15.6	-16.592
15.61	-1.20552	15.61	-6.03899	15.61	-16.5984
15.62	-1.20927	15.62	-6.03596	15.62	-16.6049
15.63	-1.21304	15.63	-6.03296	15.63	-16.6114
15.64	-1.21682	15.64	-6.02997	15.64	-16.6181
15.65	-1.2206	15.65	-6.02699	15.65	-16.6248
15.66	-1.2244	15.66	-6.02404	15.66	-16.6316
15.67	-1.22821	15.67	-6.0211	15.67	-16.6385
15.68	-1.23202	15.68	-6.01818	15.68	-16.6455
15.69	-1.23585	15.69	-6.01527	15.69	-16.6526
15.7	-1.23968	15.7	-6.01239	15.7	-16.6597
15.71	-1.24353	15.71	-6.00951	15.71	-16.667
15.72	-1.24738	15.72	-6.00666	15.72	-16.6743
15.73	-1.25125	15.73	-6.00382	15.73	-16.6817
15.74	-1.25512	15.74	-6.001	15.74	-16.6891
15.75	-1.25901	15.75	-5.9982	15.75	-16.6967
15.76	-1.2629	15.76	-5.99541	15.76	-16.7043
15.77	-1.26681	15.77	-5.99263	15.77	-16.7121
15.78	-1.27072	15.78	-5.98988	15.78	-16.7199
15.79	-1.27465	15.79	-5.98714	15.79	-16.7277
15.8	-1.27858	15.8	-5.98442	15.8	-16.7357
15.81	-1.28253	15.81	-5.98171	15.81	-16.7437
15.82	-1.28648	15.82	-5.97902	15.82	-16.7519
15.83	-1.29045	15.83	-5.97634	15.83	-16.7601
15.84	-1.29442	15.84	-5.97368	15.84	-16.7684
15.85	-1.29841	15.85	-5.97104	15.85	-16.7767
15.86	-1.3024	15.86	-5.96841	15.86	-16.7852
15.87	-1.30641	15.87	-5.96579	15.87	-16.7937
15.88	-1.31042	15.88	-5.9632	15.88	-16.8023
15.89	-1.31445	15.89	-5.96062	15.89	-16.811
15.9	-1.31848	15.9	-5.95805	15.9	-16.8198
15.91	-1.32253	15.91	-5.9555	15.91	-16.8286
15.92	-1.32658	15.92	-5.95296	15.92	-16.8376
15.93	-1.33065	15.93	-5.95044	15.93	-16.8466
15.94	-1.33472	15.94	-5.94794	15.94	-16.8557
15.95	-1.33881	15.95	-5.94545	15.95	-16.8649
15.96	-1.34291	15.96	-5.94298	15.96	-16.8741
15.97	-1.34701	15.97	-5.94052	15.97	-16.8834
15.98	-1.35113	15.98	-5.93807	15.98	-16.8928
15.99	-1.35526	15.99	-5.93564	15.99	-16.9023
16	-1.3594	16	-5.93323	16	-16.9119
16.01	-1.36354	16.01	-5.93083	16.01	-16.9216
16.02	-1.3677	16.02	-5.92844	16.02	-16.9313
16.03	-1.37187	16.03	-5.92607	16.03	-16.9411
16.04	-1.37605	16.04	-5.92372	16.04	-16.951
16.05	-1.38024	16.05	-5.92138	16.05	-16.961
16.06	-1.38444	16.06	-5.91905	16.06	-16.971
16.07	-1.38865	16.07	-5.91674	16.07	-16.9811
16.08	-1.39287	16.08	-5.91444	16.08	-16.9914
16.09	-1.3971	16.09	-5.91216	16.09	-17.0016
16.1	-1.40134	16.1	-5.90989	16.1	-17.012
16.11	-1.40559	16.11	-5.90764	16.11	-17.0224
16.12	-1.40986	16.12	-5.9054	16.12	-17.033
16.13	-1.41413	16.13	-5.90317	16.13	-17.0436
16.14	-1.41841	16.14	-5.90096	16.14	-17.0542
16.15	-1.42271	16.15	-5.89877	16.15	-17.065
16.16	-1.42701	16.16	-5.89658	16.16	-17.0758
16.17	-1.43133	16.17	-5.89441	16.17	-17.0868
16.18	-1.43565	16.18	-5.89226	16.18	-17.0978
16.19	-1.43999	16.19	-5.89012	16.19	-17.1088
16.2	-1.44433	16.2	-5.88799	16.2	-17.12
16.21	-1.44869	16.21	-5.88588	16.21	-17.1312
16.22	-1.45306	16.22	-5.88378	16.22	-17.1425
16.23	-1.45744	16.23	-5.88169	16.23	-17.1539
16.24	-1.46182	16.24	-5.87962	16.24	-17.1654
16.25	-1.46622	16.25	-5.87756	16.25	-17.1769
16.26	-1.47063	16.26	-5.87552	16.26	-17.1885
16.27	-1.47505	16.27	-5.87349	16.27	-17.2002
16.28	-1.47949	16.28	-5.87147	16.28	-17.212
16.29	-1.48393	16.29	-5.86946	16.29	-17.2239
16.3	-1.48838	16.3	-5.86747	16.3	-17.2358
16.31	-1.49284	16.31	-5.8655	16.31	-17.2478
16.32	-1.49732	16.32	-5.86353	16.32	-17.2599
16.33	-1.5018	16.33	-5.86158	16.33	-17.2721
16.34	-1.5063	16.34	-5.85964	16.34	-17.2843
16.35	-1.51081	16.35	-5.85772	16.35	-17.2966
16.36	-1.51532	16.36	-5.85581	16.36	-17.309
16.37	-1.51985	16.37	-5.85391	16.37	-17.3215
16.38	-1.52439	16.38	-5.85203	16.38	-17.334
16.39	-1.52894	16.39	-5.85015	16.39	-17.3467
16.4	-1.5335	16.4	-5.8483	16.4	-17.3594
16.41	-1.53807	16.41	-5.84645	16.41	-17.3721
16.42	-1.54266	16.42	-5.84462	16.42	-17.385
16.43	-1.54725	16.43	-5.8428	16.43	-17.3979
16.44	-1.55185	16.44	-5.84099	16.44	-17.4109
16.45	-1.55647	16.45	-5.8392	16.45	-17.424
16.46	-1.56109	16.46	-5.83741	16.46	-17.4372
16.47	-1.56573	16.47	-5.83565	16.47	-17.4504
16.48	-1.57038	16.48	-5.83389	16.48	-17.4637
16.49	-1.57504	16.49	-5.83215	16.49	-17.4771
16.5	-1.57971	16.5	-5.83041	16.5	-17.4906
16.51	-1.58439	16.51	-5.8287	16.51	-17.5041
16.52	-1.58908	16.52	-5.82699	16.52	-17.5177
16.53	-1.59378	16.53	-5.8253	16.53	-17.5314
16.54	-1.5985	16.54	-5.82362	16.54	-17.5452
16.55	-1.60322	16.55	-5.82195	16.55	-17.559
16.56	-1.60796	16.56	-5.82029	16.56	-17.573
16.57	-1.6127	16.57	-5.81865	16.57	-17.587
16.58	-1.61746	16.58	-5.81702	16.58	-17.601
16.59	-1.62223	16.59	-5.8154	16.59	-17.6152
16.6	-1.62701	16.6	-5.81379	16.6	-17.6294
16.61	-1.6318	16.61	-5.8122	16.61	-17.6437
16.62	-1.6366	16.62	-5.81062	16.62	-17.6581
16.63	-1.64142	16.63	-5.80905	16.63	-17.6725
16.64	-1.64624	16.64	-5.80749	16.64	-17.687
16.65	-1.65108	16.65	-5.80594	16.65	-17.7016
16.66	-1.65592	16.66	-5.80441	16.66	-17.7163
16.67	-1.66078	16.67	-5.80289	16.67	-17.731
16.68	-1.66565	16.68	-5.80138	16.68	-17.7458
16.69	-1.67053	16.69	-5.79988	16.69	-17.7607
16.7	-1.67542	16.7	-5.79839	16.7	-17.7757
16.71	-1.68033	16.71	-5.79692	16.71	-17.7907
16.72	-1.68524	16.72	-5.79546	16.72	-17.8058
16.73	-1.69017	16.73	-5.79401	16.73	-17.821
16.74	-1.6951	16.74	-5.79257	16.74	-17.8363
16.75	-1.70005	16.75	-5.79114	16.75	-17.8516
16.76	-1.70501	16.76	-5.78973	16.76	-17.867
16.77	-1.70998	16.77	-5.78832	16.77	-17.8825
16.78	-1.71496	16.78	-5.78693	16.78	-17.898
16.79	-1.71995	16.79	-5.78555	16.79	-17.9136
16.8	-1.72496	16.8	-5.78418	16.8	-17.9293
16.81	-1.72997	16.81	-5.78283	16.81	-17.9451
16.82	-1.735	16.82	-5.78148	16.82	-17.9609
16.83	-1.74004	16.83	-5.78015	16.83	-17.9768
16.84	-1.74509	16.84	-5.77883	16.84	-17.9928
16.85	-1.75015	16.85	-5.77752	16.85	-18.0088
16.86	-1.75522	16.86	-5.77622	16.86	-18.025
16.87	-1.76031	16.87	-5.77493	16.87	-18.0412
16.88	-1.7654	16.88	-5.77366	16.88	-18.0574
16.89	-1.77051	16.89	-5.77239	16.89	-18.0738
16.9	-1.77563	16.9	-5.77114	16.9	-18.0902
16.91	-1.78076	16.91	-5.7699	16.91	-18.1066
16.92	-1.7859	16.92	-5.76867	16.92	-18.1232
16.93	-1.79105	16.93	-5.76745	16.93	-18.1398
16.94	-1.79622	16.94	-5.76624	16.94	-18.1565
16.95	-1.80139	16.95	-5.76504	16.95	-18.1732
16.96	-1.80658	16.96	-5.76386	16.96	-18.19
16.97	-1.81178	16.97	-5.76268	16.97	-18.2069
16.98	-1.81699	16.98	-5.76152	16.98	-18.2239
16.99	-1.82221	16.99	-5.76037	16.99	-18.2409
17	-1.82744	17	-5.75923	17	-18.258
17.01	-1.83269	17.01	-5.7581	17.01	-18.2751
17.02	-1.83794	17.02	-5.75698	17.02	-18.2924
17.03	-1.84321	17.03	-5.75587	17.03	-18.3097
17.04	-1.84849	17.04	-5.75477	17.04	-18.327
17.05	-1.85378	17.05	-5.75369	17.05	-18.3444
17.06	-1.85908	17.06	-5.75261	17.06	-18.3619
17.07	-1.8644	17.07	-5.75155	17.07	-18.3795
17.08	-1.86972	17.08	-5.7505	17.08	-18.3971
17.09	-1.87506	17.09	-5.74945	17.09	-18.4148
17.1	-1.88041	17.1	-5.74842	17.1	-18.4326
17.11	-1.88577	17.11	-5.7474	17.11	-18.4504
17.12	-1.89115	17.12	-5.74639	17.12	-18.4683
17.13	-1.89653	17.13	-5.7454	17.13	-18.4862
17.14	-1.90193	17.14	-5.74441	17.14	-18.5042
17.15	-1.90733	17.15	-5.74343	17.15	-18.5223
17.16	-1.91275	17.16	-5.74247	17.16	-18.5405
17.17	-1.91818	17.17	-5.74151	17.17	-18.5587
17.18	-1.92363	17.18	-5.74057	17.18	-18.5769
17.19	-1.92908	17.19	-5.73963	17.19	-18.5953
17.2	-1.93455	17.2	-5.73871	17.2	-18.6136
17.21	-1.94003	17.21	-5.7378	17.21	-18.6321
17.22	-1.94552	17.22	-5.7369	17.22	-18.6506
17.23	-1.95102	17.23	-5.73601	17.23	-18.6692
17.24	-1.95653	17.24	-5.73513	17.24	-18.6878
17.25	-1.96206	17.25	-5.73426	17.25	-18.7065
17.26	-1.96759	17.26	-5.7334	17.26	-18.7252
17.27	-1.97314	17.27	-5.73255	17.27	-18.744
17.28	-1.9787	17.28	-5.73171	17.28	-18.7629
17.29	-1.98427	17.29	-5.73088	17.29	-18.7818
17.3	-1.98986	17.3	-5.73007	17.3	-18.8008
17.31	-1.99545	17.31	-5.72926	17.31	-18.8198
17.32	-2.00106	17.32	-5.72846	17.32	-18.8389
17.33	-2.00668	17.33	-5.72768	17.33	-18.8581
17.34	-2.01231	17.34	-5.7269	17.34	-18.8773
17.35	-2.01796	17.35	-5.72614	17.35	-18.8966
17.36	-2.02361	17.36	-5.72539	17.36	-18.9159
17.37	-2.02928	17.37	-5.72464	17.37	-18.9352
17.38	-2.03496	17.38	-5.72391	17.38	-18.9547
17.39	-2.04065	17.39	-5.72319	17.39	-18.9741
17.4	-2.04635	17.4	-5.72248	17.4	-18.9937
17.41	-2.05207	17.41	-5.72177	17.41	-19.0132
17.42	-2.0578	17.42	-5.72108	17.42	-19.0329
17.43	-2.06354	17.43	-5.7204	17.43	-19.0526
17.44	-2.06929	17.44	-5.71973	17.44	-19.0723
17.45	-2.07505	17.45	-5.71907	17.45	-19.0921
17.46	-2.08082	17.46	-5.71842	17.46	-19.1119
17.47	-2.08661	17.47	-5.71778	17.47	-19.1318
17.48	-2.09241	17.48	-5.71715	17.48	-19.1517
17.49	-2.09822	17.49	-5.71653	17.49	-19.1716
17.5	-2.10404	17.5	-5.71592	17.5	-19.1916
17.51	-2.10988	17.51	-5.71532	17.51	-19.2117
17.52	-2.11573	17.52	-5.71474	17.52	-19.2318
17.53	-2.12159	17.53	-5.71416	17.53	-19.252
17.54	-2.12746	17.54	-5.71359	17.54	-19.2721
17.55	-2.13334	17.55	-5.71303	17.55	-19.2924
17.56	-2.13924	17.56	-5.71248	17.56	-19.3127
17.57	-2.14514	17.57	-5.71195	17.57	-19.333
17.58	-2.15106	17.58	-5.71142	17.58	-19.3533
17.59	-2.15699	17.59	-5.7109	17.59	-19.3737
17.6	-2.16294	17.6	-5.71039	17.6	-19.3941
17.61	-2.16889	17.61	-5.7099	17.61	-19.4146
17.62	-2.17486	17.62	-5.70941	17.62	-19.4351
17.63	-2.18084	17.63	-5.70893	17.63	-19.4556
17.64	-2.18683	17.64	-5.70847	17.64	-19.4762
17.65	-2.19284	17.65	-5.70801	17.65	-19.4968
17.66	-2.19885	17.66	-5.70757	17.66	-19.5175
17.67	-2.20488	17.67	-5.70713	17.67	-19.5381
17.68	-2.21092	17.68	-5.7067	17.68	-19.5588
17.69	-2.21697	17.69	-5.70629	17.69	-19.5796
17.7	-2.22304	17.7	-5.70588	17.7	-19.6003
17.71	-2.22912	17.71	-5.70549	17.71	-19.6211
17.72	-2.23521	17.72	-5.7051	17.72	-19.6419
17.73	-2.24131	17.73	-5.70472	17.73	-19.6628
17.74	-2.24742	17.74	-5.70436	17.74	-19.6836
17.75	-2.25355	17.75	-5.704	17.75	-19.7045
17.76	-2.25969	17.76	-5.70366	17.76	-19.7254
17.77	-2.26584	17.77	-5.70332	17.77	-19.7464
17.78	-2.272	17.78	-5.703	17.78	-19.7673
17.79	-2.27817	17.79	-5.70268	17.79	-19.7883
17.8	-2.28436	17.8	-5.70237	17.8	-19.8093
17.81	-2.29056	17.81	-5.70208	17.81	-19.8303
17.82	-2.29677	17.82	-5.70179	17.82	-19.8513
17.83	-2.30299	17.83	-5.70152	17.83	-19.8724
17.84	-2.30923	17.84	-5.70125	17.84	-19.8934
17.85	-2.31548	17.85	-5.701	17.85	-19.9145
17.86	-2.32174	17.86	-5.70075	17.86	-19.9356
17.87	-2.32801	17.87	-5.70051	17.87	-19.9566
17.88	-2.3343	17.88	-5.70029	17.88	-19.9777
17.89	-2.3406	17.89	-5.70007	17.89	-19.9988
17.9	-2.34691	17.9	-5.69987	17.9	-20.0199
17.91	-2.35323	17.91	-5.69967	17.91	-20.041
17.92	-2.35956	17.92	-5.69948	17.92	-20.0622
17.93	-2.36591	17.93	-5.69931	17.93	-20.0833
17.94	-2.37227	17.94	-5.69914	17.94	-20.1044
17.95	-2.37864	17.95	-5.69898	17.95	-20.1255
17.96	-2.38502	17.96	-5.69884	17.96	-20.1466
17.97	-2.39142	17.97	-5.6987	17.97	-20.1677
17.98	-2.39783	17.98	-5.69858	17.98	-20.1888
17.99	-2.40425	17.99	-5.69846	17.99	-20.2099
18	-2.41068	18	-5.69835	18	-20.231
18.01	-2.41713	18.01	-5.69825	18.01	-20.252
18.02	-2.42359	18.02	-5.69817	18.02	-20.2731
18.03	-2.43006	18.03	-5.69809	18.03	-20.2941
18.04	-2.43654	18.04	-5.69802	18.04	-20.3152
18.05	-2.44303	18.05	-5.69797	18.05	-20.3362
18.06	-2.44954	18.06	-5.69792	18.06	-20.3572
18.07	-2.45606	18.07	-5.69788	18.07	-20.3781
18.08	-2.4626	18.08	-5.69785	18.08	-20.3991
18.09	-2.46914	18.09	-5.69784	18.09	-20.42
18.1	-2.4757	18.1	-5.69783	18.1	-20.4409
18.11	-2.48227	18.11	-5.69783	18.11	-20.4617
18.12	-2.48885	18.12	-5.69784	18.12	-20.4826
18.13	-2.49544	18.13	-5.69786	18.13	-20.5034
18.14	-2.50205	18.14	-5.69789	18.14	-20.5242
18.15	-2.50867	18.15	-5.69794	18.15	-20.5449
18.16	-2.5153	18.16	-5.69799	18.16	-20.5656
18.17	-2.52195	18.17	-5.69805	18.17	-20.5862
18.18	-2.52861	18.18	-5.69812	18.18	-20.6069
18.19	-2.53527	18.19	-5.6982	18.19	-20.6274
18.2	-2.54196	18.2	-5.69829	18.2	-20.648
18.21	-2.54865	18.21	-5.69839	18.21	-20.6684
18.22	-2.55536	18.22	-5.6985	18.22	-20.6888
18.23	-2.56208	18.23	-5.69862	18.23	-20.7092
18.24	-2.56881	18.24	-5.69875	18.24	-20.7295
18.25	-2.57555	18.25	-5.69889	18.25	-20.7498
18.26	-2.58231	18.26	-5.69904	18.26	-20.77
18.27	-2.58908	18.27	-5.6992	18.27	-20.7902
18.28	-2.59586	18.28	-5.69937	18.28	-20.8102
18.29	-2.60266	18.29	-5.69955	18.29	-20.8302
18.3	-2.60947	18.3	-5.69974	18.3	-20.8502
18.31	-2.61629	18.31	-5.69994	18.31	-20.8701
18.32	-2.62312	18.32	-5.70015	18.32	-20.8899
18.33	-2.62996	18.33	-5.70037	18.33	-20.9096
18.34	-2.63682	18.34	-5.7006	18.34	-20.9293
18.35	-2.64369	18.35	-5.70084	18.35	-20.9488
18.36	-2.65057	18.36	-5.70109	18.36	-20.9683
18.37	-2.65747	18.37	-5.70135	18.37	-20.9877
18.38	-2.66438	18.38	-5.70162	18.38	-21.0071
18.39	-2.6713	18.39	-5.7019	18.39	-21.0263
18.4	-2.67823	18.4	-5.70218	18.4	-21.0454
18.41	-2.68518	18.41	-5.70248	18.41	-21.0645
18.42	-2.69213	18.42	-5.70279	18.42	-21.0834
18.43	-2.69911	18.43	-5.70311	18.43	-21.1023
18.44	-2.70609	18.44	-5.70344	18.44	-21.121
18.45	-2.71308	18.45	-5.70378	18.45	-21.1397
18.46	-2.72009	18.46	-5.70413	18.46	-21.1582
18.47	-2.72711	18.47	-5.70448	18.47	-21.1767
18.48	-2.73415	18.48	-5.70485	18.48	-21.195
18.49	-2.7412	18.49	-5.70523	18.49	-21.2132
18.5	-2.74825	18.5	-5.70562	18.5	-21.2313
18.51	-2.75533	18.51	-5.70602	18.51	-21.2492
18.52	-2.76241	18.52	-5.70642	18.52	-21.2671
18.53	-2.76951	18.53	-5.70684	18.53	-21.2848
18.54	-2.77662	18.54	-5.70727	18.54	-21.3024
18.55	-2.78374	18.55	-5.70771	18.55	-21.3199
18.56	-2.79088	18.56	-5.70815	18.56	-21.3372
18.57	-2.79802	18.57	-5.70861	18.57	-21.3544
18.58	-2.80519	18.58	-5.70908	18.58	-21.3714
18.59	-2.81236	18.59	-5.70956	18.59	-21.3884
18.6	-2.81954	18.6	-5.71005	18.6	-21.4051
18.61	-2.82674	18.61	-5.71054	18.61	-21.4217
18.62	-2.83395	18.62	-5.71105	18.62	-21.4382
18.63	-2.84118	18.63	-5.71157	18.63	-21.4546
18.64	-2.84842	18.64	-5.7121	18.64	-21.4707
18.65	-2.85567	18.65	-5.71263	18.65	-21.4867
18.66	-2.86293	18.66	-5.71318	18.66	-21.5026
18.67	-2.8702	18.67	-5.71374	18.67	-21.5182
18.68	-2.87749	18.68	-5.71431	18.68	-21.5338
18.69	-2.88479	18.69	-5.71489	18.69	-21.5491
18.7	-2.8921	18.7	-5.71547	18.7	-21.5643
18.71	-2.89943	18.71	-5.71607	18.71	-21.5793
18.72	-2.90677	18.72	-5.71668	18.72	-21.5941
18.73	-2.91412	18.73	-5.7173	18.73	-21.6088
18.74	-2.92148	18.74	-5.71793	18.74	-21.6232
18.75	-2.92886	18.75	-5.71857	18.75	-21.6375
18.76	-2.93625	18.76	-5.71921	18.76	-21.6516
18.77	-2.94365	18.77	-5.71987	18.77	-21.6655
18.78	-2.95107	18.78	-5.72054	18.78	-21.6792
18.79	-2.9585	18.79	-5.72122	18.79	-21.6927
18.8	-2.96594	18.8	-5.72191	18.8	-21.706
18.81	-2.97339	18.81	-5.72261	18.81	-21.7191
18.82	-2.98086	18.82	-5.72332	18.82	-21.7321
18.83	-2.98834	18.83	-5.72404	18.83	-21.7448
18.84	-2.99583	18.84	-5.72477	18.84	-21.7572
18.85	-3.00333	18.85	-5.72551	18.85	-21.7695
18.86	-3.01085	18.86	-5.72626	18.86	-21.7816
18.87	-3.01838	18.87	-5.72702	18.87	-21.7934
18.88	-3.02593	18.88	-5.72779	18.88	-21.8051
18.89	-3.03348	18.89	-5.72857	18.89	-21.8165
18.9	-3.04105	18.9	-5.72936	18.9	-21.8277
18.91	-3.04863	18.91	-5.73016	18.91	-21.8386
18.92	-3.05623	18.92	-5.73097	18.92	-21.8494
18.93	-3.06384	18.93	-5.73179	18.93	-21.8599
18.94	-3.07146	18.94	-5.73263	18.94	-21.8701
18.95	-3.07909	18.95	-5.73347	18.95	-21.8802
18.96	-3.08674	18.96	-5.73432	18.96	-21.8899
18.97	-3.09439	18.97	-5.73518	18.97	-21.8995
18.98	-3.10207	18.98	-5.73606	18.98	-21.9088
18.99	-3.10975	18.99	-5.73694	18.99	-21.9179
19	-3.11745	19	-5.73783	19	-21.9267
19.01	-3.12516	19.01	-5.73874	19.01	-21.9353
19.02	-3.13288	19.02	-5.73965	19.02	-21.9436
19.03	-3.14062	19.03	-5.74057	19.03	-21.9517
19.04	-3.14837	19.04	-5.74151	19.04	-21.9595
19.05	-3.15613	19.05	-5.74245	19.05	-21.967
19.06	-3.1639	19.06	-5.74341	19.06	-21.9743
19.07	-3.17169	19.07	-5.74438	19.07	-21.9814
19.08	-3.17949	19.08	-5.74535	19.08	-21.9882
19.09	-3.18731	19.09	-5.74634	19.09	-21.9947
19.1	-3.19513	19.1	-5.74734	19.1	-22.0009
19.11	-3.20297	19.11	-5.74834	19.11	-22.0069
19.12	-3.21082	19.12	-5.74936	19.12	-22.0126
19.13	-3.21869	19.13	-5.75039	19.13	-22.0181
19.14	-3.22657	19.14	-5.75143	19.14	-22.0233
19.15	-3.23446	19.15	-5.75248	19.15	-22.0282
19.16	-3.24236	19.16	-5.75354	19.16	-22.0328
19.17	-3.25028	19.17	-5.75461	19.17	-22.0372
19.18	-3.25821	19.18	-5.75569	19.18	-22.0413
19.19	-3.26615	19.19	-5.75678	19.19	-22.0451
19.2	-3.27411	19.2	-5.75788	19.2	-22.0486
19.21	-3.28208	19.21	-5.75899	19.21	-22.0519
19.22	-3.29006	19.22	-5.76012	19.22	-22.0548
19.23	-3.29806	19.23	-5.76125	19.23	-22.0575
19.24	-3.30606	19.24	-5.76239	19.24	-22.0599
19.25	-3.31408	19.25	-5.76355	19.25	-22.0621
19.26	-3.32212	19.26	-5.76471	19.26	-22.0639
19.27	-3.33016	19.27	-5.76589	19.27	-22.0655
19.28	-3.33822	19.28	-5.76708	19.28	-22.0668
19.29	-3.3463	19.29	-5.76827	19.29	-22.0678
19.3	-3.35438	19.3	-5.76948	19.3	-22.0685
19.31	-3.36248	19.31	-5.7707	19.31	-22.0689
19.32	-3.37059	19.32	-5.77193	19.32	-22.0691
19.33	-3.37872	19.33	-5.77317	19.33	-22.069
19.34	-3.38686	19.34	-5.77442	19.34	-22.0685
19.35	-3.39501	19.35	-5.77568	19.35	-22.0678
19.36	-3.40317	19.36	-5.77695	19.36	-22.0669
19.37	-3.41135	19.37	-5.77823	19.37	-22.0656
19.38	-3.41954	19.38	-5.77952	19.38	-22.064
19.39	-3.42774	19.39	-5.78083	19.39	-22.0622
19.4	-3.43596	19.4	-5.78214	19.4	-22.0601
19.41	-3.44419	19.41	-5.78347	19.41	-22.0577
19.42	-3.45243	19.42	-5.7848	19.42	-22.055
19.43	-3.46069	19.43	-5.78615	19.43	-22.052
19.44	-3.46896	19.44	-5.78751	19.44	-22.0488
19.45	-3.47724	19.45	-5.78888	19.45	-22.0453
19.46	-3.48553	19.46	-5.79026	19.46	-22.0415
19.47	-3.49384	19.47	-5.79165	19.47	-22.0374
19.48	-3.50216	19.48	-5.79305	19.48	-22.033
19.49	-3.5105	19.49	-5.79446	19.49	-22.0284
19.5	-3.51884	19.5	-5.79588	19.5	-22.0235
19.51	-3.5272	19.51	-5.79732	19.51	-22.0183
19.52	-3.53558	19.52	-5.79876	19.52	-22.0128
19.53	-3.54396	19.53	-5.80022	19.53	-22.0071
19.54	-3.55236	19.54	-5.80168	19.54	-22.001
19.55	-3.56078	19.55	-5.80316	19.55	-21.9948
19.56	-3.5692	19.56	-5.80465	19.56	-21.9882
19.57	-3.57764	19.57	-5.80615	19.57	-21.9814
19.58	-3.5861	19.58	-5.80766	19.58	-21.9743
19.59	-3.59456	19.59	-5.80918	19.59	-21.967
19.6	-3.60304	19.6	-5.81071	19.6	-21.9594
19.61	-3.61153	19.61	-5.81226	19.61	-21.9515
19.62	-3.62004	19.62	-5.81381	19.62	-21.9434
19.63	-3.62856	19.63	-5.81538	19.63	-21.935
19.64	-3.63709	19.64	-5.81695	19.64	-21.9263
19.65	-3.64563	19.65	-5.81854	19.65	-21.9174
19.66	-3.65419	19.66	-5.82014	19.66	-21.9083
19.67	-3.66276	19.67	-5.82175	19.67	-21.8989
19.68	-3.67135	19.68	-5.82337	19.68	-21.8893
19.69	-3.67995	19.69	-5.825	19.69	-21.8794
19.7	-3.68856	19.7	-5.82664	19.7	-21.8692
19.71	-3.69718	19.71	-5.8283	19.71	-21.8589
19.72	-3.70582	19.72	-5.82996	19.72	-21.8482
19.73	-3.71447	19.73	-5.83164	19.73	-21.8374
19.74	-3.72313	19.74	-5.83333	19.74	-21.8263
19.75	-3.73181	19.75	-5.83503	19.75	-21.815
19.76	-3.7405	19.76	-5.83674	19.76	-21.8034
19.77	-3.7492	19.77	-5.83846	19.77	-21.7917
19.78	-3.75792	19.78	-5.84019	19.78	-21.7796
19.79	-3.76665	19.79	-5.84194	19.79	-21.7674
19.8	-3.7754	19.8	-5.84369	19.8	-21.755
19.81	-3.78415	19.81	-5.84546	19.81	-21.7423
19.82	-3.79292	19.82	-5.84724	19.82	-21.7294
19.83	-3.80171	19.83	-5.84903	19.83	-21.7163
19.84	-3.81051	19.84	-5.85083	19.84	-21.703
19.85	-3.81932	19.85	-5.85264	19.85	-21.6895
19.86	-3.82814	19.86	-5.85446	19.86	-21.6758
19.87	-3.83698	19.87	-5.8563	19.87	-21.6618
19.88	-3.84583	19.88	-5.85815	19.88	-21.6477
19.89	-3.85469	19.89	-5.86	19.89	-21.6334
19.9	-3.86357	19.9	-5.86187	19.9	-21.6189
19.91	-3.87246	19.91	-5.86375	19.91	-21.6042
19.92	-3.88136	19.92	-5.86565	19.92	-21.5893
19.93	-3.89028	19.93	-5.86755	19.93	-21.5742
19.94	-3.89921	19.94	-5.86946	19.94	-21.5589
19.95	-3.90816	19.95	-5.87139	19.95	-21.5435
19.96	-3.91711	19.96	-5.87333	19.96	-21.5278
19.97	-3.92608	19.97	-5.87528	19.97	-21.512
19.98	-3.93507	19.98	-5.87724	19.98	-21.496
19.99	-3.94407	19.99	-5.87921	19.99	-21.4799
20	-3.95308	20	-5.8812	20	-21.4636
20.01	-3.9621	20.01	-5.88319	20.01	-21.4471
20.02	-3.97114	20.02	-5.8852	20.02	-21.4305
20.03	-3.98019	20.03	-5.88722	20.03	-21.4136
20.04	-3.98926	20.04	-5.88925	20.04	-21.3967
20.05	-3.99834	20.05	-5.89129	20.05	-21.3796
20.06	-4.00743	20.06	-5.89335	20.06	-21.3623
20.07	-4.01654	20.07	-5.89541	20.07	-21.3449
20.08	-4.02566	20.08	-5.89749	20.08	-21.3273
20.09	-4.03479	20.09	-5.89958	20.09	-21.3096
20.1	-4.04394	20.1	-5.90168	20.1	-21.2918
20.11	-4.0531	20.11	-5.90379	20.11	-21.2738
20.12	-4.06227	20.12	-5.90592	20.12	-21.2557
20.13	-4.07146	20.13	-5.90805	20.13	-21.2375
20.14	-4.08066	20.14	-5.9102	20.14	-21.2191
20.15	-4.08987	20.15	-5.91236	20.15	-21.2006
20.16	-4.0991	20.16	-5.91453	20.16	-21.182
20.17	-4.10834	20.17	-5.91672	20.17	-21.1633
20.18	-4.1176	20.18	-5.91891	20.18	-21.1444
20.19	-4.12687	20.19	-5.92112	20.19	-21.1254
20.2	-4.13615	20.2	-5.92334	20.2	-21.1063
20.21	-4.14544	20.21	-5.92557	20.21	-21.0872
20.22	-4.15475	20.22	-5.92781	20.22	-21.0679
20.23	-4.16408	20.23	-5.93007	20.23	-21.0485
20.24	-4.17341	20.24	-5.93233	20.24	-21.0289
20.25	-4.18276	20.25	-5.93461	20.25	-21.0094
20.26	-4.19213	20.26	-5.9369	20.26	-20.9897
20.27	-4.20151	20.27	-5.9392	20.27	-20.9699
20.28	-4.2109	20.28	-5.94152	20.28	-20.95
20.29	-4.2203	20.29	-5.94384	20.29	-20.93
20.3	-4.22972	20.3	-5.94618	20.3	-20.9099
20.31	-4.23915	20.31	-5.94853	20.31	-20.8898
20.32	-4.2486	20.32	-5.95089	20.32	-20.8696
20.33	-4.25806	20.33	-5.95327	20.33	-20.8493
20.34	-4.26753	20.34	-5.95565	20.34	-20.8289
20.35	-4.27702	20.35	-5.95805	20.35	-20.8084
20.36	-4.28652	20.36	-5.96046	20.36	-20.7879
20.37	-4.29604	20.37	-5.96289	20.37	-20.7673
20.38	-4.30557	20.38	-5.96532	20.38	-20.7466
20.39	-4.31511	20.39	-5.96777	20.39	-20.7259
20.4	-4.32467	20.4	-5.97023	20.4	-20.7051
20.41	-4.33424	20.41	-5.9727	20.41	-20.6843
20.42	-4.34382	20.42	-5.97518	20.42	-20.6634
20.43	-4.35342	20.43	-5.97768	20.43	-20.6424
20.44	-4.36303	20.44	-5.98019	20.44	-20.6214
20.45	-4.37266	20.45	-5.9827	20.45	-20.6003
20.46	-4.3823	20.46	-5.98524	20.46	-20.5792
20.47	-4.39195	20.47	-5.98778	20.47	-20.558
20.48	-4.40162	20.48	-5.99034	20.48	-20.5368
20.49	-4.4113	20.49	-5.99291	20.49	-20.5156
20.5	-4.42099	20.5	-5.99549	20.5	-20.4943
20.51	-4.4307	20.51	-5.99808	20.51	-20.473
20.52	-4.44042	20.52	-6.00069	20.52	-20.4516
20.53	-4.45016	20.53	-6.00331	20.53	-20.4302
20.54	-4.45991	20.54	-6.00594	20.54	-20.4088
20.55	-4.46968	20.55	-6.00858	20.55	-20.3873
20.56	-4.47945	20.56	-6.01123	20.56	-20.3658
20.57	-4.48925	20.57	-6.0139	20.57	-20.3443
20.58	-4.49905	20.58	-6.01658	20.58	-20.3228
20.59	-4.50887	20.59	-6.01927	20.59	-20.3012
20.6	-4.51871	20.6	-6.02198	20.6	-20.2796
20.61	-4.52855	20.61	-6.02469	20.61	-20.258
20.62	-4.53842	20.62	-6.02742	20.62	-20.2364
20.63	-4.54829	20.63	-6.03017	20.63	-20.2148
20.64	-4.55818	20.64	-6.03292	20.64	-20.1931
20.65	-4.56809	20.65	-6.03569	20.65	-20.1715
20.66	-4.57801	20.66	-6.03847	20.66	-20.1498
20.67	-4.58794	20.67	-6.04126	20.67	-20.1281
20.68	-4.59788	20.68	-6.04406	20.68	-20.1064
20.69	-4.60784	20.69	-6.04688	20.69	-20.0847
20.7	-4.61782	20.7	-6.04971	20.7	-20.0631
20.71	-4.62781	20.71	-6.05255	20.71	-20.0414
20.72	-4.63781	20.72	-6.0554	20.72	-20.0197
20.73	-4.64782	20.73	-6.05827	20.73	-19.998
20.74	-4.65786	20.74	-6.06115	20.74	-19.9763
20.75	-4.6679	20.75	-6.06404	20.75	-19.9546
20.76	-4.67796	20.76	-6.06695	20.76	-19.9329
20.77	-4.68803	20.77	-6.06986	20.77	-19.9112
20.78	-4.69812	20.78	-6.07279	20.78	-19.8896
20.79	-4.70822	20.79	-6.07574	20.79	-19.8679
20.8	-4.71833	20.8	-6.07869	20.8	-19.8463
20.81	-4.72846	20.81	-6.08166	20.81	-19.8246
20.82	-4.73861	20.82	-6.08464	20.82	-19.803
20.83	-4.74876	20.83	-6.08763	20.83	-19.7814
20.84	-4.75893	20.84	-6.09064	20.84	-19.7598
20.85	-4.76912	20.85	-6.09366	20.85	-19.7383
20.86	-4.77932	20.86	-6.09669	20.86	-19.7167
20.87	-4.78953	20.87	-6.09973	20.87	-19.6952
20.88	-4.79976	20.88	-6.10279	20.88	-19.6737
20.89	-4.81	20.89	-6.10586	20.89	-19.6522
20.9	-4.82026	20.9	-6.10894	20.9	-19.6308
20.91	-4.83053	20.91	-6.11203	20.91	-19.6093
20.92	-4.84082	20.92	-6.11514	20.92	-19.5879
20.93	-4.85111	20.93	-6.11826	20.93	-19.5666
20.94	-4.86143	20.94	-6.12139	20.94	-19.5452
20.95	-4.87175	20.95	-6.12454	20.95	-19.5239
20.96	-4.8821	20.96	-6.1277	20.96	-19.5026
20.97	-4.89245	20.97	-6.13087	20.97	-19.4813
20.98	-4.90282	20.98	-6.13406	20.98	-19.4601
20.99	-4.9132	20.99	-6.13725	20.99	-19.4389
21	-4.9236	21	-6.14046	21	-19.4178
21.01	-4.93401	21.01	-6.14369	21.01	-19.3967
21.02	-4.94444	21.02	-6.14692	21.02	-19.3756
21.03	-4.95488	21.03	-6.15017	21.03	-19.3546
21.04	-4.96533	21.04	-6.15343	21.04	-19.3336
21.05	-4.9758	21.05	-6.1567	21.05	-19.3126
21.06	-4.98629	21.06	-6.15999	21.06	-19.2917
21.07	-4.99678	21.07	-6.16329	21.07	-19.2708
21.08	-5.00729	21.08	-6.1666	21.08	-19.25
21.09	-5.01782	21.09	-6.16993	21.09	-19.2292
21.1	-5.02836	21.1	-6.17327	21.1	-19.2084
21.11	-5.03891	21.11	-6.17662	21.11	-19.1877
21.12	-5.04948	21.12	-6.17999	21.12	-19.1671
21.13	-5.06006	21.13	-6.18336	21.13	-19.1465
21.14	-5.07066	21.14	-6.18675	21.14	-19.1259
21.15	-5.08127	21.15	-6.19016	21.15	-19.1054
21.16	-5.09189	21.16	-6.19357	21.16	-19.0849
21.17	-5.10253	21.17	-6.197	21.17	-19.0645
21.18	-5.11318	21.18	-6.20045	21.18	-19.0441
21.19	-5.12385	21.19	-6.2039	21.19	-19.0238
21.2	-5.13453	21.2	-6.20737	21.2	-19.0036
21.21	-5.14522	21.21	-6.21085	21.21	-18.9834
21.22	-5.15593	21.22	-6.21435	21.22	-18.9632
21.23	-5.16666	21.23	-6.21785	21.23	-18.9431
21.24	-5.17739	21.24	-6.22137	21.24	-18.9231
21.25	-5.18814	21.25	-6.22491	21.25	-18.9031
21.26	-5.19891	21.26	-6.22845	21.26	-18.8832
21.27	-5.20969	21.27	-6.23201	21.27	-18.8633
21.28	-5.22048	21.28	-6.23559	21.28	-18.8435
21.29	-5.23129	21.29	-6.23917	21.29	-18.8237
21.3	-5.24211	21.3	-6.24277	21.3	-18.804
21.31	-5.25294	21.31	-6.24638	21.31	-18.7844
21.32	-5.26379	21.32	-6.25001	21.32	-18.7648
21.33	-5.27465	21.33	-6.25364	21.33	-18.7452
21.34	-5.28553	21.34	-6.25729	21.34	-18.7258
21.35	-5.29642	21.35	-6.26096	21.35	-18.7064
21.36	-5.30732	21.36	-6.26464	21.36	-18.687
21.37	-5.31824	21.37	-6.26833	21.37	-18.6678
21.38	-5.32917	21.38	-6.27203	21.38	-18.6486
21.39	-5.34011	21.39	-6.27575	21.39	-18.6294
21.4	-5.35107	21.4	-6.27948	21.4	-18.6103
21.41	-5.36204	21.41	-6.28322	21.41	-18.5913
21.42	-5.37303	21.42	-6.28697	21.42	-18.5723
21.43	-5.38403	21.43	-6.29074	21.43	-18.5534
21.44	-5.39504	21.44	-6.29452	21.44	-18.5346
21.45	-5.40607	21.45	-6.29832	21.45	-18.5158
21.46	-5.41711	21.46	-6.30213	21.46	-18.4971
21.47	-5.42816	21.47	-6.30595	21.47	-18.4785
21.48	-5.43923	21.48	-6.30978	21.48	-18.4599
21.49	-5.45031	21.49	-6.31363	21.49	-18.4414
21.5	-5.4614	21.5	-6.31749	21.5	-18.423
21.51	-5.47251	21.51	-6.32136	21.51	-18.4047
21.52	-5.48363	21.52	-6.32525	21.52	-18.3864
21.53	-5.49476	21.53	-6.32915	21.53	-18.3681
21.54	-5.5059	21.54	-6.33306	21.54	-18.35
21.55	-5.51706	21.55	-6.33699	21.55	-18.3319
21.56	-5.52824	21.56	-6.34093	21.56	-18.3139
21.57	-5.53942	21.57	-6.34488	21.57	-18.296
21.58	-5.55062	21.58	-6.34885	21.58	-18.2781
21.59	-5.56183	21.59	-6.35283	21.59	-18.2603
21.6	-5.57305	21.6	-6.35682	21.6	-18.2425
21.61	-5.58429	21.61	-6.36082	21.61	-18.2249
21.62	-5.59554	21.62	-6.36484	21.62	-18.2073
21.63	-5.6068	21.63	-6.36887	21.63	-18.1898
21.64	-5.61808	21.64	-6.37292	21.64	-18.1723
21.65	-5.62936	21.65	-6.37698	21.65	-18.155
21.66	-5.64066	21.66	-6.38105	21.66	-18.1377
21.67	-5.65197	21.67	-6.38513	21.67	-18.1204
21.68	-5.6633	21.68	-6.38923	21.68	-18.1033
21.69	-5.67463	21.69	-6.39334	21.69	-18.0862
21.7	-5.68598	21.7	-6.39746	21.7	-18.0692
21.71	-5.69734	21.71	-6.4016	21.71	-18.0523
21.72	-5.70871	21.72	-6.40575	21.72	-18.0354
21.73	-5.7201	21.73	-6.40991	21.73	-18.0186
21.74	-5.73149	21.74	-6.41408	21.74	-18.0019
21.75	-5.7429	21.75	-6.41827	21.75	-17.9853
21.76	-5.75432	21.76	-6.42248	21.76	-17.9687
21.77	-5.76575	21.77	-6.42669	21.77	-17.9522
21.78	-5.77719	21.78	-6.43092	21.78	-17.9358
21.79	-5.78864	21.79	-6.43516	21.79	-17.9195
21.8	-5.80011	21.8	-6.43941	21.8	-17.9033
21.81	-5.81158	21.81	-6.44368	21.81	-17.8871
21.82	-5.82307	21.82	-6.44796	21.82	-17.871
21.83	-5.83456	21.83	-6.45226	21.83	-17.8549
21.84	-5.84607	21.84	-6.45656	21.84	-17.839
21.85	-5.85759	21.85	-6.46088	21.85	-17.8231
21.86	-5.86912	21.86	-6.46522	21.86	-17.8073
21.87	-5.88066	21.87	-6.46956	21.87	-17.7916
21.88	-5.8922	21.88	-6.47392	21.88	-17.776
21.89	-5.90376	21.89	-6.47829	21.89	-17.7604
21.9	-5.91533	21.9	-6.48268	21.9	-17.7449
21.91	-5.92691	21.91	-6.48708	21.91	-17.7295
21.92	-5.9385	21.92	-6.49149	21.92	-17.7142
21.93	-5.95009	21.93	-6.49591	21.93	-17.6989
21.94	-5.9617	21.94	-6.50035	21.94	-17.6837
21.95	-5.97332	21.95	-6.5048	21.95	-17.6686
21.96	-5.98494	21.96	-6.50926	21.96	-17.6536
21.97	-5.99657	21.97	-6.51374	21.97	-17.6387
[truncated: 5,803 more rows]

## Sheet: Fig 4b
Data corresponds to Parametric variation of BL which is depth of the rectangular slot etched in the ground
Frequency (GHz)	S11 (dB)	Frequency (GHz)	S11 (dB)	Frequency (GHz)	S11 (dB)
2	-0.1459	2	-0.14624	2	-0.14612
2.01	-0.14744	2.01	-0.14779	2.01	-0.14768
2.02	-0.14899	2.02	-0.14936	2.02	-0.14926
2.03	-0.15055	2.03	-0.15093	2.03	-0.15085
2.04	-0.15212	2.04	-0.15252	2.04	-0.15244
2.05	-0.1537	2.05	-0.15411	2.05	-0.15405
2.06	-0.15529	2.06	-0.15572	2.06	-0.15567
2.07	-0.15689	2.07	-0.15733	2.07	-0.1573
2.08	-0.1585	2.08	-0.15896	2.08	-0.15894
2.09	-0.16012	2.09	-0.1606	2.09	-0.16059
2.1	-0.16175	2.1	-0.16224	2.1	-0.16225
2.11	-0.16339	2.11	-0.1639	2.11	-0.16393
2.12	-0.16504	2.12	-0.16557	2.12	-0.16561
2.13	-0.1667	2.13	-0.16725	2.13	-0.16731
2.14	-0.16837	2.14	-0.16894	2.14	-0.16901
2.15	-0.17005	2.15	-0.17064	2.15	-0.17073
2.16	-0.17174	2.16	-0.17235	2.16	-0.17246
2.17	-0.17345	2.17	-0.17408	2.17	-0.1742
2.18	-0.17516	2.18	-0.17581	2.18	-0.17595
2.19	-0.17688	2.19	-0.17755	2.19	-0.17771
2.2	-0.17861	2.2	-0.17931	2.2	-0.17949
2.21	-0.18035	2.21	-0.18107	2.21	-0.18127
2.22	-0.18211	2.22	-0.18285	2.22	-0.18307
2.23	-0.18387	2.23	-0.18464	2.23	-0.18488
2.24	-0.18565	2.24	-0.18644	2.24	-0.1867
2.25	-0.18743	2.25	-0.18825	2.25	-0.18853
2.26	-0.18923	2.26	-0.19007	2.26	-0.19038
2.27	-0.19103	2.27	-0.1919	2.27	-0.19223
2.28	-0.19285	2.28	-0.19375	2.28	-0.1941
2.29	-0.19468	2.29	-0.1956	2.29	-0.19598
2.3	-0.19652	2.3	-0.19747	2.3	-0.19787
2.31	-0.19837	2.31	-0.19935	2.31	-0.19977
2.32	-0.20023	2.32	-0.20124	2.32	-0.20169
2.33	-0.2021	2.33	-0.20314	2.33	-0.20361
2.34	-0.20399	2.34	-0.20505	2.34	-0.20555
2.35	-0.20588	2.35	-0.20698	2.35	-0.2075
2.36	-0.20778	2.36	-0.20891	2.36	-0.20947
2.37	-0.2097	2.37	-0.21086	2.37	-0.21144
2.38	-0.21163	2.38	-0.21282	2.38	-0.21343
2.39	-0.21357	2.39	-0.21479	2.39	-0.21543
2.4	-0.21552	2.4	-0.21678	2.4	-0.21744
2.41	-0.21748	2.41	-0.21877	2.41	-0.21947
2.42	-0.21945	2.42	-0.22078	2.42	-0.22151
2.43	-0.22143	2.43	-0.2228	2.43	-0.22356
2.44	-0.22343	2.44	-0.22483	2.44	-0.22562
2.45	-0.22544	2.45	-0.22688	2.45	-0.2277
2.46	-0.22746	2.46	-0.22893	2.46	-0.22979
2.47	-0.22949	2.47	-0.231	2.47	-0.23189
2.48	-0.23153	2.48	-0.23308	2.48	-0.234
2.49	-0.23358	2.49	-0.23518	2.49	-0.23613
2.5	-0.23565	2.5	-0.23728	2.5	-0.23827
2.51	-0.23772	2.51	-0.2394	2.51	-0.24043
2.52	-0.23981	2.52	-0.24153	2.52	-0.24259
2.53	-0.24191	2.53	-0.24368	2.53	-0.24478
2.54	-0.24403	2.54	-0.24583	2.54	-0.24697
2.55	-0.24615	2.55	-0.248	2.55	-0.24918
2.56	-0.24829	2.56	-0.25018	2.56	-0.2514
2.57	-0.25044	2.57	-0.25238	2.57	-0.25363
2.58	-0.2526	2.58	-0.25458	2.58	-0.25588
2.59	-0.25477	2.59	-0.2568	2.59	-0.25814
2.6	-0.25696	2.6	-0.25904	2.6	-0.26041
2.61	-0.25915	2.61	-0.26128	2.61	-0.2627
2.62	-0.26136	2.62	-0.26354	2.62	-0.26501
2.63	-0.26359	2.63	-0.26581	2.63	-0.26732
2.64	-0.26582	2.64	-0.2681	2.64	-0.26965
2.65	-0.26807	2.65	-0.2704	2.65	-0.272
2.66	-0.27033	2.66	-0.27271	2.66	-0.27435
2.67	-0.2726	2.67	-0.27504	2.67	-0.27673
2.68	-0.27489	2.68	-0.27738	2.68	-0.27911
2.69	-0.27718	2.69	-0.27973	2.69	-0.28151
2.7	-0.27949	2.7	-0.28209	2.7	-0.28393
2.71	-0.28182	2.71	-0.28447	2.71	-0.28636
2.72	-0.28415	2.72	-0.28687	2.72	-0.2888
2.73	-0.2865	2.73	-0.28928	2.73	-0.29126
2.74	-0.28887	2.74	-0.2917	2.74	-0.29373
2.75	-0.29124	2.75	-0.29413	2.75	-0.29622
2.76	-0.29363	2.76	-0.29658	2.76	-0.29873
2.77	-0.29603	2.77	-0.29904	2.77	-0.30124
2.78	-0.29845	2.78	-0.30152	2.78	-0.30378
2.79	-0.30087	2.79	-0.30401	2.79	-0.30632
2.8	-0.30331	2.8	-0.30652	2.8	-0.30889
2.81	-0.30577	2.81	-0.30904	2.81	-0.31146
2.82	-0.30824	2.82	-0.31157	2.82	-0.31406
2.83	-0.31072	2.83	-0.31412	2.83	-0.31666
2.84	-0.31321	2.84	-0.31668	2.84	-0.31929
2.85	-0.31572	2.85	-0.31926	2.85	-0.32193
2.86	-0.31825	2.86	-0.32185	2.86	-0.32458
2.87	-0.32078	2.87	-0.32446	2.87	-0.32725
2.88	-0.32333	2.88	-0.32708	2.88	-0.32993
2.89	-0.3259	2.89	-0.32972	2.89	-0.33264
2.9	-0.32848	2.9	-0.33237	2.9	-0.33535
2.91	-0.33107	2.91	-0.33503	2.91	-0.33809
2.92	-0.33367	2.92	-0.33772	2.92	-0.34083
2.93	-0.33629	2.93	-0.34041	2.93	-0.3436
2.94	-0.33893	2.94	-0.34312	2.94	-0.34638
2.95	-0.34158	2.95	-0.34585	2.95	-0.34918
2.96	-0.34424	2.96	-0.34859	2.96	-0.35199
2.97	-0.34692	2.97	-0.35135	2.97	-0.35482
2.98	-0.34961	2.98	-0.35412	2.98	-0.35767
2.99	-0.35231	2.99	-0.35691	2.99	-0.36053
3	-0.35504	3	-0.35971	3	-0.36341
3.01	-0.35777	3.01	-0.36253	3.01	-0.3663
3.02	-0.36052	3.02	-0.36537	3.02	-0.36922
3.03	-0.36329	3.03	-0.36822	3.03	-0.37214
3.04	-0.36607	3.04	-0.37109	3.04	-0.37509
3.05	-0.36886	3.05	-0.37397	3.05	-0.37805
3.06	-0.37167	3.06	-0.37687	3.06	-0.38103
3.07	-0.37449	3.07	-0.37978	3.07	-0.38403
3.08	-0.37733	3.08	-0.38272	3.08	-0.38705
3.09	-0.38019	3.09	-0.38566	3.09	-0.39008
3.1	-0.38306	3.1	-0.38863	3.1	-0.39313
3.11	-0.38594	3.11	-0.39161	3.11	-0.39619
3.12	-0.38885	3.12	-0.3946	3.12	-0.39928
3.13	-0.39176	3.13	-0.39762	3.13	-0.40238
3.14	-0.39469	3.14	-0.40065	3.14	-0.4055
3.15	-0.39764	3.15	-0.40369	3.15	-0.40864
3.16	-0.4006	3.16	-0.40676	3.16	-0.41179
3.17	-0.40358	3.17	-0.40984	3.17	-0.41497
3.18	-0.40658	3.18	-0.41294	3.18	-0.41816
3.19	-0.40959	3.19	-0.41605	3.19	-0.42137
3.2	-0.41262	3.2	-0.41918	3.2	-0.4246
3.21	-0.41566	3.21	-0.42233	3.21	-0.42784
3.22	-0.41872	3.22	-0.4255	3.22	-0.43111
3.23	-0.42179	3.23	-0.42868	3.23	-0.43439
3.24	-0.42488	3.24	-0.43188	3.24	-0.4377
3.25	-0.42799	3.25	-0.4351	3.25	-0.44102
3.26	-0.43111	3.26	-0.43834	3.26	-0.44436
3.27	-0.43425	3.27	-0.44159	3.27	-0.44772
3.28	-0.43741	3.28	-0.44486	3.28	-0.45109
3.29	-0.44058	3.29	-0.44815	3.29	-0.45449
3.3	-0.44378	3.3	-0.45146	3.3	-0.45791
3.31	-0.44698	3.31	-0.45479	3.31	-0.46134
3.32	-0.45021	3.32	-0.45813	3.32	-0.4648
3.33	-0.45345	3.33	-0.46149	3.33	-0.46827
3.34	-0.45671	3.34	-0.46487	3.34	-0.47177
3.35	-0.45998	3.35	-0.46827	3.35	-0.47528
3.36	-0.46327	3.36	-0.47169	3.36	-0.47881
3.37	-0.46658	3.37	-0.47512	3.37	-0.48237
3.38	-0.46991	3.38	-0.47858	3.38	-0.48594
3.39	-0.47325	3.39	-0.48205	3.39	-0.48953
3.4	-0.47662	3.4	-0.48555	3.4	-0.49315
3.41	-0.48	3.41	-0.48906	3.41	-0.49678
3.42	-0.48339	3.42	-0.49259	3.42	-0.50044
3.43	-0.48681	3.43	-0.49614	3.43	-0.50411
3.44	-0.49024	3.44	-0.49971	3.44	-0.50781
3.45	-0.49369	3.45	-0.50329	3.45	-0.51153
3.46	-0.49716	3.46	-0.5069	3.46	-0.51526
3.47	-0.50065	3.47	-0.51053	3.47	-0.51902
3.48	-0.50415	3.48	-0.51417	3.48	-0.5228
3.49	-0.50768	3.49	-0.51784	3.49	-0.5266
3.5	-0.51122	3.5	-0.52153	3.5	-0.53042
3.51	-0.51478	3.51	-0.52523	3.51	-0.53427
3.52	-0.51836	3.52	-0.52896	3.52	-0.53813
3.53	-0.52196	3.53	-0.53271	3.53	-0.54202
3.54	-0.52557	3.54	-0.53647	3.54	-0.54592
3.55	-0.52921	3.55	-0.54026	3.55	-0.54985
3.56	-0.53286	3.56	-0.54407	3.56	-0.55381
3.57	-0.53654	3.57	-0.54789	3.57	-0.55778
3.58	-0.54023	3.58	-0.55174	3.58	-0.56177
3.59	-0.54394	3.59	-0.55561	3.59	-0.56579
3.6	-0.54767	3.6	-0.5595	3.6	-0.56983
3.61	-0.55142	3.61	-0.56341	3.61	-0.5739
3.62	-0.55519	3.62	-0.56734	3.62	-0.57798
3.63	-0.55898	3.63	-0.5713	3.63	-0.58209
3.64	-0.56279	3.64	-0.57527	3.64	-0.58622
3.65	-0.56662	3.65	-0.57927	3.65	-0.59037
3.66	-0.57047	3.66	-0.58328	3.66	-0.59455
3.67	-0.57434	3.67	-0.58732	3.67	-0.59875
3.68	-0.57823	3.68	-0.59138	3.68	-0.60297
3.69	-0.58214	3.69	-0.59546	3.69	-0.60722
3.7	-0.58606	3.7	-0.59957	3.7	-0.61149
3.71	-0.59001	3.71	-0.60369	3.71	-0.61578
3.72	-0.59398	3.72	-0.60784	3.72	-0.6201
3.73	-0.59797	3.73	-0.61201	3.73	-0.62444
3.74	-0.60199	3.74	-0.6162	3.74	-0.62881
3.75	-0.60602	3.75	-0.62041	3.75	-0.6332
3.76	-0.61007	3.76	-0.62465	3.76	-0.63761
3.77	-0.61414	3.77	-0.62891	3.77	-0.64205
3.78	-0.61824	3.78	-0.63319	3.78	-0.64651
3.79	-0.62235	3.79	-0.6375	3.79	-0.651
3.8	-0.62649	3.8	-0.64183	3.8	-0.65551
3.81	-0.63065	3.81	-0.64618	3.81	-0.66004
3.82	-0.63483	3.82	-0.65055	3.82	-0.66461
3.83	-0.63903	3.83	-0.65495	3.83	-0.66919
3.84	-0.64325	3.84	-0.65937	3.84	-0.6738
3.85	-0.6475	3.85	-0.66381	3.85	-0.67844
3.86	-0.65177	3.86	-0.66828	3.86	-0.6831
3.87	-0.65606	3.87	-0.67277	3.87	-0.68779
3.88	-0.66037	3.88	-0.67729	3.88	-0.69251
3.89	-0.6647	3.89	-0.68183	3.89	-0.69724
3.9	-0.66906	3.9	-0.68639	3.9	-0.70201
3.91	-0.67343	3.91	-0.69098	3.91	-0.7068
3.92	-0.67783	3.92	-0.69559	3.92	-0.71162
3.93	-0.68226	3.93	-0.70023	3.93	-0.71646
3.94	-0.6867	3.94	-0.70489	3.94	-0.72134
3.95	-0.69117	3.95	-0.70958	3.95	-0.72623
3.96	-0.69566	3.96	-0.71429	3.96	-0.73116
3.97	-0.70018	3.97	-0.71902	3.97	-0.73611
3.98	-0.70472	3.98	-0.72378	3.98	-0.74109
3.99	-0.70928	3.99	-0.72857	3.99	-0.74609
4	-0.71386	4	-0.73338	4	-0.75112
4.01	-0.71847	4.01	-0.73822	4.01	-0.75618
4.02	-0.7231	4.02	-0.74308	4.02	-0.76127
4.03	-0.72776	4.03	-0.74797	4.03	-0.76639
4.04	-0.73244	4.04	-0.75288	4.04	-0.77153
4.05	-0.73714	4.05	-0.75782	4.05	-0.7767
4.06	-0.74187	4.06	-0.76279	4.06	-0.7819
4.07	-0.74662	4.07	-0.76778	4.07	-0.78713
4.08	-0.7514	4.08	-0.7728	4.08	-0.79239
4.09	-0.7562	4.09	-0.77785	4.09	-0.79767
4.1	-0.76103	4.1	-0.78292	4.1	-0.80298
4.11	-0.76588	4.11	-0.78802	4.11	-0.80833
4.12	-0.77075	4.12	-0.79314	4.12	-0.8137
4.13	-0.77565	4.13	-0.79829	4.13	-0.8191
4.14	-0.78058	4.14	-0.80347	4.14	-0.82453
4.15	-0.78553	4.15	-0.80868	4.15	-0.82999
4.16	-0.79051	4.16	-0.81391	4.16	-0.83548
4.17	-0.79551	4.17	-0.81918	4.17	-0.84099
4.18	-0.80054	4.18	-0.82446	4.18	-0.84654
4.19	-0.80559	4.19	-0.82978	4.19	-0.85212
4.2	-0.81067	4.2	-0.83513	4.2	-0.85773
4.21	-0.81577	4.21	-0.8405	4.21	-0.86337
4.22	-0.8209	4.22	-0.8459	4.22	-0.86904
4.23	-0.82606	4.23	-0.85133	4.23	-0.87474
4.24	-0.83124	4.24	-0.85679	4.24	-0.88047
4.25	-0.83645	4.25	-0.86228	4.25	-0.88623
4.26	-0.84169	4.26	-0.86779	4.26	-0.89202
4.27	-0.84695	4.27	-0.87334	4.27	-0.89785
4.28	-0.85224	4.28	-0.87891	4.28	-0.9037
4.29	-0.85756	4.29	-0.88451	4.29	-0.90959
4.3	-0.86291	4.3	-0.89014	4.3	-0.91551
4.31	-0.86828	4.31	-0.89581	4.31	-0.92146
4.32	-0.87368	4.32	-0.9015	4.32	-0.92744
4.33	-0.87911	4.33	-0.90722	4.33	-0.93345
4.34	-0.88456	4.34	-0.91297	4.34	-0.9395
4.35	-0.89004	4.35	-0.91875	4.35	-0.94558
4.36	-0.89555	4.36	-0.92456	4.36	-0.95169
4.37	-0.90109	4.37	-0.9304	4.37	-0.95784
4.38	-0.90666	4.38	-0.93627	4.38	-0.96402
4.39	-0.91225	4.39	-0.94218	4.39	-0.97023
4.4	-0.91788	4.4	-0.94811	4.4	-0.97647
4.41	-0.92353	4.41	-0.95408	4.41	-0.98275
4.42	-0.92921	4.42	-0.96007	4.42	-0.98906
4.43	-0.93492	4.43	-0.9661	4.43	-0.99541
4.44	-0.94066	4.44	-0.97216	4.44	-1.00179
4.45	-0.94643	4.45	-0.97825	4.45	-1.0082
4.46	-0.95223	4.46	-0.98437	4.46	-1.01465
4.47	-0.95806	4.47	-0.99052	4.47	-1.02113
4.48	-0.96391	4.48	-0.99671	4.48	-1.02765
4.49	-0.9698	4.49	-1.00292	4.49	-1.0342
4.5	-0.97572	4.5	-1.00917	4.5	-1.04078
4.51	-0.98167	4.51	-1.01546	4.51	-1.0474
4.52	-0.98764	4.52	-1.02177	4.52	-1.05406
4.53	-0.99365	4.53	-1.02812	4.53	-1.06075
4.54	-0.99969	4.54	-1.0345	4.54	-1.06748
4.55	-1.00576	4.55	-1.04092	4.55	-1.07425
4.56	-1.01186	4.56	-1.04736	4.56	-1.08105
4.57	-1.01799	4.57	-1.05385	4.57	-1.08788
4.58	-1.02415	4.58	-1.06036	4.58	-1.09475
4.59	-1.03035	4.59	-1.06691	4.59	-1.10166
4.6	-1.03657	4.6	-1.07349	4.6	-1.10861
4.61	-1.04283	4.61	-1.08011	4.61	-1.11559
4.62	-1.04912	4.62	-1.08676	4.62	-1.12261
4.63	-1.05544	4.63	-1.09344	4.63	-1.12967
4.64	-1.06179	4.64	-1.10016	4.64	-1.13676
4.65	-1.06817	4.65	-1.10692	4.65	-1.14389
4.66	-1.07459	4.66	-1.11371	4.66	-1.15106
4.67	-1.08104	4.67	-1.12053	4.67	-1.15827
4.68	-1.08752	4.68	-1.12739	4.68	-1.16551
4.69	-1.09404	4.69	-1.13429	4.69	-1.1728
4.7	-1.10059	4.7	-1.14122	4.7	-1.18012
4.71	-1.10717	4.71	-1.14819	4.71	-1.18748
4.72	-1.11378	4.72	-1.15519	4.72	-1.19488
4.73	-1.12043	4.73	-1.16223	4.73	-1.20232
4.74	-1.12711	4.74	-1.1693	4.74	-1.2098
4.75	-1.13383	4.75	-1.17642	4.75	-1.21732
4.76	-1.14058	4.76	-1.18357	4.76	-1.22487
4.77	-1.14737	4.77	-1.19075	4.77	-1.23247
4.78	-1.15418	4.78	-1.19797	4.78	-1.24011
4.79	-1.16104	4.79	-1.20523	4.79	-1.24778
4.8	-1.16793	4.8	-1.21253	4.8	-1.2555
4.81	-1.17485	4.81	-1.21986	4.81	-1.26326
4.82	-1.18181	4.82	-1.22724	4.82	-1.27106
4.83	-1.1888	4.83	-1.23465	4.83	-1.2789
4.84	-1.19583	4.84	-1.2421	4.84	-1.28678
4.85	-1.20289	4.85	-1.24958	4.85	-1.2947
4.86	-1.20999	4.86	-1.25711	4.86	-1.30266
4.87	-1.21713	4.87	-1.26467	4.87	-1.31067
4.88	-1.2243	4.88	-1.27227	4.88	-1.31872
4.89	-1.23151	4.89	-1.27992	4.89	-1.3268
4.9	-1.23875	4.9	-1.2876	4.9	-1.33494
4.91	-1.24603	4.91	-1.29532	4.91	-1.34311
4.92	-1.25335	4.92	-1.30308	4.92	-1.35133
4.93	-1.2607	4.93	-1.31088	4.93	-1.35959
4.94	-1.2681	4.94	-1.31872	4.94	-1.36789
4.95	-1.27553	4.95	-1.3266	4.95	-1.37623
4.96	-1.28299	4.96	-1.33452	4.96	-1.38462
4.97	-1.2905	4.97	-1.34248	4.97	-1.39306
4.98	-1.29804	4.98	-1.35048	4.98	-1.40153
4.99	-1.30562	4.99	-1.35852	4.99	-1.41006
5	-1.31324	5	-1.3666	5	-1.41862
5.01	-1.32089	5.01	-1.37473	5.01	-1.42723
5.02	-1.32859	5.02	-1.38289	5.02	-1.43589
5.03	-1.33632	5.03	-1.3911	5.03	-1.44458
5.04	-1.34409	5.04	-1.39935	5.04	-1.45333
5.05	-1.35191	5.05	-1.40764	5.05	-1.46212
5.06	-1.35976	5.06	-1.41598	5.06	-1.47095
5.07	-1.36765	5.07	-1.42435	5.07	-1.47984
5.08	-1.37558	5.08	-1.43277	5.08	-1.48876
5.09	-1.38355	5.09	-1.44123	5.09	-1.49774
5.1	-1.39156	5.1	-1.44974	5.1	-1.50676
5.11	-1.39961	5.11	-1.45828	5.11	-1.51582
5.12	-1.4077	5.12	-1.46688	5.12	-1.52494
5.13	-1.41583	5.13	-1.47551	5.13	-1.5341
5.14	-1.42401	5.14	-1.48419	5.14	-1.5433
5.15	-1.43222	5.15	-1.49291	5.15	-1.55256
5.16	-1.44047	5.16	-1.50168	5.16	-1.56186
5.17	-1.44877	5.17	-1.51049	5.17	-1.57121
5.18	-1.45711	5.18	-1.51935	5.18	-1.58061
5.19	-1.46549	5.19	-1.52825	5.19	-1.59005
5.2	-1.47391	5.2	-1.53719	5.2	-1.59955
5.21	-1.48237	5.21	-1.54619	5.21	-1.60909
5.22	-1.49088	5.22	-1.55522	5.22	-1.61868
5.23	-1.49943	5.23	-1.56431	5.23	-1.62833
5.24	-1.50802	5.24	-1.57343	5.24	-1.63802
5.25	-1.51665	5.25	-1.58261	5.25	-1.64776
5.26	-1.52533	5.26	-1.59183	5.26	-1.65755
5.27	-1.53405	5.27	-1.6011	5.27	-1.66739
5.28	-1.54282	5.28	-1.61041	5.28	-1.67728
5.29	-1.55163	5.29	-1.61977	5.29	-1.68722
5.3	-1.56048	5.3	-1.62918	5.3	-1.69721
5.31	-1.56937	5.31	-1.63864	5.31	-1.70725
5.32	-1.57832	5.32	-1.64814	5.32	-1.71735
5.33	-1.5873	5.33	-1.65769	5.33	-1.72749
5.34	-1.59633	5.34	-1.66729	5.34	-1.73769
5.35	-1.60541	5.35	-1.67694	5.35	-1.74794
5.36	-1.61453	5.36	-1.68663	5.36	-1.75824
5.37	-1.6237	5.37	-1.69638	5.37	-1.76859
5.38	-1.63291	5.38	-1.70617	5.38	-1.779
5.39	-1.64217	5.39	-1.71602	5.39	-1.78945
5.4	-1.65147	5.4	-1.72591	5.4	-1.79996
5.41	-1.66082	5.41	-1.73585	5.41	-1.81053
5.42	-1.67022	5.42	-1.74584	5.42	-1.82114
5.43	-1.67966	5.43	-1.75588	5.43	-1.83182
5.44	-1.68915	5.44	-1.76597	5.44	-1.84254
5.45	-1.69869	5.45	-1.77611	5.45	-1.85332
5.46	-1.70827	5.46	-1.78631	5.46	-1.86415
5.47	-1.71791	5.47	-1.79655	5.47	-1.87504
5.48	-1.72759	5.48	-1.80684	5.48	-1.88598
5.49	-1.73731	5.49	-1.81719	5.49	-1.89698
5.5	-1.74709	5.5	-1.82759	5.5	-1.90803
5.51	-1.75692	5.51	-1.83804	5.51	-1.91914
5.52	-1.76679	5.52	-1.84854	5.52	-1.9303
5.53	-1.77671	5.53	-1.85909	5.53	-1.94152
5.54	-1.78668	5.54	-1.8697	5.54	-1.9528
5.55	-1.79671	5.55	-1.88036	5.55	-1.96413
5.56	-1.80678	5.56	-1.89107	5.56	-1.97552
5.57	-1.8169	5.57	-1.90183	5.57	-1.98696
5.58	-1.82707	5.58	-1.91265	5.58	-1.99847
5.59	-1.83729	5.59	-1.92352	5.59	-2.01003
5.6	-1.84756	5.6	-1.93445	5.6	-2.02164
5.61	-1.85788	5.61	-1.94543	5.61	-2.03332
5.62	-1.86826	5.62	-1.95646	5.62	-2.04505
5.63	-1.87868	5.63	-1.96755	5.63	-2.05684
5.64	-1.88916	5.64	-1.9787	5.64	-2.06869
5.65	-1.89968	5.65	-1.9899	5.65	-2.0806
5.66	-1.91026	5.66	-2.00115	5.66	-2.09257
5.67	-1.92089	5.67	-2.01246	5.67	-2.1046
5.68	-1.93158	5.68	-2.02382	5.68	-2.11669
5.69	-1.94231	5.69	-2.03525	5.69	-2.12883
5.7	-1.9531	5.7	-2.04672	5.7	-2.14104
5.71	-1.96394	5.71	-2.05826	5.71	-2.1533
5.72	-1.97484	5.72	-2.06985	5.72	-2.16563
5.73	-1.98579	5.73	-2.0815	5.73	-2.17802
5.74	-1.99679	5.74	-2.0932	5.74	-2.19047
5.75	-2.00785	5.75	-2.10496	5.75	-2.20298
5.76	-2.01896	5.76	-2.11678	5.76	-2.21555
5.77	-2.03012	5.77	-2.12866	5.77	-2.22818
5.78	-2.04134	5.78	-2.1406	5.78	-2.24088
5.79	-2.05262	5.79	-2.15259	5.79	-2.25363
5.8	-2.06395	5.8	-2.16464	5.8	-2.26645
5.81	-2.07533	5.81	-2.17676	5.81	-2.27934
5.82	-2.08677	5.82	-2.18893	5.82	-2.29228
5.83	-2.09827	5.83	-2.20116	5.83	-2.30529
5.84	-2.10982	5.84	-2.21345	5.84	-2.31836
5.85	-2.12143	5.85	-2.2258	5.85	-2.3315
5.86	-2.1331	5.86	-2.23821	5.86	-2.34469
5.87	-2.14482	5.87	-2.25068	5.87	-2.35796
5.88	-2.1566	5.88	-2.26321	5.88	-2.37129
5.89	-2.16844	5.89	-2.2758	5.89	-2.38468
5.9	-2.18033	5.9	-2.28846	5.9	-2.39814
5.91	-2.19229	5.91	-2.30117	5.91	-2.41166
5.92	-2.2043	5.92	-2.31395	5.92	-2.42525
5.93	-2.21637	5.93	-2.32679	5.93	-2.4389
5.94	-2.22849	5.94	-2.33969	5.94	-2.45262
5.95	-2.24068	5.95	-2.35265	5.95	-2.4664
5.96	-2.25293	5.96	-2.36568	5.96	-2.48025
5.97	-2.26523	5.97	-2.37877	5.97	-2.49417
5.98	-2.2776	5.98	-2.39192	5.98	-2.50816
5.99	-2.29002	5.99	-2.40513	5.99	-2.52221
6	-2.30251	6	-2.41841	6	-2.53633
6.01	-2.31505	6.01	-2.43176	6.01	-2.55052
6.02	-2.32766	6.02	-2.44516	6.02	-2.56477
6.03	-2.34032	6.03	-2.45864	6.03	-2.5791
6.04	-2.35305	6.04	-2.47217	6.04	-2.59349
6.05	-2.36584	6.05	-2.48577	6.05	-2.60795
6.06	-2.37869	6.06	-2.49944	6.06	-2.62248
6.07	-2.39161	6.07	-2.51317	6.07	-2.63708
6.08	-2.40458	6.08	-2.52697	6.08	-2.65175
6.09	-2.41762	6.09	-2.54084	6.09	-2.66649
6.1	-2.43072	6.1	-2.55477	6.1	-2.68129
6.11	-2.44388	6.11	-2.56876	6.11	-2.69617
6.12	-2.45711	6.12	-2.58283	6.12	-2.71112
6.13	-2.4704	6.13	-2.59696	6.13	-2.72614
6.14	-2.48376	6.14	-2.61116	6.14	-2.74123
6.15	-2.49717	6.15	-2.62542	6.15	-2.75639
6.16	-2.51066	6.16	-2.63976	6.16	-2.77162
6.17	-2.5242	6.17	-2.65416	6.17	-2.78693
6.18	-2.53782	6.18	-2.66863	6.18	-2.80231
6.19	-2.55149	6.19	-2.68317	6.19	-2.81776
6.2	-2.56524	6.2	-2.69778	6.2	-2.83328
6.21	-2.57904	6.21	-2.71246	6.21	-2.84887
6.22	-2.59292	6.22	-2.7272	6.22	-2.86454
6.23	-2.60686	6.23	-2.74202	6.23	-2.88028
6.24	-2.62086	6.24	-2.75691	6.24	-2.89609
6.25	-2.63494	6.25	-2.77187	6.25	-2.91198
6.26	-2.64908	6.26	-2.78689	6.26	-2.92794
6.27	-2.66329	6.27	-2.80199	6.27	-2.94398
6.28	-2.67756	6.28	-2.81716	6.28	-2.96009
6.29	-2.69191	6.29	-2.8324	6.29	-2.97628
6.3	-2.70632	6.3	-2.84772	6.3	-2.99254
6.31	-2.7208	6.31	-2.8631	6.31	-3.00888
6.32	-2.73535	6.32	-2.87856	6.32	-3.02529
6.33	-2.74996	6.33	-2.89409	6.33	-3.04178
6.34	-2.76465	6.34	-2.90969	6.34	-3.05834
6.35	-2.77941	6.35	-2.92537	6.35	-3.07498
6.36	-2.79423	6.36	-2.94112	6.36	-3.0917
6.37	-2.80913	6.37	-2.95694	6.37	-3.10849
6.38	-2.82409	6.38	-2.97284	6.38	-3.12536
6.39	-2.83913	6.39	-2.98881	6.39	-3.14231
6.4	-2.85424	6.4	-3.00485	6.4	-3.15934
6.41	-2.86942	6.41	-3.02097	6.41	-3.17645
6.42	-2.88467	6.42	-3.03717	6.42	-3.19363
6.43	-2.89999	6.43	-3.05344	6.43	-3.21089
6.44	-2.91539	6.44	-3.06979	6.44	-3.22823
6.45	-2.93085	6.45	-3.08621	6.45	-3.24565
6.46	-2.94639	6.46	-3.10271	6.46	-3.26315
6.47	-2.962	6.47	-3.11928	6.47	-3.28073
6.48	-2.97769	6.48	-3.13593	6.48	-3.29839
6.49	-2.99345	6.49	-3.15266	6.49	-3.31612
6.5	-3.00928	6.5	-3.16947	6.5	-3.33394
6.51	-3.02519	6.51	-3.18635	6.51	-3.35184
6.52	-3.04117	6.52	-3.20331	6.52	-3.36982
6.53	-3.05723	6.53	-3.22035	6.53	-3.38788
6.54	-3.07336	6.54	-3.23747	6.54	-3.40603
6.55	-3.08956	6.55	-3.25466	6.55	-3.42425
6.56	-3.10585	6.56	-3.27194	6.56	-3.44256
6.57	-3.1222	6.57	-3.28929	6.57	-3.46095
6.58	-3.13864	6.58	-3.30673	6.58	-3.47942
6.59	-3.15515	6.59	-3.32424	6.59	-3.49797
6.6	-3.17173	6.6	-3.34184	6.6	-3.51661
6.61	-3.1884	6.61	-3.35951	6.61	-3.53533
6.62	-3.20514	6.62	-3.37727	6.62	-3.55413
6.63	-3.22196	6.63	-3.3951	6.63	-3.57302
6.64	-3.23885	6.64	-3.41302	6.64	-3.59199
6.65	-3.25583	6.65	-3.43102	6.65	-3.61105
6.66	-3.27288	6.66	-3.4491	6.66	-3.63019
6.67	-3.29001	6.67	-3.46727	6.67	-3.64941
6.68	-3.30722	6.68	-3.48551	6.68	-3.66872
6.69	-3.32451	6.69	-3.50384	6.69	-3.68812
6.7	-3.34188	6.7	-3.52225	6.7	-3.7076
6.71	-3.35933	6.71	-3.54075	6.71	-3.72717
6.72	-3.37686	6.72	-3.55933	6.72	-3.74682
6.73	-3.39448	6.73	-3.57799	6.73	-3.76656
6.74	-3.41217	6.74	-3.59674	6.74	-3.78639
6.75	-3.42994	6.75	-3.61557	6.75	-3.80631
6.76	-3.4478	6.76	-3.63449	6.76	-3.82631
6.77	-3.46573	6.77	-3.65349	6.77	-3.8464
6.78	-3.48375	6.78	-3.67258	6.78	-3.86657
6.79	-3.50185	6.79	-3.69175	6.79	-3.88684
6.8	-3.52004	6.8	-3.71101	6.8	-3.90719
6.81	-3.5383	6.81	-3.73036	6.81	-3.92763
6.82	-3.55665	6.82	-3.74979	6.82	-3.94816
6.83	-3.57509	6.83	-3.76931	6.83	-3.96878
6.84	-3.59361	6.84	-3.78892	6.84	-3.98949
6.85	-3.61221	6.85	-3.80861	6.85	-4.01029
6.86	-3.63089	6.86	-3.82839	6.86	-4.03118
6.87	-3.64967	6.87	-3.84826	6.87	-4.05216
6.88	-3.66852	6.88	-3.86822	6.88	-4.07323
6.89	-3.68747	6.89	-3.88827	6.89	-4.09439
6.9	-3.7065	6.9	-3.90841	6.9	-4.11564
6.91	-3.72561	6.91	-3.92863	6.91	-4.13699
6.92	-3.74481	6.92	-3.94895	6.92	-4.15842
6.93	-3.7641	6.93	-3.96936	6.93	-4.17995
6.94	-3.78348	6.94	-3.98985	6.94	-4.20157
6.95	-3.80294	6.95	-4.01044	6.95	-4.22328
6.96	-3.82249	6.96	-4.03112	6.96	-4.24508
6.97	-3.84213	6.97	-4.05189	6.97	-4.26698
6.98	-3.86186	6.98	-4.07275	6.98	-4.28897
6.99	-3.88167	6.99	-4.0937	6.99	-4.31105
7	-3.90158	7	-4.11475	7	-4.33323
7.01	-3.92157	7.01	-4.13588	7.01	-4.3555
7.02	-3.94166	7.02	-4.15711	7.02	-4.37786
7.03	-3.96183	7.03	-4.17844	7.03	-4.40032
7.04	-3.9821	7.04	-4.19986	7.04	-4.42288
7.05	-4.00245	7.05	-4.22137	7.05	-4.44553
7.06	-4.0229	7.06	-4.24297	7.06	-4.46827
7.07	-4.04344	7.07	-4.26467	7.07	-4.49111
7.08	-4.06407	7.08	-4.28647	7.08	-4.51405
7.09	-4.08479	7.09	-4.30836	7.09	-4.53708
7.1	-4.1056	7.1	-4.33034	7.1	-4.56021
7.11	-4.12651	7.11	-4.35242	7.11	-4.58344
7.12	-4.14751	7.12	-4.3746	7.12	-4.60676
7.13	-4.1686	7.13	-4.39687	7.13	-4.63019
7.14	-4.18979	7.14	-4.41924	7.14	-4.6537
7.15	-4.21107	7.15	-4.44171	7.15	-4.67732
7.16	-4.23245	7.16	-4.46427	7.16	-4.70104
7.17	-4.25392	7.17	-4.48693	7.17	-4.72485
7.18	-4.27548	7.18	-4.50969	7.18	-4.74876
7.19	-4.29715	7.19	-4.53255	7.19	-4.77277
7.2	-4.3189	7.2	-4.55551	7.2	-4.79688
7.21	-4.34076	7.21	-4.57857	7.21	-4.82109
7.22	-4.36271	7.22	-4.60172	7.22	-4.8454
7.23	-4.38475	7.23	-4.62498	7.23	-4.86981
7.24	-4.40689	7.24	-4.64833	7.24	-4.89432
7.25	-4.42914	7.25	-4.67179	7.25	-4.91893
7.26	-4.45147	7.26	-4.69534	7.26	-4.94364
7.27	-4.47391	7.27	-4.719	7.27	-4.96845
7.28	-4.49645	7.28	-4.74276	7.28	-4.99337
7.29	-4.51908	7.29	-4.76662	7.29	-5.01839
7.3	-4.54182	7.3	-4.79058	7.3	-5.0435
7.31	-4.56465	7.31	-4.81464	7.31	-5.06872
7.32	-4.58758	7.32	-4.83881	7.32	-5.09405
7.33	-4.61062	7.33	-4.86308	7.33	-5.11947
7.34	-4.63375	7.34	-4.88746	7.34	-5.145
7.35	-4.65698	7.35	-4.91193	7.35	-5.17064
7.36	-4.68032	7.36	-4.93651	7.36	-5.19637
7.37	-4.70376	7.37	-4.9612	7.37	-5.22222
7.38	-4.7273	7.38	-4.98599	7.38	-5.24816
7.39	-4.75094	7.39	-5.01089	7.39	-5.27421
7.4	-4.77469	7.4	-5.03589	7.4	-5.30037
7.41	-4.79854	7.41	-5.061	7.41	-5.32663
7.42	-4.82249	7.42	-5.08621	7.42	-5.35299
7.43	-4.84655	7.43	-5.11153	7.43	-5.37947
7.44	-4.87071	7.44	-5.13696	7.44	-5.40604
7.45	-4.89497	7.45	-5.16249	7.45	-5.43273
7.46	-4.91934	7.46	-5.18813	7.46	-5.45952
7.47	-4.94382	7.47	-5.21388	7.47	-5.48642
7.48	-4.9684	7.48	-5.23974	7.48	-5.51342
7.49	-4.99309	7.49	-5.26571	7.49	-5.54054
7.5	-5.01789	7.5	-5.29179	7.5	-5.56776
7.51	-5.04279	7.51	-5.31797	7.51	-5.59509
7.52	-5.0678	7.52	-5.34427	7.52	-5.62253
7.53	-5.09291	7.53	-5.37067	7.53	-5.65007
7.54	-5.11814	7.54	-5.39719	7.54	-5.67773
7.55	-5.14347	7.55	-5.42382	7.55	-5.70549
7.56	-5.16891	7.56	-5.45056	7.56	-5.73337
7.57	-5.19446	7.57	-5.47741	7.57	-5.76136
7.58	-5.22012	7.58	-5.50437	7.58	-5.78945
7.59	-5.2459	7.59	-5.53145	7.59	-5.81766
7.6	-5.27178	7.6	-5.55863	7.6	-5.84598
7.61	-5.29777	7.61	-5.58594	7.61	-5.8744
7.62	-5.32387	7.62	-5.61335	7.62	-5.90294
7.63	-5.35009	7.63	-5.64088	7.63	-5.9316
7.64	-5.37641	7.64	-5.66852	7.64	-5.96036
7.65	-5.40285	7.65	-5.69628	7.65	-5.98924
7.66	-5.42941	7.66	-5.72416	7.66	-6.01823
7.67	-5.45607	7.67	-5.75214	7.67	-6.04733
7.68	-5.48285	7.68	-5.78025	7.68	-6.07655
7.69	-5.50974	7.69	-5.80847	7.69	-6.10588
7.7	-5.53675	7.7	-5.83681	7.7	-6.13533
7.71	-5.56387	7.71	-5.86527	7.71	-6.16488
7.72	-5.59111	7.72	-5.89384	7.72	-6.19456
7.73	-5.61846	7.73	-5.92253	7.73	-6.22435
7.74	-5.64593	7.74	-5.95134	7.74	-6.25425
7.75	-5.67352	7.75	-5.98027	7.75	-6.28427
7.76	-5.70122	7.76	-6.00932	7.76	-6.31441
7.77	-5.72904	7.77	-6.03849	7.77	-6.34467
7.78	-5.75698	7.78	-6.06778	7.78	-6.37504
7.79	-5.78504	7.79	-6.09718	7.79	-6.40552
7.8	-5.81321	7.8	-6.12671	7.8	-6.43613
7.81	-5.84151	7.81	-6.15637	7.81	-6.46685
7.82	-5.86992	7.82	-6.18614	7.82	-6.49769
7.83	-5.89845	7.83	-6.21603	7.83	-6.52865
7.84	-5.92711	7.84	-6.24605	7.84	-6.55973
7.85	-5.95588	7.85	-6.27619	7.85	-6.59093
7.86	-5.98478	7.86	-6.30646	7.86	-6.62225
7.87	-6.0138	7.87	-6.33685	7.87	-6.65368
7.88	-6.04294	7.88	-6.36736	7.88	-6.68524
7.89	-6.0722	7.89	-6.398	7.89	-6.71692
7.9	-6.10158	7.9	-6.42877	7.9	-6.74872
7.91	-6.13109	7.91	-6.45966	7.91	-6.78064
7.92	-6.16073	7.92	-6.49067	7.92	-6.81268
7.93	-6.19048	7.93	-6.52182	7.93	-6.84485
7.94	-6.22037	7.94	-6.55309	7.94	-6.87713
7.95	-6.25038	7.95	-6.58449	7.95	-6.90955
7.96	-6.28051	7.96	-6.61601	7.96	-6.94208
7.97	-6.31077	7.97	-6.64767	7.97	-6.97474
7.98	-6.34116	7.98	-6.67945	7.98	-7.00752
7.99	-6.37167	7.99	-6.71137	7.99	-7.04042
8	-6.40232	8	-6.74341	8	-7.07345
8.01	-6.43309	8.01	-6.77559	8.01	-7.10661
8.02	-6.46399	8.02	-6.8079	8.02	-7.13989
8.03	-6.49502	8.03	-6.84033	8.03	-7.1733
8.04	-6.52618	8.04	-6.8729	8.04	-7.20683
8.05	-6.55746	8.05	-6.90561	8.05	-7.24049
8.06	-6.58888	8.06	-6.93845	8.06	-7.27428
8.07	-6.62044	8.07	-6.97142	8.07	-7.30819
8.08	-6.65212	8.08	-7.00452	8.08	-7.34223
8.09	-6.68393	8.09	-7.03776	8.09	-7.3764
8.1	-6.71588	8.1	-7.07114	8.1	-7.4107
8.11	-6.74796	8.11	-7.10465	8.11	-7.44513
8.12	-6.78018	8.12	-7.13829	8.12	-7.47969
8.13	-6.81253	8.13	-7.17208	8.13	-7.51438
8.14	-6.84502	8.14	-7.206	8.14	-7.5492
8.15	-6.87764	8.15	-7.24006	8.15	-7.58415
8.16	-6.91039	8.16	-7.27426	8.16	-7.61923
8.17	-6.94329	8.17	-7.3086	8.17	-7.65444
8.18	-6.97632	8.18	-7.34307	8.18	-7.68979
8.19	-7.00948	8.19	-7.37769	8.19	-7.72527
8.2	-7.04279	8.2	-7.41245	8.2	-7.76088
8.21	-7.07623	8.21	-7.44735	8.21	-7.79662
8.22	-7.10982	8.22	-7.48239	8.22	-7.8325
8.23	-7.14354	8.23	-7.51758	8.23	-7.86851
8.24	-7.17741	8.24	-7.55291	8.24	-7.90466
8.25	-7.21141	8.25	-7.58838	8.25	-7.94094
8.26	-7.24556	8.26	-7.624	8.26	-7.97736
8.27	-7.27985	8.27	-7.65976	8.27	-8.01392
8.28	-7.31428	8.28	-7.69567	8.28	-8.05061
8.29	-7.34886	8.29	-7.73172	8.29	-8.08744
8.3	-7.38358	8.3	-7.76792	8.3	-8.12441
8.31	-7.41844	8.31	-7.80427	8.31	-8.16151
8.32	-7.45345	8.32	-7.84077	8.32	-8.19876
8.33	-7.48861	8.33	-7.87742	8.33	-8.23614
8.34	-7.52391	8.34	-7.91421	8.34	-8.27367
8.35	-7.55936	8.35	-7.95116	8.35	-8.31133
8.36	-7.59496	8.36	-7.98826	8.36	-8.34913
8.37	-7.6307	8.37	-8.0255	8.37	-8.38708
8.38	-7.6666	8.38	-8.06291	8.38	-8.42517
8.39	-7.70264	8.39	-8.10046	8.39	-8.4634
8.4	-7.73884	8.4	-8.13817	8.4	-8.50177
8.41	-7.77518	8.41	-8.17603	8.41	-8.54029
8.42	-7.81168	8.42	-8.21405	8.42	-8.57895
8.43	-7.84833	8.43	-8.25222	8.43	-8.61775
8.44	-7.88513	8.44	-8.29055	8.44	-8.65671
8.45	-7.92209	8.45	-8.32904	8.45	-8.6958
8.46	-7.9592	8.46	-8.36768	8.46	-8.73504
8.47	-7.99646	8.47	-8.40649	8.47	-8.77443
8.48	-8.03388	8.48	-8.44545	8.48	-8.81397
8.49	-8.07146	8.49	-8.48458	8.49	-8.85365
8.5	-8.1092	8.5	-8.52386	8.5	-8.89349
8.51	-8.14709	8.51	-8.56331	8.51	-8.93347
8.52	-8.18514	8.52	-8.60292	8.52	-8.9736
8.53	-8.22335	8.53	-8.6427	8.53	-9.01388
8.54	-8.26172	8.54	-8.68263	8.54	-9.05432
8.55	-8.30025	8.55	-8.72274	8.55	-9.0949
8.56	-8.33895	8.56	-8.76301	8.56	-9.13564
8.57	-8.3778	8.57	-8.80344	8.57	-9.17653
8.58	-8.41682	8.58	-8.84405	8.58	-9.21757
8.59	-8.456	8.59	-8.88482	8.59	-9.25877
8.6	-8.49535	8.6	-8.92576	8.6	-9.30012
8.61	-8.53486	8.61	-8.96688	8.61	-9.34163
8.62	-8.57454	8.62	-9.00816	8.62	-9.38329
8.63	-8.61439	8.63	-9.04962	8.63	-9.42511
8.64	-8.6544	8.64	-9.09125	8.64	-9.46709
8.65	-8.69459	8.65	-9.13305	8.65	-9.50923
8.66	-8.73494	8.66	-9.17503	8.66	-9.55152
8.67	-8.77546	8.67	-9.21718	8.67	-9.59398
8.68	-8.81616	8.68	-9.25951	8.68	-9.63659
8.69	-8.85702	8.69	-9.30202	8.69	-9.67937
8.7	-8.89806	8.7	-9.34471	8.7	-9.72231
8.71	-8.93927	8.71	-9.38758	8.71	-9.76541
8.72	-8.98066	8.72	-9.43063	8.72	-9.80867
8.73	-9.02223	8.73	-9.47386	8.73	-9.8521
8.74	-9.06397	8.74	-9.51727	8.74	-9.89569
8.75	-9.10588	8.75	-9.56087	8.75	-9.93945
8.76	-9.14798	8.76	-9.60465	8.76	-9.98337
8.77	-9.19026	8.77	-9.64862	8.77	-10.0275
8.78	-9.23271	8.78	-9.69277	8.78	-10.0717
8.79	-9.27535	8.79	-9.73711	8.79	-10.1161
8.8	-9.31817	8.8	-9.78165	8.8	-10.1607
8.81	-9.36117	8.81	-9.82637	8.81	-10.2055
8.82	-9.40436	8.82	-9.87128	8.82	-10.2505
8.83	-9.44773	8.83	-9.91639	8.83	-10.2956
8.84	-9.49129	8.84	-9.96169	8.84	-10.3408
8.85	-9.53503	8.85	-10.0072	8.85	-10.3863
8.86	-9.57896	8.86	-10.0529	8.86	-10.4319
8.87	-9.62309	8.87	-10.0988	8.87	-10.4777
8.88	-9.6674	8.88	-10.1449	8.88	-10.5237
8.89	-9.7119	8.89	-10.1912	8.89	-10.5699
8.9	-9.7566	8.9	-10.2376	8.9	-10.6162
8.91	-9.80149	8.91	-10.2843	8.91	-10.6627
8.92	-9.84657	8.92	-10.3312	8.92	-10.7094
8.93	-9.89185	8.93	-10.3783	8.93	-10.7563
8.94	-9.93733	8.94	-10.4256	8.94	-10.8034
8.95	-9.983	8.95	-10.4732	8.95	-10.8506
8.96	-10.0289	8.96	-10.5209	8.96	-10.898
8.97	-10.0749	8.97	-10.5688	8.97	-10.9457
8.98	-10.1212	8.98	-10.617	8.98	-10.9934
8.99	-10.1677	8.99	-10.6653	8.99	-11.0414
9	-10.2144	9	-10.7139	9	-11.0896
9.01	-10.2613	9.01	-10.7627	9.01	-11.138
9.02	-10.3084	9.02	-10.8117	9.02	-11.1865
9.03	-10.3557	9.03	-10.861	9.03	-11.2353
9.04	-10.4032	9.04	-10.9104	9.04	-11.2842
9.05	-10.4509	9.05	-10.9601	9.05	-11.3333
9.06	-10.4988	9.06	-11.01	9.06	-11.3826
9.07	-10.547	9.07	-11.0601	9.07	-11.4322
9.08	-10.5953	9.08	-11.1105	9.08	-11.4819
9.09	-10.6439	9.09	-11.161	9.09	-11.5318
9.1	-10.6927	9.1	-11.2119	9.1	-11.5819
9.11	-10.7417	9.11	-11.2629	9.11	-11.6322
9.12	-10.7909	9.12	-11.3142	9.12	-11.6827
9.13	-10.8404	9.13	-11.3657	9.13	-11.7334
9.14	-10.89	9.14	-11.4175	9.14	-11.7843
9.15	-10.9399	9.15	-11.4695	9.15	-11.8354
9.16	-10.9901	9.16	-11.5217	9.16	-11.8868
9.17	-11.0404	9.17	-11.5742	9.17	-11.9383
9.18	-11.091	9.18	-11.6269	9.18	-11.9901
9.19	-11.1418	9.19	-11.6799	9.19	-12.042
9.2	-11.1928	9.2	-11.7331	9.2	-12.0942
9.21	-11.2441	9.21	-11.7865	9.21	-12.1465
9.22	-11.2956	9.22	-11.8403	9.22	-12.1991
9.23	-11.3473	9.23	-11.8942	9.23	-12.2519
9.24	-11.3993	9.24	-11.9485	9.24	-12.305
9.25	-11.4515	9.25	-12.003	9.25	-12.3582
9.26	-11.5039	9.26	-12.0577	9.26	-12.4117
9.27	-11.5566	9.27	-12.1128	9.27	-12.4653
9.28	-11.6096	9.28	-12.168	9.28	-12.5192
9.29	-11.6628	9.29	-12.2236	9.29	-12.5734
9.3	-11.7162	9.3	-12.2794	9.3	-12.6277
9.31	-11.7699	9.31	-12.3355	9.31	-12.6823
9.32	-11.8238	9.32	-12.3919	9.32	-12.7371
9.33	-11.878	9.33	-12.4485	9.33	-12.7921
9.34	-11.9324	9.34	-12.5055	9.34	-12.8474
9.35	-11.9871	9.35	-12.5627	9.35	-12.9029
9.36	-12.0421	9.36	-12.6202	9.36	-12.9587
9.37	-12.0973	9.37	-12.678	9.37	-13.0146
9.38	-12.1528	9.38	-12.7361	9.38	-13.0708
9.39	-12.2085	9.39	-12.7944	9.39	-13.1273
9.4	-12.2645	9.4	-12.8531	9.4	-13.184
9.41	-12.3208	9.41	-12.912	9.41	-13.2409
9.42	-12.3773	9.42	-12.9713	9.42	-13.2981
9.43	-12.4341	9.43	-13.0309	9.43	-13.3555
9.44	-12.4912	9.44	-13.0907	9.44	-13.4132
9.45	-12.5486	9.45	-13.1509	9.45	-13.4711
9.46	-12.6062	9.46	-13.2114	9.46	-13.5293
9.47	-12.6641	9.47	-13.2722	9.47	-13.5877
9.48	-12.7223	9.48	-13.3334	9.48	-13.6464
9.49	-12.7808	9.49	-13.3948	9.49	-13.7053
9.5	-12.8396	9.5	-13.4566	9.5	-13.7645
9.51	-12.8986	9.51	-13.5187	9.51	-13.824
9.52	-12.958	9.52	-13.5811	9.52	-13.8837
9.53	-13.0176	9.53	-13.6439	9.53	-13.9437
9.54	-13.0776	9.54	-13.707	9.54	-14.0039
9.55	-13.1378	9.55	-13.7705	9.55	-14.0644
9.56	-13.1983	9.56	-13.8343	9.56	-14.1252
9.57	-13.2592	9.57	-13.8984	9.57	-14.1863
9.58	-13.3203	9.58	-13.9629	9.58	-14.2477
9.59	-13.3818	9.59	-14.0278	9.59	-14.3093
9.6	-13.4436	9.6	-14.093	9.6	-14.3712
9.61	-13.5056	9.61	-14.1586	9.61	-14.4334
9.62	-13.568	9.62	-14.2246	9.62	-14.4958
9.63	-13.6307	9.63	-14.2909	9.63	-14.5586
9.64	-13.6937	9.64	-14.3576	9.64	-14.6216
9.65	-13.7571	9.65	-14.4247	9.65	-14.685
9.66	-13.8208	9.66	-14.4921	9.66	-14.7486
9.67	-13.8848	9.67	-14.56	9.67	-14.8125
9.68	-13.9491	9.68	-14.6282	9.68	-14.8767
9.69	-14.0138	9.69	-14.6969	9.69	-14.9412
9.7	-14.0788	9.7	-14.766	9.7	-15.0061
9.71	-14.1441	9.71	-14.8354	9.71	-15.0712
9.72	-14.2098	9.72	-14.9053	9.72	-15.1366
9.73	-14.2758	9.73	-14.9756	9.73	-15.2024
9.74	-14.3422	9.74	-15.0463	9.74	-15.2684
9.75	-14.4089	9.75	-15.1175	9.75	-15.3348
9.76	-14.476	9.76	-15.189	9.76	-15.4015
9.77	-14.5435	9.77	-15.2611	9.77	-15.4685
9.78	-14.6113	9.78	-15.3335	9.78	-15.5359
9.79	-14.6794	9.79	-15.4064	9.79	-15.6036
9.8	-14.7479	9.8	-15.4798	9.8	-15.6715
9.81	-14.8168	9.81	-15.5536	9.81	-15.7399
9.82	-14.8861	9.82	-15.628	9.82	-15.8086
9.83	-14.9557	9.83	-15.7027	9.83	-15.8776
9.84	-15.0258	9.84	-15.778	9.84	-15.9469
9.85	-15.0961	9.85	-15.8537	9.85	-16.0166
9.86	-15.1669	9.86	-15.9299	9.86	-16.0866
9.87	-15.2381	9.87	-16.0067	9.87	-16.157
9.88	-15.3097	9.88	-16.0839	9.88	-16.2278
9.89	-15.3816	9.89	-16.1617	9.89	-16.2989
9.9	-15.454	9.9	-16.24	9.9	-16.3703
9.91	-15.5267	9.91	-16.3188	9.91	-16.4421
9.92	-15.5999	9.92	-16.3981	9.92	-16.5143
9.93	-15.6735	9.93	-16.478	9.93	-16.5869
9.94	-15.7475	9.94	-16.5584	9.94	-16.6598
9.95	-15.8219	9.95	-16.6394	9.95	-16.7331
9.96	-15.8967	9.96	-16.721	9.96	-16.8068
9.97	-15.9719	9.97	-16.8031	9.97	-16.8808
9.98	-16.0476	9.98	-16.8858	9.98	-16.9553
9.99	-16.1237	9.99	-16.9691	9.99	-17.0301
10	-16.2002	10	-17.053	10	-17.1054
10.01	-16.2772	10.01	-17.1376	10.01	-17.181
10.02	-16.3546	10.02	-17.2227	10.02	-17.257
10.03	-16.4324	10.03	-17.3085	10.03	-17.3335
10.04	-16.5107	10.04	-17.3949	10.04	-17.4103
10.05	-16.5895	10.05	-17.482	10.05	-17.4875
10.06	-16.6687	10.06	-17.5697	10.06	-17.5652
10.07	-16.7483	10.07	-17.6581	10.07	-17.6433
10.08	-16.8285	10.08	-17.7472	10.08	-17.7218
10.09	-16.909	10.09	-17.837	10.09	-17.8007
10.1	-16.9901	10.1	-17.9274	10.1	-17.8801
10.11	-17.0716	10.11	-18.0186	10.11	-17.9599
10.12	-17.1536	10.12	-18.1106	10.12	-18.0401
10.13	-17.2361	10.13	-18.2032	10.13	-18.1208
10.14	-17.3191	10.14	-18.2967	10.14	-18.2019
10.15	-17.4025	10.15	-18.3909	10.15	-18.2834
10.16	-17.4864	10.16	-18.4858	10.16	-18.3655
10.17	-17.5709	10.17	-18.5816	10.17	-18.4479
10.18	-17.6558	10.18	-18.6782	10.18	-18.5309
10.19	-17.7412	10.19	-18.7756	10.19	-18.6143
10.2	-17.8271	10.2	-18.8739	10.2	-18.6981
10.21	-17.9136	10.21	-18.973	10.21	-18.7825
10.22	-18.0005	10.22	-19.073	10.22	-18.8673
10.23	-18.0879	10.23	-19.1738	10.23	-18.9526
10.24	-18.1759	10.24	-19.2756	10.24	-19.0383
10.25	-18.2644	10.25	-19.3783	10.25	-19.1246
10.26	-18.3534	10.26	-19.482	10.26	-19.2113
10.27	-18.4429	10.27	-19.5866	10.27	-19.2986
10.28	-18.5329	10.28	-19.6922	10.28	-19.3864
10.29	-18.6234	10.29	-19.7987	10.29	-19.4746
10.3	-18.7145	10.3	-19.9064	10.3	-19.5633
10.31	-18.8061	10.31	-20.015	10.31	-19.6526
10.32	-18.8983	10.32	-20.1247	10.32	-19.7424
10.33	-18.9909	10.33	-20.2355	10.33	-19.8327
10.34	-19.0841	10.34	-20.3474	10.34	-19.9235
10.35	-19.1778	10.35	-20.4605	10.35	-20.0148
10.36	-19.272	10.36	-20.5747	10.36	-20.1067
10.37	-19.3668	10.37	-20.6901	10.37	-20.1991
10.38	-19.4621	10.38	-20.8067	10.38	-20.292
10.39	-19.5579	10.39	-20.9245	10.39	-20.3855
10.4	-19.6542	10.4	-21.0437	10.4	-20.4795
10.41	-19.7511	10.41	-21.1641	10.41	-20.574
10.42	-19.8485	10.42	-21.2858	10.42	-20.6691
10.43	-19.9464	10.43	-21.4089	10.43	-20.7647
10.44	-20.0448	10.44	-21.5334	10.44	-20.8609
10.45	-20.1437	10.45	-21.6594	10.45	-20.9577
10.46	-20.2431	10.46	-21.7868	10.46	-21.0549
10.47	-20.343	10.47	-21.9157	10.47	-21.1528
10.48	-20.4434	10.48	-22.0461	10.48	-21.2511
10.49	-20.5443	10.49	-22.1781	10.49	-21.3501
10.5	-20.6456	10.5	-22.3118	10.5	-21.4495
10.51	-20.7474	10.51	-22.4471	10.51	-21.5496
10.52	-20.8496	10.52	-22.5841	10.52	-21.6502
10.53	-20.9523	10.53	-22.7229	10.53	-21.7513
10.54	-21.0555	10.54	-22.8634	10.54	-21.853
10.55	-21.159	10.55	-23.0059	10.55	-21.9552
10.56	-21.2629	10.56	-23.1502	10.56	-22.058
10.57	-21.3672	10.57	-23.2965	10.57	-22.1613
10.58	-21.4719	10.58	-23.4448	10.58	-22.2652
10.59	-21.5769	10.59	-23.5953	10.59	-22.3696
10.6	-21.6823	10.6	-23.7478	10.6	-22.4745
10.61	-21.7879	10.61	-23.9026	10.61	-22.58
10.62	-21.8938	10.62	-24.0596	10.62	-22.6859
10.63	-22	10.63	-24.219	10.63	-22.7924
10.64	-22.1064	10.64	-24.3809	10.64	-22.8994
10.65	-22.2129	10.65	-24.5452	10.65	-23.0068
10.66	-22.3196	10.66	-24.7122	10.66	-23.1147
10.67	-22.4265	10.67	-24.8818	10.67	-23.2231
10.68	-22.5334	10.68	-25.0541	10.68	-23.332
10.69	-22.6404	10.69	-25.2294	10.69	-23.4413
10.7	-22.7473	10.7	-25.4076	10.7	-23.551
10.71	-22.8542	10.71	-25.5889	10.71	-23.6611
10.72	-22.961	10.72	-25.7734	10.72	-23.7716
10.73	-23.0677	10.73	-25.9612	10.73	-23.8825
10.74	-23.1741	10.74	-26.1524	10.74	-23.9937
10.75	-23.2803	10.75	-26.3472	10.75	-24.1052
10.76	-23.3861	10.76	-26.5456	10.76	-24.2171
10.77	-23.4916	10.77	-26.748	10.77	-24.3291
10.78	-23.5966	10.78	-26.9543	10.78	-24.4415
10.79	-23.701	10.79	-27.1649	10.79	-24.554
10.8	-23.8049	10.8	-27.3797	10.8	-24.6667
10.81	-23.908	10.81	-27.5992	10.81	-24.7795
10.82	-24.0104	10.82	-27.8233	10.82	-24.8924
10.83	-24.1119	10.83	-28.0524	10.83	-25.0053
10.84	-24.2124	10.84	-28.2867	10.84	-25.1182
10.85	-24.3119	10.85	-28.5264	10.85	-25.2311
10.86	-24.4103	10.86	-28.7718	10.86	-25.3439
10.87	-24.5073	10.87	-29.0231	10.87	-25.4565
10.88	-24.6031	10.88	-29.2806	10.88	-25.5689
10.89	-24.6973	10.89	-29.5447	10.89	-25.681
10.9	-24.79	10.9	-29.8156	10.9	-25.7927
10.91	-24.8809	10.91	-30.0938	10.91	-25.904
10.92	-24.9701	10.92	-30.3796	10.92	-26.0148
10.93	-25.0573	10.93	-30.6734	10.93	-26.125
10.94	-25.1424	10.94	-30.9756	10.94	-26.2346
10.95	-25.2253	10.95	-31.2868	10.95	-26.3434
10.96	-25.306	10.96	-31.6073	10.96	-26.4513
10.97	-25.3842	10.97	-31.9378	10.97	-26.5583
10.98	-25.4598	10.98	-32.2787	10.98	-26.6643
10.99	-25.5327	10.99	-32.6308	10.99	-26.7691
11	-25.6029	11	-32.9945	11	-26.8726
11.01	-25.6701	11.01	-33.3705	11.01	-26.9748
11.02	-25.7342	11.02	-33.7595	11.02	-27.0755
11.03	-25.7952	11.03	-34.1621	11.03	-27.1746
11.04	-25.8529	11.04	-34.5791	11.04	-27.2719
11.05	-25.9073	11.05	-35.0109	11.05	-27.3674
11.06	-25.9581	11.06	-35.4582	11.06	-27.4609
11.07	-26.0054	11.07	-35.9213	11.07	-27.5523
11.08	-26.0491	11.08	-36.4005	11.08	-27.6414
11.09	-26.089	11.09	-36.8954	11.09	-27.7282
11.1	-26.1252	11.1	-37.4055	11.1	-27.8124
11.11	-26.1575	11.11	-37.9292	11.11	-27.894
11.12	-26.1859	11.12	-38.4639	11.12	-27.9728
11.13	-26.2103	11.13	-39.0054	11.13	-28.0486
11.14	-26.2308	11.14	-39.5475	11.14	-28.1214
11.15	-26.2474	11.15	-40.0812	11.15	-28.1911
11.16	-26.2599	11.16	-40.5939	11.16	-28.2574
11.17	-26.2685	11.17	-41.0696	11.17	-28.3203
11.18	-26.2731	11.18	-41.4883	11.18	-28.3797
11.19	-26.2737	11.19	-41.8282	11.19	-28.4354
11.2	-26.2705	11.2	-42.0676	11.2	-28.4874
11.21	-26.2634	11.21	-42.1893	11.21	-28.5355
11.22	-26.2526	11.22	-42.1846	11.22	-28.5797
11.23	-26.238	11.23	-42.0551	11.23	-28.62
11.24	-26.2198	11.24	-41.8128	11.24	-28.6562
11.25	-26.198	11.25	-41.4767	11.25	-28.6883
11.26	-26.1728	11.26	-41.069	11.26	-28.7162
11.27	-26.1442	11.27	-40.6111	11.27	-28.74
11.28	-26.1123	11.28	-40.1217	11.28	-28.7596
11.29	-26.0773	11.29	-39.616	11.29	-28.7751
11.3	-26.0393	11.3	-39.105	11.3	-28.7863
11.31	-25.9983	11.31	-38.5969	11.31	-28.7934
11.32	-25.9545	11.32	-38.0972	11.32	-28.7964
11.33	-25.9081	11.33	-37.6095	11.33	-28.7953
11.34	-25.8591	11.34	-37.136	11.34	-28.7902
11.35	-25.8076	11.35	-36.6779	11.35	-28.7811
11.36	-25.7539	11.36	-36.2357	11.36	-28.7681
11.37	-25.698	11.37	-35.8095	11.37	-28.7513
11.38	-25.64	11.38	-35.399	11.38	-28.7309
11.39	-25.5801	11.39	-35.0038	11.39	-28.7068
11.4	-25.5184	11.4	-34.6234	11.4	-28.6793
11.41	-25.455	11.41	-34.257	11.41	-28.6484
11.42	-25.39	11.42	-33.904	11.42	-28.6142
11.43	-25.3236	11.43	-33.5639	11.43	-28.5769
11.44	-25.2558	11.44	-33.2358	11.44	-28.5366
11.45	-25.1867	11.45	-32.9192	11.45	-28.4934
11.46	-25.1165	11.46	-32.6134	11.46	-28.4475
11.47	-25.0453	11.47	-32.318	11.47	-28.399
11.48	-24.9731	11.48	-32.0323	11.48	-28.3481
11.49	-24.9	11.49	-31.7558	11.49	-28.2948
11.5	-24.8262	11.5	-31.4881	11.5	-28.2393
11.51	-24.7516	11.51	-31.2287	11.51	-28.1818
11.52	-24.6765	11.52	-30.9772	11.52	-28.1223
11.53	-24.6008	11.53	-30.7331	11.53	-28.0611
11.54	-24.5247	11.54	-30.4962	11.54	-27.9981
11.55	-24.4481	11.55	-30.266	11.55	-27.9336
11.56	-24.3713	11.56	-30.0423	11.56	-27.8676
11.57	-24.2941	11.57	-29.8246	11.57	-27.8004
11.58	-24.2168	11.58	-29.6129	11.58	-27.7319
11.59	-24.1393	11.59	-29.4067	11.59	-27.6623
11.6	-24.0617	11.6	-29.2058	11.6	-27.5917
11.61	-23.9841	11.61	-29.0101	11.61	-27.5202
11.62	-23.9064	11.62	-28.8192	11.62	-27.4479
11.63	-23.8288	11.63	-28.633	11.63	-27.3749
11.64	-23.7513	11.64	-28.4512	11.64	-27.3013
11.65	-23.6739	11.65	-28.2738	11.65	-27.2271
11.66	-23.5966	11.66	-28.1004	11.66	-27.1524
11.67	-23.5195	11.67	-27.931	11.67	-27.0774
11.68	-23.4427	11.68	-27.7655	11.68	-27.002
11.69	-23.366	11.69	-27.6035	11.69	-26.9263
11.7	-23.2897	11.7	-27.4451	11.7	-26.8505
11.71	-23.2136	11.71	-27.2901	11.71	-26.7745
11.72	-23.1378	11.72	-27.1383	11.72	-26.6984
11.73	-23.0624	11.73	-26.9897	11.73	-26.6223
11.74	-22.9873	11.74	-26.8441	11.74	-26.5462
11.75	-22.9126	11.75	-26.7015	11.75	-26.4702
11.76	-22.8383	11.76	-26.5617	11.76	-26.3943
11.77	-22.7645	11.77	-26.4246	11.77	-26.3185
11.78	-22.691	11.78	-26.2901	11.78	-26.2429
11.79	-22.6179	11.79	-26.1582	11.79	-26.1675
11.8	-22.5453	11.8	-26.0288	11.8	-26.0923
11.81	-22.4732	11.81	-25.9018	11.81	-26.0174
11.82	-22.4015	11.82	-25.7771	11.82	-25.9429
11.83	-22.3303	11.83	-25.6547	11.83	-25.8686
11.84	-22.2595	11.84	-25.5345	11.84	-25.7947
11.85	-22.1893	11.85	-25.4163	11.85	-25.7212
11.86	-22.1195	11.86	-25.3003	11.86	-25.6481
11.87	-22.0502	11.87	-25.1862	11.87	-25.5754
11.88	-21.9814	11.88	-25.074	11.88	-25.5031
11.89	-21.9132	11.89	-24.9638	11.89	-25.4313
11.9	-21.8454	11.9	-24.8554	11.9	-25.3599
11.91	-21.7782	11.91	-24.7487	11.91	-25.289
11.92	-21.7114	11.92	-24.6438	11.92	-25.2185
11.93	-21.6452	11.93	-24.5406	11.93	-25.1486
11.94	-21.5795	11.94	-24.4391	11.94	-25.0792
11.95	-21.5143	11.95	-24.3391	11.95	-25.0102
11.96	-21.4496	11.96	-24.2407	11.96	-24.9418
11.97	-21.3854	11.97	-24.1438	11.97	-24.874
11.98	-21.3218	11.98	-24.0484	11.98	-24.8066
11.99	-21.2586	11.99	-23.9544	11.99	-24.7398
12	-21.196	12	-23.8619	12	-24.6735
12.01	-21.1339	12.01	-23.7707	12.01	-24.6078
12.02	-21.0723	12.02	-23.6809	12.02	-24.5426
12.03	-21.0112	12.03	-23.5924	12.03	-24.4779
12.04	-20.9506	12.04	-23.5052	12.04	-24.4139
12.05	-20.8905	12.05	-23.4192	12.05	-24.3503
12.06	-20.8309	12.06	-23.3344	12.06	-24.2873
12.07	-20.7718	12.07	-23.2508	12.07	-24.2249
12.08	-20.7132	12.08	-23.1684	12.08	-24.163
12.09	-20.6552	12.09	-23.0872	12.09	-24.1016
12.1	-20.5976	12.1	-23.0071	12.1	-24.0409
12.11	-20.5404	12.11	-22.928	12.11	-23.9806
12.12	-20.4838	12.12	-22.8501	12.12	-23.9209
12.13	-20.4277	12.13	-22.7732	12.13	-23.8618
12.14	-20.372	12.14	-22.6973	12.14	-23.8032
12.15	-20.3168	12.15	-22.6224	12.15	-23.7451
12.16	-20.2621	12.16	-22.5485	12.16	-23.6876
12.17	-20.2079	12.17	-22.4755	12.17	-23.6307
12.18	-20.1541	12.18	-22.4036	12.18	-23.5742
12.19	-20.1008	12.19	-22.3325	12.19	-23.5183
12.2	-20.048	12.2	-22.2624	12.2	-23.4629
12.21	-19.9956	12.21	-22.1931	12.21	-23.4081
12.22	-19.9436	12.22	-22.1247	12.22	-23.3538
12.23	-19.8921	12.23	-22.0572	12.23	-23.3
12.24	-19.8411	12.24	-21.9905	12.24	-23.2467
12.25	-19.7904	12.25	-21.9246	12.25	-23.1939
12.26	-19.7403	12.26	-21.8596	12.26	-23.1417
12.27	-19.6905	12.27	-21.7953	12.27	-23.0899
12.28	-19.6412	12.28	-21.7319	12.28	-23.0387
12.29	-19.5923	12.29	-21.6692	12.29	-22.9879
12.3	-19.5439	12.3	-21.6072	12.3	-22.9377
12.31	-19.4958	12.31	-21.546	12.31	-22.8879
12.32	-19.4482	12.32	-21.4855	12.32	-22.8386
12.33	-19.401	12.33	-21.4258	12.33	-22.7898
12.34	-19.3541	12.34	-21.3667	12.34	-22.7415
12.35	-19.3077	12.35	-21.3083	12.35	-22.6937
12.36	-19.2617	12.36	-21.2507	12.36	-22.6463
12.37	-19.2161	12.37	-21.1936	12.37	-22.5994
12.38	-19.1709	12.38	-21.1373	12.38	-22.553
12.39	-19.126	12.39	-21.0816	12.39	-22.507
12.4	-19.0816	12.4	-21.0265	12.4	-22.4615
12.41	-19.0375	12.41	-20.972	12.41	-22.4165
12.42	-18.9938	12.42	-20.9182	12.42	-22.3719
12.43	-18.9505	12.43	-20.865	12.43	-22.3277
12.44	-18.9076	12.44	-20.8123	12.44	-22.284
12.45	-18.865	12.45	-20.7603	12.45	-22.2407
12.46	-18.8228	12.46	-20.7088	12.46	-22.1979
12.47	-18.781	12.47	-20.6579	12.47	-22.1555
12.48	-18.7395	12.48	-20.6075	12.48	-22.1135
12.49	-18.6983	12.49	-20.5578	12.49	-22.0719
12.5	-18.6575	12.5	-20.5085	12.5	-22.0308
12.51	-18.6171	12.51	-20.4598	12.51	-21.99
12.52	-18.577	12.52	-20.4116	12.52	-21.9497
12.53	-18.5372	12.53	-20.364	12.53	-21.9098
12.54	-18.4978	12.54	-20.3168	12.54	-21.8703
12.55	-18.4587	12.55	-20.2702	12.55	-21.8312
12.56	-18.42	12.56	-20.2241	12.56	-21.7925
12.57	-18.3816	12.57	-20.1784	12.57	-21.7541
12.58	-18.3435	12.58	-20.1333	12.58	-21.7162
12.59	-18.3057	12.59	-20.0886	12.59	-21.6787
12.6	-18.2683	12.6	-20.0444	12.6	-21.6415
12.61	-18.2311	12.61	-20.0006	12.61	-21.6047
12.62	-18.1943	12.62	-19.9573	12.62	-21.5683
12.63	-18.1578	12.63	-19.9145	12.63	-21.5323
12.64	-18.1216	12.64	-19.8721	12.64	-21.4966
12.65	-18.0857	12.65	-19.8301	12.65	-21.4613
12.66	-18.0501	12.66	-19.7886	12.66	-21.4264
12.67	-18.0148	12.67	-19.7475	12.67	-21.3918
12.68	-17.9798	12.68	-19.7069	12.68	-21.3576
12.69	-17.9451	12.69	-19.6666	12.69	-21.3238
12.7	-17.9107	12.7	-19.6268	12.7	-21.2902
12.71	-17.8765	12.71	-19.5874	12.71	-21.2571
12.72	-17.8427	12.72	-19.5483	12.72	-21.2243
12.73	-17.8091	12.73	-19.5097	12.73	-21.1918
12.74	-17.7759	12.74	-19.4715	12.74	-21.1596
12.75	-17.7429	12.75	-19.4337	12.75	-21.1278
12.76	-17.7101	12.76	-19.3962	12.76	-21.0964
12.77	-17.6777	12.77	-19.3591	12.77	-21.0652
12.78	-17.6455	12.78	-19.3224	12.78	-21.0344
12.79	-17.6136	12.79	-19.2861	12.79	-21.0039
12.8	-17.5819	12.8	-19.2501	12.8	-20.9737
12.81	-17.5506	12.81	-19.2145	12.81	-20.9439
12.82	-17.5194	12.82	-19.1792	12.82	-20.9143
12.83	-17.4886	12.83	-19.1443	12.83	-20.8851
12.84	-17.458	12.84	-19.1098	12.84	-20.8562
12.85	-17.4276	12.85	-19.0755	12.85	-20.8276
12.86	-17.3975	12.86	-19.0417	12.86	-20.7993
12.87	-17.3677	12.87	-19.0082	12.87	-20.7713
12.88	-17.3381	12.88	-18.9749	12.88	-20.7436
12.89	-17.3087	12.89	-18.9421	12.89	-20.7162
12.9	-17.2796	12.9	-18.9095	12.9	-20.6891
12.91	-17.2507	12.91	-18.8773	12.91	-20.6623
12.92	-17.2221	12.92	-18.8454	12.92	-20.6358
12.93	-17.1937	12.93	-18.8138	12.93	-20.6096
12.94	-17.1655	12.94	-18.7825	12.94	-20.5836
12.95	-17.1376	12.95	-18.7516	12.95	-20.558
12.96	-17.1099	12.96	-18.7209	12.96	-20.5326
12.97	-17.0824	12.97	-18.6905	12.97	-20.5075
12.98	-17.0552	12.98	-18.6605	12.98	-20.4827
12.99	-17.0282	12.99	-18.6307	12.99	-20.4582
13	-17.0014	13	-18.6012	13	-20.4339
13.01	-16.9748	13.01	-18.572	13.01	-20.4099
13.02	-16.9485	13.02	-18.5431	13.02	-20.3862
13.03	-16.9223	13.03	-18.5145	13.03	-20.3627
13.04	-16.8964	13.04	-18.4861	13.04	-20.3395
13.05	-16.8707	13.05	-18.4581	13.05	-20.3166
13.06	-16.8452	13.06	-18.4303	13.06	-20.2939
13.07	-16.8199	13.07	-18.4028	13.07	-20.2715
13.08	-16.7948	13.08	-18.3755	13.08	-20.2493
13.09	-16.77	13.09	-18.3486	13.09	-20.2274
13.1	-16.7453	13.1	-18.3219	13.1	-20.2058
13.11	-16.7208	13.11	-18.2954	13.11	-20.1844
13.12	-16.6966	13.12	-18.2692	13.12	-20.1632
13.13	-16.6725	13.13	-18.2433	13.13	-20.1423
13.14	-16.6487	13.14	-18.2176	13.14	-20.1217
13.15	-16.625	13.15	-18.1922	13.15	-20.1013
13.16	-16.6016	13.16	-18.167	13.16	-20.0811
13.17	-16.5783	13.17	-18.1421	13.17	-20.0612
13.18	-16.5552	13.18	-18.1174	13.18	-20.0415
13.19	-16.5323	13.19	-18.0929	13.19	-20.022
13.2	-16.5096	13.2	-18.0687	13.2	-20.0028
13.21	-16.4871	13.21	-18.0448	13.21	-19.9838
13.22	-16.4648	13.22	-18.021	13.22	-19.9651
13.23	-16.4427	13.23	-17.9976	13.23	-19.9466
13.24	-16.4207	13.24	-17.9743	13.24	-19.9283
13.25	-16.3989	13.25	-17.9513	13.25	-19.9102
13.26	-16.3773	13.26	-17.9285	13.26	-19.8924
13.27	-16.3559	13.27	-17.9059	13.27	-19.8748
13.28	-16.3347	13.28	-17.8835	13.28	-19.8574
13.29	-16.3136	13.29	-17.8614	13.29	-19.8403
13.3	-16.2928	13.3	-17.8395	13.3	-19.8233
13.31	-16.2721	13.31	-17.8178	13.31	-19.8066
13.32	-16.2515	13.32	-17.7964	13.32	-19.7901
13.33	-16.2312	13.33	-17.7751	13.33	-19.7738
13.34	-16.211	13.34	-17.754	13.34	-19.7577
13.35	-16.1909	13.35	-17.7332	13.35	-19.7419
13.36	-16.1711	13.36	-17.7126	13.36	-19.7262
13.37	-16.1514	13.37	-17.6922	13.37	-19.7108
13.38	-16.1319	13.38	-17.672	13.38	-19.6956
13.39	-16.1125	13.39	-17.652	13.39	-19.6806
13.4	-16.0933	13.4	-17.6322	13.4	-19.6657
13.41	-16.0743	13.41	-17.6126	13.41	-19.6512
13.42	-16.0554	13.42	-17.5932	13.42	-19.6367
13.43	-16.0367	13.43	-17.574	13.43	-19.6226
13.44	-16.0181	13.44	-17.555	13.44	-19.6086
13.45	-15.9997	13.45	-17.5362	13.45	-19.5948
13.46	-15.9815	13.46	-17.5175	13.46	-19.5812
13.47	-15.9634	13.47	-17.4991	13.47	-19.5678
13.48	-15.9454	13.48	-17.4809	13.48	-19.5546
13.49	-15.9276	13.49	-17.4628	13.49	-19.5416
13.5	-15.91	13.5	-17.445	13.5	-19.5288
13.51	-15.8925	13.51	-17.4273	13.51	-19.5162
13.52	-15.8752	13.52	-17.4098	13.52	-19.5038
13.53	-15.858	13.53	-17.3925	13.53	-19.4916
13.54	-15.841	13.54	-17.3754	13.54	-19.4796
13.55	-15.8241	13.55	-17.3585	13.55	-19.4677
13.56	-15.8073	13.56	-17.3417	13.56	-19.4561
13.57	-15.7907	13.57	-17.3252	13.57	-19.4446
13.58	-15.7743	13.58	-17.3087	13.58	-19.4334
13.59	-15.7579	13.59	-17.2925	13.59	-19.4223
13.6	-15.7418	13.6	-17.2765	13.6	-19.4114
13.61	-15.7257	13.61	-17.2606	13.61	-19.4007
13.62	-15.7098	13.62	-17.2449	13.62	-19.3901
13.63	-15.6941	13.63	-17.2294	13.63	-19.3798
13.64	-15.6784	13.64	-17.214	13.64	-19.3696
13.65	-15.663	13.65	-17.1988	13.65	-19.3596
13.66	-15.6476	13.66	-17.1838	13.66	-19.3498
13.67	-15.6324	13.67	-17.1689	13.67	-19.3402
13.68	-15.6173	13.68	-17.1542	13.68	-19.3308
13.69	-15.6024	13.69	-17.1397	13.69	-19.3215
13.7	-15.5875	13.7	-17.1253	13.7	-19.3124
13.71	-15.5729	13.71	-17.1111	13.71	-19.3035
13.72	-15.5583	13.72	-17.0971	13.72	-19.2948
13.73	-15.5439	13.73	-17.0832	13.73	-19.2862
13.74	-15.5296	13.74	-17.0694	13.74	-19.2778
13.75	-15.5154	13.75	-17.0559	13.75	-19.2696
13.76	-15.5014	13.76	-17.0425	13.76	-19.2616
13.77	-15.4874	13.77	-17.0292	13.77	-19.2537
13.78	-15.4736	13.78	-17.0161	13.78	-19.246
13.79	-15.46	13.79	-17.0032	13.79	-19.2385
13.8	-15.4464	13.8	-16.9904	13.8	-19.2311
13.81	-15.433	13.81	-16.9777	13.81	-19.2239
13.82	-15.4197	13.82	-16.9652	13.82	-19.2169
13.83	-15.4065	13.83	-16.9529	13.83	-19.21
13.84	-15.3935	13.84	-16.9407	13.84	-19.2033
13.85	-15.3805	13.85	-16.9287	13.85	-19.1968
13.86	-15.3677	13.86	-16.9168	13.86	-19.1904
13.87	-15.355	13.87	-16.905	13.87	-19.1842
13.88	-15.3424	13.88	-16.8934	13.88	-19.1782
13.89	-15.33	13.89	-16.882	13.89	-19.1723
13.9	-15.3176	13.9	-16.8706	13.9	-19.1666
13.91	-15.3054	13.91	-16.8595	13.91	-19.161
13.92	-15.2933	13.92	-16.8484	13.92	-19.1557
13.93	-15.2813	13.93	-16.8376	13.93	-19.1504
13.94	-15.2694	13.94	-16.8268	13.94	-19.1454
13.95	-15.2576	13.95	-16.8162	13.95	-19.1404
13.96	-15.246	13.96	-16.8057	13.96	-19.1357
13.97	-15.2344	13.97	-16.7954	13.97	-19.1311
13.98	-15.223	13.98	-16.7852	13.98	-19.1267
13.99	-15.2116	13.99	-16.7752	13.99	-19.1224
14	-15.2004	14	-16.7652	14	-19.1183
14.01	-15.1893	14.01	-16.7555	14.01	-19.1143
14.02	-15.1783	14.02	-16.7458	14.02	-19.1105
14.03	-15.1674	14.03	-16.7363	14.03	-19.1069
14.04	-15.1566	14.04	-16.7269	14.04	-19.1034
14.05	-15.1459	14.05	-16.7177	14.05	-19.1
14.06	-15.1353	14.06	-16.7085	14.06	-19.0968
14.07	-15.1248	14.07	-16.6996	14.07	-19.0938
14.08	-15.1145	14.08	-16.6907	14.08	-19.0909
14.09	-15.1042	14.09	-16.682	14.09	-19.0882
14.1	-15.094	14.1	-16.6734	14.1	-19.0856
14.11	-15.084	14.11	-16.6649	14.11	-19.0832
14.12	-15.074	14.12	-16.6566	14.12	-19.0809
14.13	-15.0642	14.13	-16.6484	14.13	-19.0788
14.14	-15.0544	14.14	-16.6403	14.14	-19.0768
14.15	-15.0448	14.15	-16.6323	14.15	-19.075
14.16	-15.0352	14.16	-16.6245	14.16	-19.0733
14.17	-15.0257	14.17	-16.6168	14.17	-19.0718
14.18	-15.0164	14.18	-16.6092	14.18	-19.0704
14.19	-15.0071	14.19	-16.6017	14.19	-19.0691
14.2	-14.998	14.2	-16.5944	14.2	-19.068
14.21	-14.9889	14.21	-16.5872	14.21	-19.0671
14.22	-14.9799	14.22	-16.5801	14.22	-19.0663
14.23	-14.971	14.23	-16.5731	14.23	-19.0657
14.24	-14.9623	14.24	-16.5663	14.24	-19.0652
14.25	-14.9536	14.25	-16.5595	14.25	-19.0648
14.26	-14.945	14.26	-16.5529	14.26	-19.0646
14.27	-14.9365	14.27	-16.5464	14.27	-19.0646
14.28	-14.9281	14.28	-16.54	14.28	-19.0646
14.29	-14.9198	14.29	-16.5338	14.29	-19.0649
14.3	-14.9116	14.3	-16.5276	14.3	-19.0652
14.31	-14.9035	14.31	-16.5216	14.31	-19.0658
14.32	-14.8954	14.32	-16.5157	14.32	-19.0664
14.33	-14.8875	14.33	-16.5099	14.33	-19.0672
14.34	-14.8796	14.34	-16.5042	14.34	-19.0681
14.35	-14.8719	14.35	-16.4987	14.35	-19.0692
14.36	-14.8642	14.36	-16.4932	14.36	-19.0705
14.37	-14.8567	14.37	-16.4879	14.37	-19.0718
14.38	-14.8492	14.38	-16.4827	14.38	-19.0734
14.39	-14.8418	14.39	-16.4776	14.39	-19.075
14.4	-14.8344	14.4	-16.4726	14.4	-19.0768
14.41	-14.8272	14.41	-16.4677	14.41	-19.0787
14.42	-14.8201	14.42	-16.4629	14.42	-19.0808
14.43	-14.813	14.43	-16.4583	14.43	-19.083
14.44	-14.8061	14.44	-16.4537	14.44	-19.0854
14.45	-14.7992	14.45	-16.4493	14.45	-19.0879
14.46	-14.7924	14.46	-16.445	14.46	-19.0905
14.47	-14.7857	14.47	-16.4408	14.47	-19.0933
14.48	-14.779	14.48	-16.4367	14.48	-19.0962
14.49	-14.7725	14.49	-16.4326	14.49	-19.0993
14.5	-14.766	14.5	-16.4288	14.5	-19.1025
14.51	-14.7597	14.51	-16.425	14.51	-19.1058
14.52	-14.7534	14.52	-16.4213	14.52	-19.1093
14.53	-14.7471	14.53	-16.4177	14.53	-19.1129
14.54	-14.741	14.54	-16.4143	14.54	-19.1166
14.55	-14.735	14.55	-16.4109	14.55	-19.1205
14.56	-14.729	14.56	-16.4077	14.56	-19.1245
14.57	-14.7231	14.57	-16.4045	14.57	-19.1287
14.58	-14.7173	14.58	-16.4015	14.58	-19.133
14.59	-14.7116	14.59	-16.3985	14.59	-19.1374
14.6	-14.7059	14.6	-16.3957	14.6	-19.142
14.61	-14.7004	14.61	-16.393	14.61	-19.1467
14.62	-14.6949	14.62	-16.3904	14.62	-19.1516
14.63	-14.6895	14.63	-16.3878	14.63	-19.1565
14.64	-14.6842	14.64	-16.3854	14.64	-19.1617
14.65	-14.6789	14.65	-16.3831	14.65	-19.1669
14.66	-14.6737	14.66	-16.3809	14.66	-19.1723
14.67	-14.6686	14.67	-16.3788	14.67	-19.1778
14.68	-14.6636	14.68	-16.3768	14.68	-19.1835
14.69	-14.6587	14.69	-16.3749	14.69	-19.1893
14.7	-14.6538	14.7	-16.3731	14.7	-19.1952
14.71	-14.649	14.71	-16.3714	14.71	-19.2013
14.72	-14.6443	14.72	-16.3698	14.72	-19.2075
14.73	-14.6396	14.73	-16.3682	14.73	-19.2139
14.74	-14.6351	14.74	-16.3668	14.74	-19.2203
14.75	-14.6306	14.75	-16.3655	14.75	-19.2269
14.76	-14.6262	14.76	-16.3643	14.76	-19.2337
14.77	-14.6218	14.77	-16.3632	14.77	-19.2406
14.78	-14.6175	14.78	-16.3622	14.78	-19.2476
14.79	-14.6133	14.79	-16.3613	14.79	-19.2547
14.8	-14.6092	14.8	-16.3605	14.8	-19.262
14.81	-14.6052	14.81	-16.3598	14.81	-19.2694
14.82	-14.6012	14.82	-16.3591	14.82	-19.277
14.83	-14.5973	14.83	-16.3586	14.83	-19.2847
14.84	-14.5934	14.84	-16.3582	14.84	-19.2925
14.85	-14.5897	14.85	-16.3579	14.85	-19.3005
14.86	-14.586	14.86	-16.3576	14.86	-19.3086
14.87	-14.5823	14.87	-16.3575	14.87	-19.3168
14.88	-14.5788	14.88	-16.3575	14.88	-19.3252
14.89	-14.5753	14.89	-16.3575	14.89	-19.3336
14.9	-14.5719	14.9	-16.3576	14.9	-19.3423
14.91	-14.5685	14.91	-16.3579	14.91	-19.3511
14.92	-14.5653	14.92	-16.3582	14.92	-19.36
14.93	-14.562	14.93	-16.3587	14.93	-19.369
14.94	-14.5589	14.94	-16.3592	14.94	-19.3782
14.95	-14.5558	14.95	-16.3598	14.95	-19.3875
14.96	-14.5528	14.96	-16.3605	14.96	-19.3969
14.97	-14.5499	14.97	-16.3613	14.97	-19.4064
14.98	-14.547	14.98	-16.3622	14.98	-19.4162
14.99	-14.5442	14.99	-16.3632	14.99	-19.426
15	-14.5415	15	-16.3643	15	-19.436
15.01	-14.5388	15.01	-16.3655	15.01	-19.4461
15.02	-14.5362	15.02	-16.3668	15.02	-19.4563
15.03	-14.5337	15.03	-16.3681	15.03	-19.4667
15.04	-14.5312	15.04	-16.3696	15.04	-19.4772
15.05	-14.5288	15.05	-16.3711	15.05	-19.4878
15.06	-14.5264	15.06	-16.3728	15.06	-19.4986
15.07	-14.5242	15.07	-16.3745	15.07	-19.5095
15.08	-14.522	15.08	-16.3763	15.08	-19.5206
15.09	-14.5198	15.09	-16.3782	15.09	-19.5317
15.1	-14.5177	15.1	-16.3802	15.1	-19.5431
15.11	-14.5157	15.11	-16.3823	15.11	-19.5545
15.12	-14.5138	15.12	-16.3845	15.12	-19.5661
15.13	-14.5119	15.13	-16.3868	15.13	-19.5778
15.14	-14.51	15.14	-16.3891	15.14	-19.5896
15.15	-14.5083	15.15	-16.3916	15.15	-19.6016
15.16	-14.5066	15.16	-16.3941	15.16	-19.6137
15.17	-14.5049	15.17	-16.3968	15.17	-19.626
15.18	-14.5033	15.18	-16.3995	15.18	-19.6384
15.19	-14.5018	15.19	-16.4023	15.19	-19.6509
15.2	-14.5004	15.2	-16.4052	15.2	-19.6636
15.21	-14.499	15.21	-16.4082	15.21	-19.6763
15.22	-14.4977	15.22	-16.4112	15.22	-19.6893
15.23	-14.4964	15.23	-16.4144	15.23	-19.7023
15.24	-14.4952	15.24	-16.4176	15.24	-19.7155
15.25	-14.494	15.25	-16.421	15.25	-19.7289
15.26	-14.493	15.26	-16.4244	15.26	-19.7423
15.27	-14.4919	15.27	-16.4279	15.27	-19.7559
15.28	-14.491	15.28	-16.4315	15.28	-19.7696
15.29	-14.4901	15.29	-16.4352	15.29	-19.7835
15.3	-14.4892	15.3	-16.439	15.3	-19.7975
15.31	-14.4884	15.31	-16.4428	15.31	-19.8117
15.32	-14.4877	15.32	-16.4468	15.32	-19.8259
15.33	-14.487	15.33	-16.4508	15.33	-19.8403
15.34	-14.4864	15.34	-16.455	15.34	-19.8549
15.35	-14.4858	15.35	-16.4592	15.35	-19.8696
15.36	-14.4854	15.36	-16.4635	15.36	-19.8844
15.37	-14.4849	15.37	-16.4678	15.37	-19.8993
15.38	-14.4845	15.38	-16.4723	15.38	-19.9144
15.39	-14.4842	15.39	-16.4768	15.39	-19.9296
15.4	-14.484	15.4	-16.4815	15.4	-19.945
15.41	-14.4838	15.41	-16.4862	15.41	-19.9605
15.42	-14.4836	15.42	-16.491	15.42	-19.9761
15.43	-14.4835	15.43	-16.4959	15.43	-19.9919
15.44	-14.4835	15.44	-16.5009	15.44	-20.0078
15.45	-14.4835	15.45	-16.5059	15.45	-20.0238
15.46	-14.4836	15.46	-16.5111	15.46	-20.04
15.47	-14.4837	15.47	-16.5163	15.47	-20.0563
15.48	-14.4839	15.48	-16.5216	15.48	-20.0727
15.49	-14.4841	15.49	-16.527	15.49	-20.0893
15.5	-14.4844	15.5	-16.5325	15.5	-20.106
15.51	-14.4848	15.51	-16.5381	15.51	-20.1229
15.52	-14.4852	15.52	-16.5437	15.52	-20.1398
15.53	-14.4857	15.53	-16.5495	15.53	-20.157
15.54	-14.4862	15.54	-16.5553	15.54	-20.1742
15.55	-14.4868	15.55	-16.5612	15.55	-20.1916
15.56	-14.4874	15.56	-16.5672	15.56	-20.2092
15.57	-14.4881	15.57	-16.5733	15.57	-20.2268
15.58	-14.4888	15.58	-16.5794	15.58	-20.2446
15.59	-14.4896	15.59	-16.5857	15.59	-20.2626
15.6	-14.4905	15.6	-16.592	15.6	-20.2807
15.61	-14.4914	15.61	-16.5984	15.61	-20.2989
15.62	-14.4923	15.62	-16.6049	15.62	-20.3172
15.63	-14.4933	15.63	-16.6114	15.63	-20.3357
15.64	-14.4944	15.64	-16.6181	15.64	-20.3544
15.65	-14.4955	15.65	-16.6248	15.65	-20.3731
15.66	-14.4967	15.66	-16.6316	15.66	-20.392
15.67	-14.4979	15.67	-16.6385	15.67	-20.4111
15.68	-14.4992	15.68	-16.6455	15.68	-20.4302
15.69	-14.5005	15.69	-16.6526	15.69	-20.4496
15.7	-14.5018	15.7	-16.6597	15.7	-20.469
15.71	-14.5033	15.71	-16.667	15.71	-20.4886
15.72	-14.5048	15.72	-16.6743	15.72	-20.5083
15.73	-14.5063	15.73	-16.6817	15.73	-20.5282
15.74	-14.5079	15.74	-16.6891	15.74	-20.5482
15.75	-14.5095	15.75	-16.6967	15.75	-20.5683
15.76	-14.5112	15.76	-16.7043	15.76	-20.5886
15.77	-14.5129	15.77	-16.7121	15.77	-20.609
15.78	-14.5147	15.78	-16.7199	15.78	-20.6295
15.79	-14.5166	15.79	-16.7277	15.79	-20.6502
15.8	-14.5184	15.8	-16.7357	15.8	-20.6711
15.81	-14.5204	15.81	-16.7437	15.81	-20.692
15.82	-14.5224	15.82	-16.7519	15.82	-20.7131
15.83	-14.5244	15.83	-16.7601	15.83	-20.7343
15.84	-14.5265	15.84	-16.7684	15.84	-20.7557
15.85	-14.5286	15.85	-16.7767	15.85	-20.7772
15.86	-14.5308	15.86	-16.7852	15.86	-20.7989
15.87	-14.5331	15.87	-16.7937	15.87	-20.8206
15.88	-14.5353	15.88	-16.8023	15.88	-20.8426
15.89	-14.5377	15.89	-16.811	15.89	-20.8646
15.9	-14.5401	15.9	-16.8198	15.9	-20.8868
15.91	-14.5425	15.91	-16.8286	15.91	-20.9091
15.92	-14.545	15.92	-16.8376	15.92	-20.9316
15.93	-14.5475	15.93	-16.8466	15.93	-20.9542
15.94	-14.5501	15.94	-16.8557	15.94	-20.9769
15.95	-14.5527	15.95	-16.8649	15.95	-20.9998
15.96	-14.5554	15.96	-16.8741	15.96	-21.0228
15.97	-14.5581	15.97	-16.8834	15.97	-21.0459
15.98	-14.5609	15.98	-16.8928	15.98	-21.0692
15.99	-14.5637	15.99	-16.9023	15.99	-21.0926
16	-14.5666	16	-16.9119	16	-21.1161
16.01	-14.5695	16.01	-16.9216	16.01	-21.1398
16.02	-14.5725	16.02	-16.9313	16.02	-21.1636
16.03	-14.5755	16.03	-16.9411	16.03	-21.1876
16.04	-14.5786	16.04	-16.951	16.04	-21.2116
16.05	-14.5817	16.05	-16.961	16.05	-21.2358
16.06	-14.5848	16.06	-16.971	16.06	-21.2602
16.07	-14.588	16.07	-16.9811	16.07	-21.2847
16.08	-14.5913	16.08	-16.9914	16.08	-21.3093
16.09	-14.5946	16.09	-17.0016	16.09	-21.334
16.1	-14.5979	16.1	-17.012	16.1	-21.3589
16.11	-14.6013	16.11	-17.0224	16.11	-21.3839
16.12	-14.6047	16.12	-17.033	16.12	-21.409
16.13	-14.6082	16.13	-17.0436	16.13	-21.4342
16.14	-14.6117	16.14	-17.0542	16.14	-21.4596
16.15	-14.6153	16.15	-17.065	16.15	-21.4852
16.16	-14.6189	16.16	-17.0758	16.16	-21.5108
16.17	-14.6226	16.17	-17.0868	16.17	-21.5366
16.18	-14.6263	16.18	-17.0978	16.18	-21.5625
16.19	-14.6301	16.19	-17.1088	16.19	-21.5885
16.2	-14.6339	16.2	-17.12	16.2	-21.6146
16.21	-14.6377	16.21	-17.1312	16.21	-21.6409
16.22	-14.6416	16.22	-17.1425	16.22	-21.6673
16.23	-14.6455	16.23	-17.1539	16.23	-21.6938
16.24	-14.6495	16.24	-17.1654	16.24	-21.7205
16.25	-14.6535	16.25	-17.1769	16.25	-21.7473
16.26	-14.6576	16.26	-17.1885	16.26	-21.7741
16.27	-14.6617	16.27	-17.2002	16.27	-21.8011
16.28	-14.6659	16.28	-17.212	16.28	-21.8283
16.29	-14.6701	16.29	-17.2239	16.29	-21.8555
16.3	-14.6743	16.3	-17.2358	16.3	-21.8829
16.31	-14.6786	16.31	-17.2478	16.31	-21.9104
16.32	-14.683	16.32	-17.2599	16.32	-21.938
16.33	-14.6873	16.33	-17.2721	16.33	-21.9657
16.34	-14.6918	16.34	-17.2843	16.34	-21.9935
16.35	-14.6962	16.35	-17.2966	16.35	-22.0215
16.36	-14.7007	16.36	-17.309	16.36	-22.0495
16.37	-14.7053	16.37	-17.3215	16.37	-22.0777
16.38	-14.7099	16.38	-17.334	16.38	-22.1059
16.39	-14.7145	16.39	-17.3467	16.39	-22.1343
16.4	-14.7192	16.4	-17.3594	16.4	-22.1628
16.41	-14.724	16.41	-17.3721	16.41	-22.1914
16.42	-14.7287	16.42	-17.385	16.42	-22.2201
16.43	-14.7335	16.43	-17.3979	16.43	-22.2489
16.44	-14.7384	16.44	-17.4109	16.44	-22.2778
16.45	-14.7433	16.45	-17.424	16.45	-22.3068
16.46	-14.7482	16.46	-17.4372	16.46	-22.3359
16.47	-14.7532	16.47	-17.4504	16.47	-22.3651
16.48	-14.7583	16.48	-17.4637	16.48	-22.3943
16.49	-14.7633	16.49	-17.4771	16.49	-22.4237
16.5	-14.7684	16.5	-17.4906	16.5	-22.4532
16.51	-14.7736	16.51	-17.5041	16.51	-22.4827
16.52	-14.7788	16.52	-17.5177	16.52	-22.5124
16.53	-14.784	16.53	-17.5314	16.53	-22.5421
16.54	-14.7893	16.54	-17.5452	16.54	-22.5719
16.55	-14.7946	16.55	-17.559	16.55	-22.6018
16.56	-14.8	16.56	-17.573	16.56	-22.6318
16.57	-14.8054	16.57	-17.587	16.57	-22.6618
16.58	-14.8108	16.58	-17.601	16.58	-22.6919
16.59	-14.8163	16.59	-17.6152	16.59	-22.7221
16.6	-14.8218	16.6	-17.6294	16.6	-22.7523
16.61	-14.8274	16.61	-17.6437	16.61	-22.7827
16.62	-14.833	16.62	-17.6581	16.62	-22.8131
16.63	-14.8387	16.63	-17.6725	16.63	-22.8435
16.64	-14.8444	16.64	-17.687	16.64	-22.874
16.65	-14.8501	16.65	-17.7016	16.65	-22.9046
16.66	-14.8559	16.66	-17.7163	16.66	-22.9352
16.67	-14.8617	16.67	-17.731	16.67	-22.9658
16.68	-14.8675	16.68	-17.7458	16.68	-22.9965
16.69	-14.8735	16.69	-17.7607	16.69	-23.0272
16.7	-14.8794	16.7	-17.7757	16.7	-23.058
16.71	-14.8854	16.71	-17.7907	16.71	-23.0888
16.72	-14.8914	16.72	-17.8058	16.72	-23.1197
16.73	-14.8974	16.73	-17.821	16.73	-23.1506
16.74	-14.9035	16.74	-17.8363	16.74	-23.1815
16.75	-14.9097	16.75	-17.8516	16.75	-23.2124
16.76	-14.9159	16.76	-17.867	16.76	-23.2433
16.77	-14.9221	16.77	-17.8825	16.77	-23.2743
16.78	-14.9283	16.78	-17.898	16.78	-23.3052
16.79	-14.9346	16.79	-17.9136	16.79	-23.3362
16.8	-14.941	16.8	-17.9293	16.8	-23.3672
16.81	-14.9473	16.81	-17.9451	16.81	-23.3981
16.82	-14.9537	16.82	-17.9609	16.82	-23.4291
16.83	-14.9602	16.83	-17.9768	16.83	-23.46
16.84	-14.9667	16.84	-17.9928	16.84	-23.4909
16.85	-14.9732	16.85	-18.0088	16.85	-23.5218
16.86	-14.9798	16.86	-18.025	16.86	-23.5527
16.87	-14.9864	16.87	-18.0412	16.87	-23.5835
16.88	-14.9931	16.88	-18.0574	16.88	-23.6143
16.89	-14.9998	16.89	-18.0738	16.89	-23.6451
16.9	-15.0065	16.9	-18.0902	16.9	-23.6758
16.91	-15.0133	16.91	-18.1066	16.91	-23.7064
16.92	-15.0201	16.92	-18.1232	16.92	-23.737
16.93	-15.0269	16.93	-18.1398	16.93	-23.7675
16.94	-15.0338	16.94	-18.1565	16.94	-23.798
16.95	-15.0407	16.95	-18.1732	16.95	-23.8284
16.96	-15.0477	16.96	-18.19	16.96	-23.8587
16.97	-15.0547	16.97	-18.2069	16.97	-23.8889
16.98	-15.0617	16.98	-18.2239	16.98	-23.919
16.99	-15.0688	16.99	-18.2409	16.99	-23.949
17	-15.0759	17	-18.258	17	-23.9789
17.01	-15.083	17.01	-18.2751	17.01	-24.0086
17.02	-15.0902	17.02	-18.2924	17.02	-24.0383
17.03	-15.0975	17.03	-18.3097	17.03	-24.0678
17.04	-15.1047	17.04	-18.327	17.04	-24.0972
17.05	-15.112	17.05	-18.3444	17.05	-24.1264
17.06	-15.1194	17.06	-18.3619	17.06	-24.1555
17.07	-15.1267	17.07	-18.3795	17.07	-24.1844
17.08	-15.1341	17.08	-18.3971	17.08	-24.2131
17.09	-15.1416	17.09	-18.4148	17.09	-24.2417
17.1	-15.1491	17.1	-18.4326	17.1	-24.2701
17.11	-15.1566	17.11	-18.4504	17.11	-24.2983
17.12	-15.1642	17.12	-18.4683	17.12	-24.3263
17.13	-15.1718	17.13	-18.4862	17.13	-24.354
17.14	-15.1794	17.14	-18.5042	17.14	-24.3816
17.15	-15.1871	17.15	-18.5223	17.15	-24.4089
17.16	-15.1948	17.16	-18.5405	17.16	-24.436
17.17	-15.2025	17.17	-18.5587	17.17	-24.4629
17.18	-15.2103	17.18	-18.5769	17.18	-24.4895
17.19	-15.2181	17.19	-18.5953	17.19	-24.5158
17.2	-15.226	17.2	-18.6136	17.2	-24.5419
17.21	-15.2339	17.21	-18.6321	17.21	-24.5677
17.22	-15.2418	17.22	-18.6506	17.22	-24.5932
17.23	-15.2498	17.23	-18.6692	17.23	-24.6184
17.24	-15.2578	17.24	-18.6878	17.24	-24.6433
17.25	-15.2658	17.25	-18.7065	17.25	-24.6679
17.26	-15.2739	17.26	-18.7252	17.26	-24.6921
17.27	-15.282	17.27	-18.744	17.27	-24.716
17.28	-15.2901	17.28	-18.7629	17.28	-24.7396
17.29	-15.2983	17.29	-18.7818	17.29	-24.7628
17.3	-15.3065	17.3	-18.8008	17.3	-24.7857
17.31	-15.3148	17.31	-18.8198	17.31	-24.8081
17.32	-15.3231	17.32	-18.8389	17.32	-24.8302
17.33	-15.3314	17.33	-18.8581	17.33	-24.8519
17.34	-15.3398	17.34	-18.8773	17.34	-24.8732
17.35	-15.3482	17.35	-18.8966	17.35	-24.894
17.36	-15.3566	17.36	-18.9159	17.36	-24.9145
17.37	-15.3651	17.37	-18.9352	17.37	-24.9345
17.38	-15.3736	17.38	-18.9547	17.38	-24.954
17.39	-15.3821	17.39	-18.9741	17.39	-24.9731
17.4	-15.3907	17.4	-18.9937	17.4	-24.9918
17.41	-15.3993	17.41	-19.0132	17.41	-25.0099
17.42	-15.4079	17.42	-19.0329	17.42	-25.0276
17.43	-15.4166	17.43	-19.0526	17.43	-25.0448
17.44	-15.4253	17.44	-19.0723	17.44	-25.0615
17.45	-15.434	17.45	-19.0921	17.45	-25.0776
17.46	-15.4428	17.46	-19.1119	17.46	-25.0933
17.47	-15.4517	17.47	-19.1318	17.47	-25.1084
17.48	-15.4605	17.48	-19.1517	17.48	-25.123
17.49	-15.4694	17.49	-19.1716	17.49	-25.137
17.5	-15.4783	17.5	-19.1916	17.5	-25.1505
17.51	-15.4872	17.51	-19.2117	17.51	-25.1634
17.52	-15.4962	17.52	-19.2318	17.52	-25.1757
17.53	-15.5053	17.53	-19.252	17.53	-25.1874
17.54	-15.5143	17.54	-19.2721	17.54	-25.1986
17.55	-15.5234	17.55	-19.2924	17.55	-25.2091
17.56	-15.5325	17.56	-19.3127	17.56	-25.219
17.57	-15.5417	17.57	-19.333	17.57	-25.2284
17.58	-15.5509	17.58	-19.3533	17.58	-25.2371
17.59	-15.5601	17.59	-19.3737	17.59	-25.2451
17.6	-15.5694	17.6	-19.3941	17.6	-25.2526
17.61	-15.5787	17.61	-19.4146	17.61	-25.2594
17.62	-15.588	17.62	-19.4351	17.62	-25.2655
17.63	-15.5973	17.63	-19.4556	17.63	-25.271
17.64	-15.6067	17.64	-19.4762	17.64	-25.2758
17.65	-15.6162	17.65	-19.4968	17.65	-25.28
17.66	-15.6256	17.66	-19.5175	17.66	-25.2835
17.67	-15.6351	17.67	-19.5381	17.67	-25.2863
17.68	-15.6446	17.68	-19.5588	17.68	-25.2884
17.69	-15.6542	17.69	-19.5796	17.69	-25.2899
17.7	-15.6638	17.7	-19.6003	17.7	-25.2907
17.71	-15.6734	17.71	-19.6211	17.71	-25.2907
17.72	-15.6831	17.72	-19.6419	17.72	-25.2901
17.73	-15.6928	17.73	-19.6628	17.73	-25.2888
17.74	-15.7025	17.74	-19.6836	17.74	-25.2868
17.75	-15.7122	17.75	-19.7045	17.75	-25.2841
17.76	-15.722	17.76	-19.7254	17.76	-25.2806
17.77	-15.7318	17.77	-19.7464	17.77	-25.2765
17.78	-15.7417	17.78	-19.7673	17.78	-25.2717
17.79	-15.7516	17.79	-19.7883	17.79	-25.2661
17.8	-15.7615	17.8	-19.8093	17.8	-25.2599
17.81	-15.7715	17.81	-19.8303	17.81	-25.253
17.82	-15.7814	17.82	-19.8513	17.82	-25.2453
17.83	-15.7915	17.83	-19.8724	17.83	-25.237
17.84	-15.8015	17.84	-19.8934	17.84	-25.2279
17.85	-15.8116	17.85	-19.9145	17.85	-25.2181
17.86	-15.8217	17.86	-19.9356	17.86	-25.2077
17.87	-15.8318	17.87	-19.9566	17.87	-25.1965
17.88	-15.842	17.88	-19.9777	17.88	-25.1847
17.89	-15.8522	17.89	-19.9988	17.89	-25.1722
17.9	-15.8625	17.9	-20.0199	17.9	-25.1589
17.91	-15.8727	17.91	-20.041	17.91	-25.145
17.92	-15.883	17.92	-20.0622	17.92	-25.1305
17.93	-15.8934	17.93	-20.0833	17.93	-25.1152
17.94	-15.9037	17.94	-20.1044	17.94	-25.0993
17.95	-15.9141	17.95	-20.1255	17.95	-25.0827
17.96	-15.9245	17.96	-20.1466	17.96	-25.0655
17.97	-15.935	17.97	-20.1677	17.97	-25.0476
17.98	-15.9455	17.98	-20.1888	17.98	-25.029
17.99	-15.956	17.99	-20.2099	17.99	-25.0099
18	-15.9665	18	-20.231	18	-24.99
18.01	-15.9771	18.01	-20.252	18.01	-24.9696
18.02	-15.9877	18.02	-20.2731	18.02	-24.9485
18.03	-15.9984	18.03	-20.2941	18.03	-24.9269
18.04	-16.009	18.04	-20.3152	18.04	-24.9046
18.05	-16.0197	18.05	-20.3362	18.05	-24.8817
18.06	-16.0305	18.06	-20.3572	18.06	-24.8583
18.07	-16.0413	18.07	-20.3781	18.07	-24.8342
18.08	-16.052	18.08	-20.3991	18.08	-24.8096
18.09	-16.0629	18.09	-20.42	18.09	-24.7844
18.1	-16.0737	18.1	-20.4409	18.1	-24.7587
18.11	-16.0846	18.11	-20.4617	18.11	-24.7324
18.12	-16.0955	18.12	-20.4826	18.12	-24.7056
18.13	-16.1065	18.13	-20.5034	18.13	-24.6783
18.14	-16.1174	18.14	-20.5242	18.14	-24.6504
18.15	-16.1284	18.15	-20.5449	18.15	-24.622
18.16	-16.1395	18.16	-20.5656	18.16	-24.5932
18.17	-16.1505	18.17	-20.5862	18.17	-24.5638
18.18	-16.1616	18.18	-20.6069	18.18	-24.534
18.19	-16.1727	18.19	-20.6274	18.19	-24.5037
18.2	-16.1839	18.2	-20.648	18.2	-24.4729
18.21	-16.1951	18.21	-20.6684	18.21	-24.4417
18.22	-16.2063	18.22	-20.6888	18.22	-24.41
18.23	-16.2175	18.23	-20.7092	18.23	-24.3779
18.24	-16.2288	18.24	-20.7295	18.24	-24.3454
18.25	-16.2401	18.25	-20.7498	18.25	-24.3124
18.26	-16.2514	18.26	-20.77	18.26	-24.2791
18.27	-16.2628	18.27	-20.7902	18.27	-24.2454
18.28	-16.2741	18.28	-20.8102	18.28	-24.2113
18.29	-16.2856	18.29	-20.8302	18.29	-24.1768
18.3	-16.297	18.3	-20.8502	18.3	-24.142
18.31	-16.3085	18.31	-20.8701	18.31	-24.1068
18.32	-16.32	18.32	-20.8899	18.32	-24.0712
18.33	-16.3315	18.33	-20.9096	18.33	-24.0353
18.34	-16.343	18.34	-20.9293	18.34	-23.9991
18.35	-16.3546	18.35	-20.9488	18.35	-23.9626
18.36	-16.3662	18.36	-20.9683	18.36	-23.9258
18.37	-16.3779	18.37	-20.9877	18.37	-23.8887
18.38	-16.3895	18.38	-21.0071	18.38	-23.8513
18.39	-16.4012	18.39	-21.0263	18.39	-23.8136
18.4	-16.4129	18.4	-21.0454	18.4	-23.7756
18.41	-16.4247	18.41	-21.0645	18.41	-23.7374
18.42	-16.4365	18.42	-21.0834	18.42	-23.699
18.43	-16.4483	18.43	-21.1023	18.43	-23.6603
18.44	-16.4601	18.44	-21.121	18.44	-23.6213
18.45	-16.472	18.45	-21.1397	18.45	-23.5821
18.46	-16.4839	18.46	-21.1582	18.46	-23.5428
18.47	-16.4958	18.47	-21.1767	18.47	-23.5032
18.48	-16.5077	18.48	-21.195	18.48	-23.4634
18.49	-16.5197	18.49	-21.2132	18.49	-23.4234
18.5	-16.5317	18.5	-21.2313	18.5	-23.3832
18.51	-16.5437	18.51	-21.2492	18.51	-23.3429
18.52	-16.5557	18.52	-21.2671	18.52	-23.3024
18.53	-16.5678	18.53	-21.2848	18.53	-23.2617
18.54	-16.5799	18.54	-21.3024	18.54	-23.2209
18.55	-16.5921	18.55	-21.3199	18.55	-23.1799
18.56	-16.6042	18.56	-21.3372	18.56	-23.1388
18.57	-16.6164	18.57	-21.3544	18.57	-23.0975
18.58	-16.6286	18.58	-21.3714	18.58	-23.0562
18.59	-16.6408	18.59	-21.3884	18.59	-23.0147
18.6	-16.6531	18.6	-21.4051	18.6	-22.9731
18.61	-16.6654	18.61	-21.4217	18.61	-22.9314
18.62	-16.6777	18.62	-21.4382	18.62	-22.8896
18.63	-16.69	18.63	-21.4546	18.63	-22.8477
18.64	-16.7024	18.64	-21.4707	18.64	-22.8057
18.65	-16.7148	18.65	-21.4867	18.65	-22.7636
18.66	-16.7272	18.66	-21.5026	18.66	-22.7215
18.67	-16.7397	18.67	-21.5182	18.67	-22.6793
18.68	-16.7521	18.68	-21.5338	18.68	-22.637
18.69	-16.7646	18.69	-21.5491	18.69	-22.5947
18.7	-16.7771	18.7	-21.5643	18.7	-22.5523
18.71	-16.7897	18.71	-21.5793	18.71	-22.5099
18.72	-16.8022	18.72	-21.5941	18.72	-22.4674
18.73	-16.8148	18.73	-21.6088	18.73	-22.4249
18.74	-16.8274	18.74	-21.6232	18.74	-22.3824
18.75	-16.8401	18.75	-21.6375	18.75	-22.3398
18.76	-16.8528	18.76	-21.6516	18.76	-22.2973
18.77	-16.8654	18.77	-21.6655	18.77	-22.2547
18.78	-16.8782	18.78	-21.6792	18.78	-22.2121
18.79	-16.8909	18.79	-21.6927	18.79	-22.1694
18.8	-16.9037	18.8	-21.706	18.8	-22.1268
18.81	-16.9165	18.81	-21.7191	18.81	-22.0842
18.82	-16.9293	18.82	-21.7321	18.82	-22.0416
18.83	-16.9421	18.83	-21.7448	18.83	-21.999
18.84	-16.955	18.84	-21.7572	18.84	-21.9564
18.85	-16.9679	18.85	-21.7695	18.85	-21.9138
18.86	-16.9808	18.86	-21.7816	18.86	-21.8713
18.87	-16.9937	18.87	-21.7934	18.87	-21.8287
18.88	-17.0067	18.88	-21.8051	18.88	-21.7862
18.89	-17.0197	18.89	-21.8165	18.89	-21.7437
18.9	-17.0327	18.9	-21.8277	18.9	-21.7013
18.91	-17.0457	18.91	-21.8386	18.91	-21.6589
18.92	-17.0588	18.92	-21.8494	18.92	-21.6165
18.93	-17.0719	18.93	-21.8599	18.93	-21.5742
18.94	-17.0849	18.94	-21.8701	18.94	-21.5319
18.95	-17.0981	18.95	-21.8802	18.95	-21.4897
18.96	-17.1112	18.96	-21.8899	18.96	-21.4475
18.97	-17.1244	18.97	-21.8995	18.97	-21.4054
18.98	-17.1376	18.98	-21.9088	18.98	-21.3633
18.99	-17.1508	18.99	-21.9179	18.99	-21.3213
19	-17.164	19	-21.9267	19	-21.2794
19.01	-17.1773	19.01	-21.9353	19.01	-21.2375
19.02	-17.1906	19.02	-21.9436	19.02	-21.1957
19.03	-17.2039	19.03	-21.9517	19.03	-21.1539
19.04	-17.2172	19.04	-21.9595	19.04	-21.1122
19.05	-17.2306	19.05	-21.967	19.05	-21.0706
19.06	-17.244	19.06	-21.9743	19.06	-21.0291
19.07	-17.2574	19.07	-21.9814	19.07	-20.9876
19.08	-17.2708	19.08	-21.9882	19.08	-20.9462
19.09	-17.2842	19.09	-21.9947	19.09	-20.9049
19.1	-17.2977	19.1	-22.0009	19.1	-20.8637
19.11	-17.3112	19.11	-22.0069	19.11	-20.8226
19.12	-17.3247	19.12	-22.0126	19.12	-20.7816
19.13	-17.3382	19.13	-22.0181	19.13	-20.7406
19.14	-17.3518	19.14	-22.0233	19.14	-20.6998
19.15	-17.3653	19.15	-22.0282	19.15	-20.659
19.16	-17.3789	19.16	-22.0328	19.16	-20.6183
19.17	-17.3926	19.17	-22.0372	19.17	-20.5777
19.18	-17.4062	19.18	-22.0413	19.18	-20.5372
19.19	-17.4199	19.19	-22.0451	19.19	-20.4968
19.2	-17.4336	19.2	-22.0486	19.2	-20.4565
19.21	-17.4473	19.21	-22.0519	19.21	-20.4163
19.22	-17.461	19.22	-22.0548	19.22	-20.3762
19.23	-17.4747	19.23	-22.0575	19.23	-20.3362
19.24	-17.4885	19.24	-22.0599	19.24	-20.2963
19.25	-17.5023	19.25	-22.0621	19.25	-20.2565
19.26	-17.5161	19.26	-22.0639	19.26	-20.2168
19.27	-17.5299	19.27	-22.0655	19.27	-20.1772
19.28	-17.5438	19.28	-22.0668	19.28	-20.1377
19.29	-17.5576	19.29	-22.0678	19.29	-20.0983
19.3	-17.5715	19.3	-22.0685	19.3	-20.0591
19.31	-17.5854	19.31	-22.0689	19.31	-20.0199
19.32	-17.5994	19.32	-22.0691	19.32	-19.9808
19.33	-17.6133	19.33	-22.069	19.33	-19.9419
19.34	-17.6273	19.34	-22.0685	19.34	-19.9031
19.35	-17.6413	19.35	-22.0678	19.35	-19.8643
19.36	-17.6553	19.36	-22.0669	19.36	-19.8257
19.37	-17.6693	19.37	-22.0656	19.37	-19.7872
19.38	-17.6834	19.38	-22.064	19.38	-19.7489
19.39	-17.6974	19.39	-22.0622	19.39	-19.7106
19.4	-17.7115	19.4	-22.0601	19.4	-19.6724
19.41	-17.7257	19.41	-22.0577	19.41	-19.6344
19.42	-17.7398	19.42	-22.055	19.42	-19.5965
19.43	-17.7539	19.43	-22.052	19.43	-19.5587
19.44	-17.7681	19.44	-22.0488	19.44	-19.521
19.45	-17.7823	19.45	-22.0453	19.45	-19.4834
19.46	-17.7965	19.46	-22.0415	19.46	-19.4459
19.47	-17.8107	19.47	-22.0374	19.47	-19.4086
19.48	-17.825	19.48	-22.033	19.48	-19.3714
19.49	-17.8392	19.49	-22.0284	19.49	-19.3343
19.5	-17.8535	19.5	-22.0235	19.5	-19.2973
19.51	-17.8678	19.51	-22.0183	19.51	-19.2604
19.52	-17.8822	19.52	-22.0128	19.52	-19.2237
19.53	-17.8965	19.53	-22.0071	19.53	-19.187
19.54	-17.9109	19.54	-22.001	19.54	-19.1505
19.55	-17.9252	19.55	-21.9948	19.55	-19.1141
19.56	-17.9397	19.56	-21.9882	19.56	-19.0779
19.57	-17.9541	19.57	-21.9814	19.57	-19.0417
19.58	-17.9685	19.58	-21.9743	19.58	-19.0057
19.59	-17.983	19.59	-21.967	19.59	-18.9698
19.6	-17.9975	19.6	-21.9594	19.6	-18.934
19.61	-18.0119	19.61	-21.9515	19.61	-18.8983
19.62	-18.0265	19.62	-21.9434	19.62	-18.8628
19.63	-18.041	19.63	-21.935	19.63	-18.8274
19.64	-18.0555	19.64	-21.9263	19.64	-18.7921
19.65	-18.0701	19.65	-21.9174	19.65	-18.7569
19.66	-18.0847	19.66	-21.9083	19.66	-18.7218
19.67	-18.0993	19.67	-21.8989	19.67	-18.6869
19.68	-18.1139	19.68	-21.8893	19.68	-18.6521
19.69	-18.1286	19.69	-21.8794	19.69	-18.6174
19.7	-18.1432	19.7	-21.8692	19.7	-18.5828
19.71	-18.1579	19.71	-21.8589	19.71	-18.5484
19.72	-18.1726	19.72	-21.8482	19.72	-18.514
19.73	-18.1873	19.73	-21.8374	19.73	-18.4798
19.74	-18.202	19.74	-21.8263	19.74	-18.4457
19.75	-18.2168	19.75	-21.815	19.75	-18.4118
19.76	-18.2315	19.76	-21.8034	19.76	-18.3779
19.77	-18.2463	19.77	-21.7917	19.77	-18.3442
19.78	-18.2611	19.78	-21.7796	19.78	-18.3106
19.79	-18.276	19.79	-21.7674	19.79	-18.2771
19.8	-18.2908	19.8	-21.755	19.8	-18.2437
19.81	-18.3056	19.81	-21.7423	19.81	-18.2105
19.82	-18.3205	19.82	-21.7294	19.82	-18.1774
19.83	-18.3354	19.83	-21.7163	19.83	-18.1444
19.84	-18.3503	19.84	-21.703	19.84	-18.1115
19.85	-18.3652	19.85	-21.6895	19.85	-18.0788
19.86	-18.3802	19.86	-21.6758	19.86	-18.0461
19.87	-18.3951	19.87	-21.6618	19.87	-18.0136
19.88	-18.4101	19.88	-21.6477	19.88	-17.9812
19.89	-18.4251	19.89	-21.6334	19.89	-17.9489
19.9	-18.4401	19.9	-21.6189	19.9	-17.9168
19.91	-18.4552	19.91	-21.6042	19.91	-17.8848
19.92	-18.4702	19.92	-21.5893	19.92	-17.8528
19.93	-18.4853	19.93	-21.5742	19.93	-17.821
19.94	-18.5004	19.94	-21.5589	19.94	-17.7894
19.95	-18.5155	19.95	-21.5435	19.95	-17.7578
19.96	-18.5306	19.96	-21.5278	19.96	-17.7264
19.97	-18.5457	19.97	-21.512	19.97	-17.695
19.98	-18.5608	19.98	-21.496	19.98	-17.6639
19.99	-18.576	19.99	-21.4799	19.99	-17.6328
20	-18.5912	20	-21.4636	20	-17.6018
20.01	-18.6064	20.01	-21.4471	20.01	-17.571
20.02	-18.6216	20.02	-21.4305	20.02	-17.5402
20.03	-18.6368	20.03	-21.4136	20.03	-17.5096
20.04	-18.6521	20.04	-21.3967	20.04	-17.4791
20.05	-18.6674	20.05	-21.3796	20.05	-17.4488
20.06	-18.6827	20.06	-21.3623	20.06	-17.4185
20.07	-18.698	20.07	-21.3449	20.07	-17.3884
20.08	-18.7133	20.08	-21.3273	20.08	-17.3583
20.09	-18.7286	20.09	-21.3096	20.09	-17.3284
20.1	-18.744	20.1	-21.2918	20.1	-17.2986
20.11	-18.7594	20.11	-21.2738	20.11	-17.269
20.12	-18.7748	20.12	-21.2557	20.12	-17.2394
20.13	-18.7902	20.13	-21.2375	20.13	-17.21
20.14	-18.8056	20.14	-21.2191	20.14	-17.1806
20.15	-18.821	20.15	-21.2006	20.15	-17.1514
20.16	-18.8365	20.16	-21.182	20.16	-17.1223
20.17	-18.8519	20.17	-21.1633	20.17	-17.0934
20.18	-18.8674	20.18	-21.1444	20.18	-17.0645
20.19	-18.883	20.19	-21.1254	20.19	-17.0358
20.2	-18.8985	20.2	-21.1063	20.2	-17.0071
20.21	-18.914	20.21	-21.0872	20.21	-16.9786
20.22	-18.9296	20.22	-21.0679	20.22	-16.9502
20.23	-18.9452	20.23	-21.0485	20.23	-16.9219
20.24	-18.9608	20.24	-21.0289	20.24	-16.8937
20.25	-18.9764	20.25	-21.0094	20.25	-16.8656
20.26	-18.992	20.26	-20.9897	20.26	-16.8377
20.27	-19.0076	20.27	-20.9699	20.27	-16.8098
20.28	-19.0233	20.28	-20.95	20.28	-16.7821
20.29	-19.039	20.29	-20.93	20.29	-16.7545
20.3	-19.0547	20.3	-20.9099	20.3	-16.727
20.31	-19.0704	20.31	-20.8898	20.31	-16.6996
20.32	-19.0861	20.32	-20.8696	20.32	-16.6723
20.33	-19.1019	20.33	-20.8493	20.33	-16.6451
20.34	-19.1176	20.34	-20.8289	20.34	-16.6181
20.35	-19.1334	20.35	-20.8084	20.35	-16.5911
20.36	-19.1492	20.36	-20.7879	20.36	-16.5643
20.37	-19.1651	20.37	-20.7673	20.37	-16.5376
20.38	-19.1809	20.38	-20.7466	20.38	-16.511
20.39	-19.1967	20.39	-20.7259	20.39	-16.4844
20.4	-19.2126	20.4	-20.7051	20.4	-16.458
20.41	-19.2285	20.41	-20.6843	20.41	-16.4318
20.42	-19.2444	20.42	-20.6634	20.42	-16.4056
20.43	-19.2603	20.43	-20.6424	20.43	-16.3795
20.44	-19.2763	20.44	-20.6214	20.44	-16.3535
20.45	-19.2922	20.45	-20.6003	20.45	-16.3277
20.46	-19.3082	20.46	-20.5792	20.46	-16.302
20.47	-19.3242	20.47	-20.558	20.47	-16.2763
20.48	-19.3402	20.48	-20.5368	20.48	-16.2508
20.49	-19.3563	20.49	-20.5156	20.49	-16.2254
20.5	-19.3723	20.5	-20.4943	20.5	-16.2001
20.51	-19.3884	20.51	-20.473	20.51	-16.1749
20.52	-19.4045	20.52	-20.4516	20.52	-16.1498
20.53	-19.4206	20.53	-20.4302	20.53	-16.1248
20.54	-19.4367	20.54	-20.4088	20.54	-16.0999
20.55	-19.4528	20.55	-20.3873	20.55	-16.0751
20.56	-19.469	20.56	-20.3658	20.56	-16.0505
20.57	-19.4852	20.57	-20.3443	20.57	-16.0259
20.58	-19.5014	20.58	-20.3228	20.58	-16.0014
20.59	-19.5176	20.59	-20.3012	20.59	-15.9771
20.6	-19.5338	20.6	-20.2796	20.6	-15.9528
20.61	-19.5501	20.61	-20.258	20.61	-15.9287
20.62	-19.5663	20.62	-20.2364	20.62	-15.9047
20.63	-19.5826	20.63	-20.2148	20.63	-15.8807
20.64	-19.5989	20.64	-20.1931	20.64	-15.8569
20.65	-19.6153	20.65	-20.1715	20.65	-15.8332
20.66	-19.6316	20.66	-20.1498	20.66	-15.8095
20.67	-19.648	20.67	-20.1281	20.67	-15.786
20.68	-19.6644	20.68	-20.1064	20.68	-15.7626
20.69	-19.6808	20.69	-20.0847	20.69	-15.7393
20.7	-19.6972	20.7	-20.0631	20.7	-15.7161
20.71	-19.7137	20.71	-20.0414	20.71	-15.693
20.72	-19.7301	20.72	-20.0197	20.72	-15.67
20.73	-19.7466	20.73	-19.998	20.73	-15.6471
20.74	-19.7631	20.74	-19.9763	20.74	-15.6243
20.75	-19.7796	20.75	-19.9546	20.75	-15.6016
20.76	-19.7962	20.76	-19.9329	20.76	-15.5791
20.77	-19.8127	20.77	-19.9112	20.77	-15.5566
20.78	-19.8293	20.78	-19.8896	20.78	-15.5342
20.79	-19.8459	20.79	-19.8679	20.79	-15.5119
20.8	-19.8625	20.8	-19.8463	20.8	-15.4897
20.81	-19.8792	20.81	-19.8246	20.81	-15.4677
20.82	-19.8959	20.82	-19.803	20.82	-15.4457
20.83	-19.9125	20.83	-19.7814	20.83	-15.4238
20.84	-19.9292	20.84	-19.7598	20.84	-15.402
20.85	-19.946	20.85	-19.7383	20.85	-15.3803
20.86	-19.9627	20.86	-19.7167	20.86	-15.3588
20.87	-19.9795	20.87	-19.6952	20.87	-15.3373
20.88	-19.9963	20.88	-19.6737	20.88	-15.3159
20.89	-20.0131	20.89	-19.6522	20.89	-15.2947
20.9	-20.0299	20.9	-19.6308	20.9	-15.2735
20.91	-20.0468	20.91	-19.6093	20.91	-15.2524
20.92	-20.0637	20.92	-19.5879	20.92	-15.2314
20.93	-20.0806	20.93	-19.5666	20.93	-15.2105
20.94	-20.0975	20.94	-19.5452	20.94	-15.1898
20.95	-20.1144	20.95	-19.5239	20.95	-15.1691
20.96	-20.1314	20.96	-19.5026	20.96	-15.1485
20.97	-20.1484	20.97	-19.4813	20.97	-15.128
20.98	-20.1654	20.98	-19.4601	20.98	-15.1076
20.99	-20.1824	20.99	-19.4389	20.99	-15.0874
21	-20.1995	21	-19.4178	21	-15.0672
21.01	-20.2166	21.01	-19.3967	21.01	-15.0471
21.02	-20.2337	21.02	-19.3756	21.02	-15.0271
21.03	-20.2508	21.03	-19.3546	21.03	-15.0072
21.04	-20.2679	21.04	-19.3336	21.04	-14.9874
21.05	-20.2851	21.05	-19.3126	21.05	-14.9677
21.06	-20.3023	21.06	-19.2917	21.06	-14.9481
21.07	-20.3195	21.07	-19.2708	21.07	-14.9286
21.08	-20.3368	21.08	-19.25	21.08	-14.9092
21.09	-20.3541	21.09	-19.2292	21.09	-14.8899
21.1	-20.3713	21.1	-19.2084	21.1	-14.8706
21.11	-20.3886	21.11	-19.1877	21.11	-14.8515
21.12	-20.406	21.12	-19.1671	21.12	-14.8325
21.13	-20.4234	21.13	-19.1465	21.13	-14.8136
21.14	-20.4408	21.14	-19.1259	21.14	-14.7948
21.15	-20.4582	21.15	-19.1054	21.15	-14.776
21.16	-20.4756	21.16	-19.0849	21.16	-14.7574
21.17	-20.4931	21.17	-19.0645	21.17	-14.7388
21.18	-20.5105	21.18	-19.0441	21.18	-14.7204
21.19	-20.5281	21.19	-19.0238	21.19	-14.702
21.2	-20.5456	21.2	-19.0036	21.2	-14.6838
21.21	-20.5632	21.21	-18.9834	21.21	-14.6656
21.22	-20.5808	21.22	-18.9632	21.22	-14.6475
21.23	-20.5984	21.23	-18.9431	21.23	-14.6296
21.24	-20.616	21.24	-18.9231	21.24	-14.6117
21.25	-20.6337	21.25	-18.9031	21.25	-14.5939
21.26	-20.6514	21.26	-18.8832	21.26	-14.5762
21.27	-20.6691	21.27	-18.8633	21.27	-14.5586
21.28	-20.6869	21.28	-18.8435	21.28	-14.5411
21.29	-20.7047	21.29	-18.8237	21.29	-14.5237
21.3	-20.7224	21.3	-18.804	21.3	-14.5064
21.31	-20.7403	21.31	-18.7844	21.31	-14.4892
21.32	-20.7582	21.32	-18.7648	21.32	-14.472
21.33	-20.776	21.33	-18.7452	21.33	-14.455
21.34	-20.7939	21.34	-18.7258	21.34	-14.4381
21.35	-20.8119	21.35	-18.7064	21.35	-14.4212
21.36	-20.8299	21.36	-18.687	21.36	-14.4045
21.37	-20.8479	21.37	-18.6678	21.37	-14.3878
21.38	-20.8659	21.38	-18.6486	21.38	-14.3712
21.39	-20.884	21.39	-18.6294	21.39	-14.3548
21.4	-20.902	21.4	-18.6103	21.4	-14.3384
21.41	-20.9202	21.41	-18.5913	21.41	-14.3221
21.42	-20.9383	21.42	-18.5723	21.42	-14.3059
21.43	-20.9565	21.43	-18.5534	21.43	-14.2898
21.44	-20.9747	21.44	-18.5346	21.44	-14.2738
21.45	-20.9929	21.45	-18.5158	21.45	-14.2579
21.46	-21.0112	21.46	-18.4971	21.46	-14.242
21.47	-21.0295	21.47	-18.4785	21.47	-14.2263
21.48	-21.0478	21.48	-18.4599	21.48	-14.2107
21.49	-21.0662	21.49	-18.4414	21.49	-14.1951
21.5	-21.0846	21.5	-18.423	21.5	-14.1797
21.51	-21.103	21.51	-18.4047	21.51	-14.1643
21.52	-21.1214	21.52	-18.3864	21.52	-14.149
21.53	-21.1399	21.53	-18.3681	21.53	-14.1338
21.54	-21.1584	21.54	-18.35	21.54	-14.1187
21.55	-21.177	21.55	-18.3319	21.55	-14.1037
21.56	-21.1956	21.56	-18.3139	21.56	-14.0888
21.57	-21.2142	21.57	-18.296	21.57	-14.074
21.58	-21.2328	21.58	-18.2781	21.58	-14.0593
21.59	-21.2515	21.59	-18.2603	21.59	-14.0446
21.6	-21.2702	21.6	-18.2425	21.6	-14.0301
21.61	-21.289	21.61	-18.2249	21.61	-14.0156
21.62	-21.3077	21.62	-18.2073	21.62	-14.0013
21.63	-21.3266	21.63	-18.1898	21.63	-13.987
21.64	-21.3454	21.64	-18.1723	21.64	-13.9728
21.65	-21.3643	21.65	-18.155	21.65	-13.9587
21.66	-21.3832	21.66	-18.1377	21.66	-13.9447
21.67	-21.4021	21.67	-18.1204	21.67	-13.9308
21.68	-21.4211	21.68	-18.1033	21.68	-13.9169
21.69	-21.4402	21.69	-18.0862	21.69	-13.9032
21.7	-21.4592	21.7	-18.0692	21.7	-13.8896
21.71	-21.4783	21.71	-18.0523	21.71	-13.876
21.72	-21.4974	21.72	-18.0354	21.72	-13.8626
21.73	-21.5166	21.73	-18.0186	21.73	-13.8492
21.74	-21.5358	21.74	-18.0019	21.74	-13.8359
21.75	-21.555	21.75	-17.9853	21.75	-13.8227
21.76	-21.5743	21.76	-17.9687	21.76	-13.8096
21.77	-21.5936	21.77	-17.9522	21.77	-13.7966
21.78	-21.6129	21.78	-17.9358	21.78	-13.7836
21.79	-21.6323	21.79	-17.9195	21.79	-13.7708
21.8	-21.6517	21.8	-17.9033	21.8	-13.7581
21.81	-21.6712	21.81	-17.8871	21.81	-13.7454
21.82	-21.6907	21.82	-17.871	21.82	-13.7328
21.83	-21.7102	21.83	-17.8549	21.83	-13.7203
21.84	-21.7298	21.84	-17.839	21.84	-13.708
21.85	-21.7494	21.85	-17.8231	21.85	-13.6957
21.86	-21.7691	21.86	-17.8073	21.86	-13.6834
21.87	-21.7888	21.87	-17.7916	21.87	-13.6713
21.88	-21.8085	21.88	-17.776	21.88	-13.6593
21.89	-21.8283	21.89	-17.7604	21.89	-13.6473
21.9	-21.8481	21.9	-17.7449	21.9	-13.6355
21.91	-21.8679	21.91	-17.7295	21.91	-13.6237
21.92	-21.8878	21.92	-17.7142	21.92	-13.612
21.93	-21.9077	21.93	-17.6989	21.93	-13.6004
21.94	-21.9277	21.94	-17.6837	21.94	-13.5889
21.95	-21.9477	21.95	-17.6686	21.95	-13.5775
21.96	-21.9678	21.96	-17.6536	21.96	-13.5662
21.97	-21.9879	21.97	-17.6387	21.97	-13.5549
[truncated: 5,803 more rows]

## Sheet: Fig 4c
Data corresponds to Parametric variation of SL which is Two slits etched in the ground
Frequency (GHz)	S11 (dB)	Frequency (GHz)	S11 (dB)	Frequency (GHz)	S11 (dB)
2	-0.14351	2	-0.14523	2	-0.14595
2.01	-0.14504	2.01	-0.14681	2.01	-0.14749
2.02	-0.14658	2.02	-0.1484	2.02	-0.14905
2.03	-0.14813	2.03	-0.15	2.03	-0.15061
2.04	-0.14969	2.04	-0.15161	2.04	-0.15218
2.05	-0.15126	2.05	-0.15323	2.05	-0.15376
2.06	-0.15285	2.06	-0.15486	2.06	-0.15535
2.07	-0.15444	2.07	-0.1565	2.07	-0.15695
2.08	-0.15604	2.08	-0.15815	2.08	-0.15857
2.09	-0.15766	2.09	-0.15981	2.09	-0.16019
2.1	-0.15928	2.1	-0.16148	2.1	-0.16183
2.11	-0.16091	2.11	-0.16316	2.11	-0.16347
2.12	-0.16256	2.12	-0.16486	2.12	-0.16513
2.13	-0.16422	2.13	-0.16656	2.13	-0.16679
2.14	-0.16588	2.14	-0.16827	2.14	-0.16847
2.15	-0.16756	2.15	-0.16999	2.15	-0.17015
2.16	-0.16925	2.16	-0.17173	2.16	-0.17185
2.17	-0.17095	2.17	-0.17347	2.17	-0.17356
2.18	-0.17266	2.18	-0.17523	2.18	-0.17528
2.19	-0.17438	2.19	-0.17699	2.19	-0.17701
2.2	-0.17611	2.2	-0.17877	2.2	-0.17875
2.21	-0.17785	2.21	-0.18055	2.21	-0.18051
2.22	-0.1796	2.22	-0.18235	2.22	-0.18227
2.23	-0.18137	2.23	-0.18416	2.23	-0.18404
2.24	-0.18315	2.24	-0.18598	2.24	-0.18583
2.25	-0.18493	2.25	-0.18781	2.25	-0.18763
2.26	-0.18673	2.26	-0.18965	2.26	-0.18944
2.27	-0.18854	2.27	-0.1915	2.27	-0.19125
2.28	-0.19036	2.28	-0.19337	2.28	-0.19309
2.29	-0.19219	2.29	-0.19524	2.29	-0.19493
2.3	-0.19404	2.3	-0.19713	2.3	-0.19678
2.31	-0.19589	2.31	-0.19902	2.31	-0.19865
2.32	-0.19776	2.32	-0.20093	2.32	-0.20052
2.33	-0.19964	2.33	-0.20285	2.33	-0.20241
2.34	-0.20153	2.34	-0.20478	2.34	-0.20431
2.35	-0.20343	2.35	-0.20672	2.35	-0.20622
2.36	-0.20534	2.36	-0.20868	2.36	-0.20815
2.37	-0.20727	2.37	-0.21064	2.37	-0.21008
2.38	-0.2092	2.38	-0.21262	2.38	-0.21203
2.39	-0.21115	2.39	-0.21461	2.39	-0.21399
2.4	-0.21311	2.4	-0.21661	2.4	-0.21596
2.41	-0.21509	2.41	-0.21862	2.41	-0.21794
2.42	-0.21707	2.42	-0.22064	2.42	-0.21994
2.43	-0.21907	2.43	-0.22268	2.43	-0.22194
2.44	-0.22108	2.44	-0.22472	2.44	-0.22396
2.45	-0.2231	2.45	-0.22678	2.45	-0.22599
2.46	-0.22513	2.46	-0.22885	2.46	-0.22804
2.47	-0.22718	2.47	-0.23094	2.47	-0.23009
2.48	-0.22924	2.48	-0.23303	2.48	-0.23216
2.49	-0.23131	2.49	-0.23514	2.49	-0.23424
2.5	-0.23339	2.5	-0.23726	2.5	-0.23633
2.51	-0.23549	2.51	-0.23939	2.51	-0.23844
2.52	-0.2376	2.52	-0.24153	2.52	-0.24056
2.53	-0.23972	2.53	-0.24369	2.53	-0.24269
2.54	-0.24185	2.54	-0.24585	2.54	-0.24483
2.55	-0.244	2.55	-0.24803	2.55	-0.24699
2.56	-0.24616	2.56	-0.25023	2.56	-0.24915
2.57	-0.24833	2.57	-0.25243	2.57	-0.25134
2.58	-0.25052	2.58	-0.25465	2.58	-0.25353
2.59	-0.25272	2.59	-0.25688	2.59	-0.25574
2.6	-0.25493	2.6	-0.25912	2.6	-0.25796
2.61	-0.25715	2.61	-0.26138	2.61	-0.26019
2.62	-0.25939	2.62	-0.26365	2.62	-0.26244
2.63	-0.26164	2.63	-0.26593	2.63	-0.2647
2.64	-0.26391	2.64	-0.26822	2.64	-0.26697
2.65	-0.26618	2.65	-0.27053	2.65	-0.26926
2.66	-0.26848	2.66	-0.27285	2.66	-0.27156
2.67	-0.27078	2.67	-0.27519	2.67	-0.27387
2.68	-0.2731	2.68	-0.27753	2.68	-0.2762
2.69	-0.27543	2.69	-0.27989	2.69	-0.27854
2.7	-0.27778	2.7	-0.28227	2.7	-0.2809
2.71	-0.28014	2.71	-0.28465	2.71	-0.28326
2.72	-0.28251	2.72	-0.28705	2.72	-0.28565
2.73	-0.2849	2.73	-0.28947	2.73	-0.28804
2.74	-0.2873	2.74	-0.29189	2.74	-0.29045
2.75	-0.28972	2.75	-0.29433	2.75	-0.29287
2.76	-0.29214	2.76	-0.29679	2.76	-0.29531
2.77	-0.29459	2.77	-0.29926	2.77	-0.29776
2.78	-0.29705	2.78	-0.30174	2.78	-0.30023
2.79	-0.29952	2.79	-0.30423	2.79	-0.30271
2.8	-0.30201	2.8	-0.30674	2.8	-0.3052
2.81	-0.30451	2.81	-0.30926	2.81	-0.30771
2.82	-0.30702	2.82	-0.3118	2.82	-0.31024
2.83	-0.30955	2.83	-0.31435	2.83	-0.31277
2.84	-0.3121	2.84	-0.31692	2.84	-0.31533
2.85	-0.31466	2.85	-0.3195	2.85	-0.31789
2.86	-0.31723	2.86	-0.32209	2.86	-0.32047
2.87	-0.31982	2.87	-0.3247	2.87	-0.32307
2.88	-0.32242	2.88	-0.32733	2.88	-0.32568
2.89	-0.32504	2.89	-0.32996	2.89	-0.32831
2.9	-0.32768	2.9	-0.33262	2.9	-0.33095
2.91	-0.33033	2.91	-0.33528	2.91	-0.3336
2.92	-0.33299	2.92	-0.33796	2.92	-0.33627
2.93	-0.33567	2.93	-0.34066	2.93	-0.33896
2.94	-0.33837	2.94	-0.34337	2.94	-0.34166
2.95	-0.34108	2.95	-0.3461	2.95	-0.34438
2.96	-0.3438	2.96	-0.34884	2.96	-0.34711
2.97	-0.34654	2.97	-0.35159	2.97	-0.34986
2.98	-0.3493	2.98	-0.35437	2.98	-0.35262
2.99	-0.35207	2.99	-0.35715	2.99	-0.3554
3	-0.35486	3	-0.35995	3	-0.3582
3.01	-0.35767	3.01	-0.36277	3.01	-0.36101
3.02	-0.36049	3.02	-0.3656	3.02	-0.36383
3.03	-0.36333	3.03	-0.36845	3.03	-0.36667
3.04	-0.36618	3.04	-0.37132	3.04	-0.36953
3.05	-0.36905	3.05	-0.3742	3.05	-0.37241
3.06	-0.37193	3.06	-0.37709	3.06	-0.3753
3.07	-0.37484	3.07	-0.38	3.07	-0.3782
3.08	-0.37775	3.08	-0.38293	3.08	-0.38113
3.09	-0.38069	3.09	-0.38587	3.09	-0.38407
3.1	-0.38364	3.1	-0.38883	3.1	-0.38702
3.11	-0.38661	3.11	-0.39181	3.11	-0.39
3.12	-0.38959	3.12	-0.3948	3.12	-0.39298
3.13	-0.3926	3.13	-0.39781	3.13	-0.39599
3.14	-0.39561	3.14	-0.40083	3.14	-0.39901
3.15	-0.39865	3.15	-0.40387	3.15	-0.40205
3.16	-0.4017	3.16	-0.40693	3.16	-0.40511
3.17	-0.40477	3.17	-0.41	3.17	-0.40818
3.18	-0.40786	3.18	-0.4131	3.18	-0.41127
3.19	-0.41097	3.19	-0.4162	3.19	-0.41438
3.2	-0.41409	3.2	-0.41933	3.2	-0.41751
3.21	-0.41723	3.21	-0.42247	3.21	-0.42065
3.22	-0.42038	3.22	-0.42563	3.22	-0.42381
3.23	-0.42356	3.23	-0.4288	3.23	-0.42699
3.24	-0.42675	3.24	-0.432	3.24	-0.43018
3.25	-0.42996	3.25	-0.43521	3.25	-0.43339
3.26	-0.43319	3.26	-0.43844	3.26	-0.43662
3.27	-0.43644	3.27	-0.44168	3.27	-0.43987
3.28	-0.4397	3.28	-0.44494	3.28	-0.44314
3.29	-0.44299	3.29	-0.44822	3.29	-0.44642
3.3	-0.44629	3.3	-0.45152	3.3	-0.44973
3.31	-0.44961	3.31	-0.45484	3.31	-0.45305
3.32	-0.45295	3.32	-0.45817	3.32	-0.45639
3.33	-0.45631	3.33	-0.46153	3.33	-0.45975
3.34	-0.45968	3.34	-0.4649	3.34	-0.46312
3.35	-0.46308	3.35	-0.46829	3.35	-0.46652
3.36	-0.46649	3.36	-0.47169	3.36	-0.46993
3.37	-0.46992	3.37	-0.47512	3.37	-0.47336
3.38	-0.47337	3.38	-0.47856	3.38	-0.47682
3.39	-0.47685	3.39	-0.48203	3.39	-0.48029
3.4	-0.48034	3.4	-0.48551	3.4	-0.48378
3.41	-0.48385	3.41	-0.48901	3.41	-0.48729
3.42	-0.48738	3.42	-0.49253	3.42	-0.49081
3.43	-0.49092	3.43	-0.49607	3.43	-0.49436
3.44	-0.49449	3.44	-0.49962	3.44	-0.49793
3.45	-0.49808	3.45	-0.5032	3.45	-0.50151
3.46	-0.50169	3.46	-0.5068	3.46	-0.50512
3.47	-0.50532	3.47	-0.51041	3.47	-0.50875
3.48	-0.50897	3.48	-0.51405	3.48	-0.51239
3.49	-0.51263	3.49	-0.5177	3.49	-0.51606
3.5	-0.51632	3.5	-0.52138	3.5	-0.51974
3.51	-0.52003	3.51	-0.52507	3.51	-0.52345
3.52	-0.52376	3.52	-0.52878	3.52	-0.52718
3.53	-0.52751	3.53	-0.53252	3.53	-0.53092
3.54	-0.53128	3.54	-0.53627	3.54	-0.53469
3.55	-0.53507	3.55	-0.54005	3.55	-0.53848
3.56	-0.53889	3.56	-0.54384	3.56	-0.54229
3.57	-0.54272	3.57	-0.54766	3.57	-0.54612
3.58	-0.54658	3.58	-0.55149	3.58	-0.54997
3.59	-0.55045	3.59	-0.55535	3.59	-0.55384
3.6	-0.55435	3.6	-0.55923	3.6	-0.55773
3.61	-0.55827	3.61	-0.56313	3.61	-0.56164
3.62	-0.56221	3.62	-0.56705	3.62	-0.56558
3.63	-0.56617	3.63	-0.57099	3.63	-0.56953
3.64	-0.57015	3.64	-0.57495	3.64	-0.57351
3.65	-0.57416	3.65	-0.57893	3.65	-0.57751
3.66	-0.57819	3.66	-0.58294	3.66	-0.58153
3.67	-0.58224	3.67	-0.58696	3.67	-0.58558
3.68	-0.58631	3.68	-0.59101	3.68	-0.58964
3.69	-0.5904	3.69	-0.59508	3.69	-0.59373
3.7	-0.59452	3.7	-0.59917	3.7	-0.59784
3.71	-0.59866	3.71	-0.60329	3.71	-0.60197
3.72	-0.60282	3.72	-0.60742	3.72	-0.60612
3.73	-0.60701	3.73	-0.61158	3.73	-0.6103
3.74	-0.61122	3.74	-0.61576	3.74	-0.6145
3.75	-0.61545	3.75	-0.61996	3.75	-0.61872
3.76	-0.6197	3.76	-0.62419	3.76	-0.62297
3.77	-0.62398	3.77	-0.62844	3.77	-0.62723
3.78	-0.62828	3.78	-0.63271	3.78	-0.63152
3.79	-0.6326	3.79	-0.637	3.79	-0.63584
3.8	-0.63695	3.8	-0.64132	3.8	-0.64018
3.81	-0.64132	3.81	-0.64566	3.81	-0.64454
3.82	-0.64572	3.82	-0.65002	3.82	-0.64892
3.83	-0.65014	3.83	-0.65441	3.83	-0.65333
3.84	-0.65458	3.84	-0.65882	3.84	-0.65776
3.85	-0.65905	3.85	-0.66326	3.85	-0.66222
3.86	-0.66354	3.86	-0.66772	3.86	-0.6667
3.87	-0.66806	3.87	-0.6722	3.87	-0.6712
3.88	-0.6726	3.88	-0.6767	3.88	-0.67573
3.89	-0.67717	3.89	-0.68124	3.89	-0.68029
3.9	-0.68176	3.9	-0.68579	3.9	-0.68486
3.91	-0.68637	3.91	-0.69037	3.91	-0.68947
3.92	-0.69102	3.92	-0.69498	3.92	-0.69409
3.93	-0.69568	3.93	-0.6996	3.93	-0.69875
3.94	-0.70037	3.94	-0.70426	3.94	-0.70342
3.95	-0.70509	3.95	-0.70894	3.95	-0.70813
3.96	-0.70983	3.96	-0.71364	3.96	-0.71285
3.97	-0.7146	3.97	-0.71837	3.97	-0.71761
3.98	-0.7194	3.98	-0.72313	3.98	-0.72239
3.99	-0.72422	3.99	-0.72791	3.99	-0.72719
4	-0.72907	4	-0.73271	4	-0.73202
4.01	-0.73394	4.01	-0.73755	4.01	-0.73688
4.02	-0.73884	4.02	-0.7424	4.02	-0.74176
4.03	-0.74376	4.03	-0.74729	4.03	-0.74667
4.04	-0.74872	4.04	-0.7522	4.04	-0.7516
4.05	-0.7537	4.05	-0.75714	4.05	-0.75657
4.06	-0.7587	4.06	-0.7621	4.06	-0.76155
4.07	-0.76374	4.07	-0.76709	4.07	-0.76657
4.08	-0.7688	4.08	-0.77211	4.08	-0.77161
4.09	-0.77389	4.09	-0.77715	4.09	-0.77668
4.1	-0.77901	4.1	-0.78222	4.1	-0.78178
4.11	-0.78415	4.11	-0.78732	4.11	-0.7869
4.12	-0.78932	4.12	-0.79245	4.12	-0.79205
4.13	-0.79452	4.13	-0.7976	4.13	-0.79723
4.14	-0.79975	4.14	-0.80278	4.14	-0.80244
4.15	-0.805	4.15	-0.80799	4.15	-0.80768
4.16	-0.81029	4.16	-0.81323	4.16	-0.81294
4.17	-0.8156	4.17	-0.81849	4.17	-0.81823
4.18	-0.82094	4.18	-0.82378	4.18	-0.82355
4.19	-0.82632	4.19	-0.82911	4.19	-0.8289
4.2	-0.83172	4.2	-0.83446	4.2	-0.83427
4.21	-0.83714	4.21	-0.83984	4.21	-0.83968
4.22	-0.8426	4.22	-0.84524	4.22	-0.84511
4.23	-0.84809	4.23	-0.85068	4.23	-0.85058
4.24	-0.85361	4.24	-0.85615	4.24	-0.85607
4.25	-0.85915	4.25	-0.86164	4.25	-0.86159
4.26	-0.86473	4.26	-0.86717	4.26	-0.86714
4.27	-0.87034	4.27	-0.87272	4.27	-0.87273
4.28	-0.87598	4.28	-0.87831	4.28	-0.87834
4.29	-0.88164	4.29	-0.88392	4.29	-0.88398
4.3	-0.88734	4.3	-0.88957	4.3	-0.88965
4.31	-0.89307	4.31	-0.89524	4.31	-0.89535
4.32	-0.89883	4.32	-0.90095	4.32	-0.90108
4.33	-0.90462	4.33	-0.90668	4.33	-0.90685
4.34	-0.91044	4.34	-0.91245	4.34	-0.91264
4.35	-0.91629	4.35	-0.91825	4.35	-0.91847
4.36	-0.92218	4.36	-0.92408	4.36	-0.92432
4.37	-0.92809	4.37	-0.92994	4.37	-0.93021
4.38	-0.93404	4.38	-0.93583	4.38	-0.93613
4.39	-0.94002	4.39	-0.94175	4.39	-0.94208
4.4	-0.94603	4.4	-0.94771	4.4	-0.94806
4.41	-0.95208	4.41	-0.95369	4.41	-0.95407
4.42	-0.95816	4.42	-0.95971	4.42	-0.96012
4.43	-0.96426	4.43	-0.96576	4.43	-0.9662
4.44	-0.97041	4.44	-0.97185	4.44	-0.97231
4.45	-0.97658	4.45	-0.97797	4.45	-0.97845
4.46	-0.98279	4.46	-0.98411	4.46	-0.98463
4.47	-0.98903	4.47	-0.9903	4.47	-0.99084
4.48	-0.99531	4.48	-0.99651	4.48	-0.99708
4.49	-1.00161	4.49	-1.00276	4.49	-1.00335
4.5	-1.00796	4.5	-1.00904	4.5	-1.00966
4.51	-1.01433	4.51	-1.01536	4.51	-1.016
4.52	-1.02074	4.52	-1.02171	4.52	-1.02238
4.53	-1.02719	4.53	-1.02809	4.53	-1.02879
4.54	-1.03367	4.54	-1.03451	4.54	-1.03523
4.55	-1.04018	4.55	-1.04096	4.55	-1.04171
4.56	-1.04673	4.56	-1.04745	4.56	-1.04822
4.57	-1.05331	4.57	-1.05397	4.57	-1.05477
4.58	-1.05993	4.58	-1.06053	4.58	-1.06135
4.59	-1.06658	4.59	-1.06712	4.59	-1.06797
4.6	-1.07327	4.6	-1.07375	4.6	-1.07462
4.61	-1.08	4.61	-1.08041	4.61	-1.08131
4.62	-1.08676	4.62	-1.08711	4.62	-1.08803
4.63	-1.09356	4.63	-1.09384	4.63	-1.09479
4.64	-1.10039	4.64	-1.10061	4.64	-1.10159
4.65	-1.10726	4.65	-1.10742	4.65	-1.10842
4.66	-1.11417	4.66	-1.11426	4.66	-1.11529
4.67	-1.12111	4.67	-1.12114	4.67	-1.12219
4.68	-1.12809	4.68	-1.12806	4.68	-1.12913
4.69	-1.13511	4.69	-1.13501	4.69	-1.13611
4.7	-1.14216	4.7	-1.142	4.7	-1.14312
4.71	-1.14925	4.71	-1.14903	4.71	-1.15017
4.72	-1.15638	4.72	-1.1561	4.72	-1.15726
4.73	-1.16355	4.73	-1.1632	4.73	-1.16439
4.74	-1.17076	4.74	-1.17034	4.74	-1.17155
4.75	-1.178	4.75	-1.17752	4.75	-1.17876
4.76	-1.18529	4.76	-1.18474	4.76	-1.186
4.77	-1.19261	4.77	-1.19199	4.77	-1.19327
4.78	-1.19997	4.78	-1.19929	4.78	-1.20059
4.79	-1.20737	4.79	-1.20662	4.79	-1.20795
4.8	-1.21481	4.8	-1.21399	4.8	-1.21534
4.81	-1.22228	4.81	-1.22141	4.81	-1.22278
4.82	-1.2298	4.82	-1.22886	4.82	-1.23025
4.83	-1.23736	4.83	-1.23635	4.83	-1.23776
4.84	-1.24496	4.84	-1.24388	4.84	-1.24532
4.85	-1.2526	4.85	-1.25145	4.85	-1.25291
4.86	-1.26027	4.86	-1.25906	4.86	-1.26054
4.87	-1.26799	4.87	-1.26672	4.87	-1.26822
4.88	-1.27575	4.88	-1.27441	4.88	-1.27593
4.89	-1.28355	4.89	-1.28214	4.89	-1.28368
4.9	-1.2914	4.9	-1.28992	4.9	-1.29148
4.91	-1.29928	4.91	-1.29774	4.91	-1.29932
4.92	-1.3072	4.92	-1.30559	4.92	-1.30719
4.93	-1.31517	4.93	-1.31349	4.93	-1.31511
4.94	-1.32318	4.94	-1.32144	4.94	-1.32308
4.95	-1.33123	4.95	-1.32942	4.95	-1.33108
4.96	-1.33933	4.96	-1.33745	4.96	-1.33912
4.97	-1.34746	4.97	-1.34552	4.97	-1.34721
4.98	-1.35564	4.98	-1.35363	4.98	-1.35534
4.99	-1.36387	4.99	-1.36179	4.99	-1.36352
5	-1.37213	5	-1.36998	5	-1.37173
5.01	-1.38044	5.01	-1.37823	5.01	-1.37999
5.02	-1.3888	5.02	-1.38651	5.02	-1.3883
5.03	-1.39719	5.03	-1.39484	5.03	-1.39664
5.04	-1.40563	5.04	-1.40322	5.04	-1.40504
5.05	-1.41412	5.05	-1.41163	5.05	-1.41347
5.06	-1.42265	5.06	-1.4201	5.06	-1.42195
5.07	-1.43123	5.07	-1.42861	5.07	-1.43048
5.08	-1.43985	5.08	-1.43716	5.08	-1.43905
5.09	-1.44851	5.09	-1.44576	5.09	-1.44766
5.1	-1.45722	5.1	-1.4544	5.1	-1.45632
5.11	-1.46598	5.11	-1.46309	5.11	-1.46502
5.12	-1.47478	5.12	-1.47183	5.12	-1.47378
5.13	-1.48363	5.13	-1.48061	5.13	-1.48257
5.14	-1.49253	5.14	-1.48944	5.14	-1.49142
5.15	-1.50147	5.15	-1.49831	5.15	-1.5003
5.16	-1.51046	5.16	-1.50723	5.16	-1.50924
5.17	-1.51949	5.17	-1.5162	5.17	-1.51822
5.18	-1.52858	5.18	-1.52522	5.18	-1.52725
5.19	-1.53771	5.19	-1.53428	5.19	-1.53633
5.2	-1.54689	5.2	-1.54339	5.2	-1.54546
5.21	-1.55611	5.21	-1.55255	5.21	-1.55463
5.22	-1.56539	5.22	-1.56176	5.22	-1.56385
5.23	-1.57471	5.23	-1.57101	5.23	-1.57312
5.24	-1.58408	5.24	-1.58032	5.24	-1.58244
5.25	-1.5935	5.25	-1.58967	5.25	-1.5918
5.26	-1.60297	5.26	-1.59908	5.26	-1.60122
5.27	-1.61249	5.27	-1.60853	5.27	-1.61069
5.28	-1.62206	5.28	-1.61803	5.28	-1.6202
5.29	-1.63168	5.29	-1.62758	5.29	-1.62976
5.3	-1.64134	5.3	-1.63718	5.3	-1.63938
5.31	-1.65106	5.31	-1.64684	5.31	-1.64904
5.32	-1.66083	5.32	-1.65654	5.32	-1.65876
5.33	-1.67065	5.33	-1.66629	5.33	-1.66852
5.34	-1.68052	5.34	-1.6761	5.34	-1.67834
5.35	-1.69045	5.35	-1.68596	5.35	-1.68821
5.36	-1.70042	5.36	-1.69586	5.36	-1.69813
5.37	-1.71044	5.37	-1.70582	5.37	-1.7081
5.38	-1.72052	5.38	-1.71584	5.38	-1.71812
5.39	-1.73065	5.39	-1.7259	5.39	-1.7282
5.4	-1.74083	5.4	-1.73602	5.4	-1.73832
5.41	-1.75107	5.41	-1.74619	5.41	-1.7485
5.42	-1.76136	5.42	-1.75641	5.42	-1.75874
5.43	-1.7717	5.43	-1.76669	5.43	-1.76902
5.44	-1.78209	5.44	-1.77702	5.44	-1.77937
5.45	-1.79254	5.45	-1.7874	5.45	-1.78976
5.46	-1.80304	5.46	-1.79784	5.46	-1.80021
5.47	-1.8136	5.47	-1.80833	5.47	-1.81071
5.48	-1.82421	5.48	-1.81888	5.48	-1.82127
5.49	-1.83487	5.49	-1.82948	5.49	-1.83188
5.5	-1.84559	5.5	-1.84014	5.5	-1.84255
5.51	-1.85637	5.51	-1.85085	5.51	-1.85327
5.52	-1.8672	5.52	-1.86162	5.52	-1.86405
5.53	-1.87809	5.53	-1.87244	5.53	-1.87488
5.54	-1.88903	5.54	-1.88332	5.54	-1.88577
5.55	-1.90003	5.55	-1.89426	5.55	-1.89671
5.56	-1.91108	5.56	-1.90525	5.56	-1.90772
5.57	-1.9222	5.57	-1.9163	5.57	-1.91878
5.58	-1.93337	5.58	-1.92741	5.58	-1.92989
5.59	-1.94459	5.59	-1.93857	5.59	-1.94107
5.6	-1.95588	5.6	-1.9498	5.6	-1.9523
5.61	-1.96722	5.61	-1.96108	5.61	-1.96359
5.62	-1.97862	5.62	-1.97241	5.62	-1.97494
5.63	-1.99008	5.63	-1.98381	5.63	-1.98635
5.64	-2.00159	5.64	-1.99527	5.64	-1.99781
5.65	-2.01317	5.65	-2.00678	5.65	-2.00934
5.66	-2.0248	5.66	-2.01836	5.66	-2.02092
5.67	-2.0365	5.67	-2.02999	5.67	-2.03257
5.68	-2.04825	5.68	-2.04169	5.68	-2.04427
5.69	-2.06007	5.69	-2.05344	5.69	-2.05604
5.7	-2.07194	5.7	-2.06525	5.7	-2.06786
5.71	-2.08387	5.71	-2.07713	5.71	-2.07975
5.72	-2.09587	5.72	-2.08906	5.72	-2.0917
5.73	-2.10793	5.73	-2.10106	5.73	-2.10371
5.74	-2.12004	5.74	-2.11312	5.74	-2.11578
5.75	-2.13222	5.75	-2.12524	5.75	-2.12791
5.76	-2.14446	5.76	-2.13742	5.76	-2.1401
5.77	-2.15677	5.77	-2.14967	5.77	-2.15236
5.78	-2.16913	5.78	-2.16197	5.78	-2.16468
5.79	-2.18156	5.79	-2.17434	5.79	-2.17707
5.8	-2.19405	5.8	-2.18678	5.8	-2.18951
5.81	-2.20661	5.81	-2.19927	5.81	-2.20202
5.82	-2.21922	5.82	-2.21183	5.82	-2.2146
5.83	-2.2319	5.83	-2.22446	5.83	-2.22724
5.84	-2.24465	5.84	-2.23715	5.84	-2.23994
5.85	-2.25746	5.85	-2.2499	5.85	-2.25271
5.86	-2.27033	5.86	-2.26272	5.86	-2.26554
5.87	-2.28327	5.87	-2.2756	5.87	-2.27844
5.88	-2.29628	5.88	-2.28855	5.88	-2.29141
5.89	-2.30935	5.89	-2.30156	5.89	-2.30444
5.9	-2.32248	5.9	-2.31464	5.9	-2.31754
5.91	-2.33569	5.91	-2.32779	5.91	-2.3307
5.92	-2.34895	5.92	-2.341	5.92	-2.34393
5.93	-2.36229	5.93	-2.35428	5.93	-2.35723
5.94	-2.37569	5.94	-2.36763	5.94	-2.3706
5.95	-2.38916	5.95	-2.38104	5.95	-2.38403
5.96	-2.4027	5.96	-2.39452	5.96	-2.39754
5.97	-2.4163	5.97	-2.40807	5.97	-2.41111
5.98	-2.42997	5.98	-2.42169	5.98	-2.42475
5.99	-2.44371	5.99	-2.43538	5.99	-2.43846
6	-2.45752	6	-2.44913	6	-2.45224
6.01	-2.4714	6.01	-2.46296	6.01	-2.46608
6.02	-2.48535	6.02	-2.47685	6.02	-2.48
6.03	-2.49936	6.03	-2.49081	6.03	-2.49399
6.04	-2.51345	6.04	-2.50485	6.04	-2.50805
6.05	-2.52761	6.05	-2.51895	6.05	-2.52218
6.06	-2.54183	6.06	-2.53312	6.06	-2.53639
6.07	-2.55613	6.07	-2.54737	6.07	-2.55066
6.08	-2.5705	6.08	-2.56169	6.08	-2.56501
6.09	-2.58494	6.09	-2.57607	6.09	-2.57943
6.1	-2.59945	6.1	-2.59053	6.1	-2.59392
6.11	-2.61404	6.11	-2.60506	6.11	-2.60848
6.12	-2.62869	6.12	-2.61967	6.12	-2.62312
6.13	-2.64342	6.13	-2.63434	6.13	-2.63783
6.14	-2.65822	6.14	-2.64909	6.14	-2.65262
6.15	-2.6731	6.15	-2.66392	6.15	-2.66748
6.16	-2.68805	6.16	-2.67881	6.16	-2.68241
6.17	-2.70307	6.17	-2.69378	6.17	-2.69742
6.18	-2.71816	6.18	-2.70883	6.18	-2.71251
6.19	-2.73333	6.19	-2.72395	6.19	-2.72767
6.2	-2.74858	6.2	-2.73914	6.2	-2.7429
6.21	-2.7639	6.21	-2.75441	6.21	-2.75822
6.22	-2.77929	6.22	-2.76975	6.22	-2.77361
6.23	-2.79477	6.23	-2.78517	6.23	-2.78907
6.24	-2.81031	6.24	-2.80067	6.24	-2.80462
6.25	-2.82594	6.25	-2.81624	6.25	-2.82024
6.26	-2.84163	6.26	-2.83189	6.26	-2.83594
6.27	-2.85741	6.27	-2.84761	6.27	-2.85171
6.28	-2.87326	6.28	-2.86341	6.28	-2.86757
6.29	-2.8892	6.29	-2.87929	6.29	-2.88351
6.3	-2.9052	6.3	-2.89525	6.3	-2.89952
6.31	-2.92129	6.31	-2.91129	6.31	-2.91562
6.32	-2.93746	6.32	-2.9274	6.32	-2.93179
6.33	-2.9537	6.33	-2.9436	6.33	-2.94804
6.34	-2.97002	6.34	-2.95987	6.34	-2.96438
6.35	-2.98643	6.35	-2.97622	6.35	-2.9808
6.36	-3.00291	6.36	-2.99265	6.36	-2.99729
6.37	-3.01947	6.37	-3.00916	6.37	-3.01387
6.38	-3.03611	6.38	-3.02575	6.38	-3.03054
6.39	-3.05284	6.39	-3.04243	6.39	-3.04728
6.4	-3.06964	6.4	-3.05918	6.4	-3.06411
6.41	-3.08653	6.41	-3.07601	6.41	-3.08102
6.42	-3.1035	6.42	-3.09293	6.42	-3.09801
6.43	-3.12055	6.43	-3.10993	6.43	-3.11509
6.44	-3.13768	6.44	-3.12701	6.44	-3.13225
6.45	-3.15489	6.45	-3.14417	6.45	-3.1495
6.46	-3.17219	6.46	-3.16142	6.46	-3.16683
6.47	-3.18957	6.47	-3.17875	6.47	-3.18424
6.48	-3.20703	6.48	-3.19616	6.48	-3.20175
6.49	-3.22458	6.49	-3.21366	6.49	-3.21933
6.5	-3.24221	6.5	-3.23124	6.5	-3.23701
6.51	-3.25993	6.51	-3.2489	6.51	-3.25477
6.52	-3.27773	6.52	-3.26665	6.52	-3.27262
6.53	-3.29562	6.53	-3.28449	6.53	-3.29055
6.54	-3.31359	6.54	-3.30241	6.54	-3.30858
6.55	-3.33165	6.55	-3.32041	6.55	-3.32669
6.56	-3.3498	6.56	-3.33851	6.56	-3.34489
6.57	-3.36803	6.57	-3.35668	6.57	-3.36318
6.58	-3.38635	6.58	-3.37495	6.58	-3.38156
6.59	-3.40475	6.59	-3.3933	6.59	-3.40003
6.6	-3.42325	6.6	-3.41174	6.6	-3.41859
6.61	-3.44183	6.61	-3.43027	6.61	-3.43723
6.62	-3.4605	6.62	-3.44889	6.62	-3.45597
6.63	-3.47926	6.63	-3.46759	6.63	-3.4748
6.64	-3.49811	6.64	-3.48638	6.64	-3.49373
6.65	-3.51704	6.65	-3.50527	6.65	-3.51274
6.66	-3.53607	6.66	-3.52424	6.66	-3.53185
6.67	-3.55519	6.67	-3.5433	6.67	-3.55105
6.68	-3.57439	6.68	-3.56245	6.68	-3.57034
6.69	-3.59369	6.69	-3.58169	6.69	-3.58972
6.7	-3.61308	6.7	-3.60102	6.7	-3.6092
6.71	-3.63256	6.71	-3.62045	6.71	-3.62878
6.72	-3.65213	6.72	-3.63996	6.72	-3.64844
6.73	-3.6718	6.73	-3.65957	6.73	-3.66821
6.74	-3.69156	6.74	-3.67927	6.74	-3.68806
6.75	-3.71141	6.75	-3.69906	6.75	-3.70802
6.76	-3.73135	6.76	-3.71895	6.76	-3.72807
6.77	-3.75139	6.77	-3.73892	6.77	-3.74821
6.78	-3.77152	6.78	-3.75899	6.78	-3.76846
6.79	-3.79174	6.79	-3.77916	6.79	-3.7888
6.8	-3.81206	6.8	-3.79942	6.8	-3.80924
6.81	-3.83247	6.81	-3.81977	6.81	-3.82977
6.82	-3.85298	6.82	-3.84022	6.82	-3.85041
6.83	-3.87359	6.83	-3.86076	6.83	-3.87114
6.84	-3.89429	6.84	-3.8814	6.84	-3.89197
6.85	-3.91509	6.85	-3.90214	6.85	-3.91291
6.86	-3.93598	6.86	-3.92297	6.86	-3.93394
6.87	-3.95698	6.87	-3.9439	6.87	-3.95507
6.88	-3.97806	6.88	-3.96492	6.88	-3.97631
6.89	-3.99925	6.89	-3.98605	6.89	-3.99764
6.9	-4.02054	6.9	-4.00727	6.9	-4.01908
6.91	-4.04192	6.91	-4.02858	6.91	-4.04062
6.92	-4.06341	6.92	-4.05	6.92	-4.06226
6.93	-4.08499	6.93	-4.07152	6.93	-4.084
6.94	-4.10667	6.94	-4.09313	6.94	-4.10585
6.95	-4.12845	6.95	-4.11485	6.95	-4.1278
6.96	-4.15034	6.96	-4.13666	6.96	-4.14986
6.97	-4.17232	6.97	-4.15857	6.97	-4.17202
6.98	-4.1944	6.98	-4.18059	6.98	-4.19428
6.99	-4.21659	6.99	-4.2027	6.99	-4.21665
7	-4.23888	7	-4.22492	7	-4.23913
7.01	-4.26127	7.01	-4.24724	7.01	-4.26171
7.02	-4.28376	7.02	-4.26966	7.02	-4.2844
7.03	-4.30636	7.03	-4.29218	7.03	-4.30719
7.04	-4.32906	7.04	-4.31481	7.04	-4.3301
7.05	-4.35187	7.05	-4.33754	7.05	-4.35311
7.06	-4.37477	7.06	-4.36037	7.06	-4.37623
7.07	-4.39779	7.07	-4.38331	7.07	-4.39946
7.08	-4.42091	7.08	-4.40635	7.08	-4.42279
7.09	-4.44413	7.09	-4.4295	7.09	-4.44624
7.1	-4.46746	7.1	-4.45275	7.1	-4.4698
7.11	-4.4909	7.11	-4.4761	7.11	-4.49347
7.12	-4.51444	7.12	-4.49957	7.12	-4.51724
7.13	-4.53809	7.13	-4.52313	7.13	-4.54113
7.14	-4.56184	7.14	-4.54681	7.14	-4.56513
7.15	-4.58571	7.15	-4.57059	7.15	-4.58925
7.16	-4.60968	7.16	-4.59448	7.16	-4.61348
7.17	-4.63376	7.17	-4.61848	7.17	-4.63781
7.18	-4.65796	7.18	-4.64258	7.18	-4.66227
7.19	-4.68226	7.19	-4.6668	7.19	-4.68683
7.2	-4.70667	7.2	-4.69112	7.2	-4.71152
7.21	-4.73119	7.21	-4.71555	7.21	-4.73631
7.22	-4.75582	7.22	-4.74009	7.22	-4.76122
7.23	-4.78056	7.23	-4.76475	7.23	-4.78625
7.24	-4.80541	7.24	-4.78951	7.24	-4.8114
7.25	-4.83038	7.25	-4.81438	7.25	-4.83666
7.26	-4.85546	7.26	-4.83937	7.26	-4.86203
7.27	-4.88065	7.27	-4.86446	7.27	-4.88753
7.28	-4.90595	7.28	-4.88967	7.28	-4.91314
7.29	-4.93137	7.29	-4.91499	7.29	-4.93888
7.3	-4.9569	7.3	-4.94043	7.3	-4.96473
7.31	-4.98255	7.31	-4.96598	7.31	-4.9907
7.32	-5.00831	7.32	-4.99164	7.32	-5.01679
7.33	-5.03418	7.33	-5.01741	7.33	-5.043
7.34	-5.06018	7.34	-5.0433	7.34	-5.06933
7.35	-5.08628	7.35	-5.06931	7.35	-5.09579
7.36	-5.11251	7.36	-5.09543	7.36	-5.12236
7.37	-5.13885	7.37	-5.12167	7.37	-5.14906
7.38	-5.16531	7.38	-5.14802	7.38	-5.17588
7.39	-5.19189	7.39	-5.17449	7.39	-5.20282
7.4	-5.21858	7.4	-5.20108	7.4	-5.22989
7.41	-5.2454	7.41	-5.22778	7.41	-5.25709
7.42	-5.27233	7.42	-5.25461	7.42	-5.2844
7.43	-5.29938	7.43	-5.28155	7.43	-5.31185
7.44	-5.32656	7.44	-5.30861	7.44	-5.33941
7.45	-5.35385	7.45	-5.33579	7.45	-5.36711
7.46	-5.38127	7.46	-5.36309	7.46	-5.39493
7.47	-5.4088	7.47	-5.39051	7.47	-5.42288
7.48	-5.43646	7.48	-5.41805	7.48	-5.45096
7.49	-5.46425	7.49	-5.44571	7.49	-5.47916
7.5	-5.49215	7.5	-5.4735	7.5	-5.5075
7.51	-5.52018	7.51	-5.50141	7.51	-5.53596
7.52	-5.54833	7.52	-5.52944	7.52	-5.56456
7.53	-5.5766	7.53	-5.55759	7.53	-5.59328
7.54	-5.60501	7.54	-5.58586	7.54	-5.62214
7.55	-5.63353	7.55	-5.61426	7.55	-5.65112
7.56	-5.66218	7.56	-5.64279	7.56	-5.68024
7.57	-5.69096	7.57	-5.67144	7.57	-5.70949
7.58	-5.71987	7.58	-5.70021	7.58	-5.73888
7.59	-5.7489	7.59	-5.72911	7.59	-5.7684
7.6	-5.77806	7.6	-5.75814	7.6	-5.79805
7.61	-5.80735	7.61	-5.7873	7.61	-5.82784
7.62	-5.83677	7.62	-5.81658	7.62	-5.85776
7.63	-5.86631	7.63	-5.84599	7.63	-5.88782
7.64	-5.89599	7.64	-5.87553	7.64	-5.91802
7.65	-5.9258	7.65	-5.90519	7.65	-5.94835
7.66	-5.95573	7.66	-5.93499	7.66	-5.97882
7.67	-5.9858	7.67	-5.96492	7.67	-6.00943
7.68	-6.016	7.68	-5.99497	7.68	-6.04018
7.69	-6.04634	7.69	-6.02516	7.69	-6.07106
7.7	-6.0768	7.7	-6.05548	7.7	-6.10209
7.71	-6.1074	7.71	-6.08593	7.71	-6.13326
7.72	-6.13813	7.72	-6.11652	7.72	-6.16457
7.73	-6.169	7.73	-6.14724	7.73	-6.19602
7.74	-6.20001	7.74	-6.17809	7.74	-6.22761
7.75	-6.23114	7.75	-6.20907	7.75	-6.25934
7.76	-6.26242	7.76	-6.2402	7.76	-6.29122
7.77	-6.29383	7.77	-6.27145	7.77	-6.32325
7.78	-6.32538	7.78	-6.30284	7.78	-6.35541
7.79	-6.35707	7.79	-6.33437	7.79	-6.38773
7.8	-6.38889	7.8	-6.36604	7.8	-6.42019
7.81	-6.42086	7.81	-6.39784	7.81	-6.45279
7.82	-6.45296	7.82	-6.42978	7.82	-6.48555
7.83	-6.4852	7.83	-6.46186	7.83	-6.51845
7.84	-6.51759	7.84	-6.49408	7.84	-6.5515
7.85	-6.55011	7.85	-6.52644	7.85	-6.5847
7.86	-6.58278	7.86	-6.55894	7.86	-6.61805
7.87	-6.61559	7.87	-6.59158	7.87	-6.65155
7.88	-6.64855	7.88	-6.62436	7.88	-6.6852
7.89	-6.68164	7.89	-6.65729	7.89	-6.71901
7.9	-6.71489	7.9	-6.69036	7.9	-6.75296
7.91	-6.74827	7.91	-6.72357	7.91	-6.78707
7.92	-6.78181	7.92	-6.75692	7.92	-6.82134
7.93	-6.81548	7.93	-6.79043	7.93	-6.85575
7.94	-6.84931	7.94	-6.82407	7.94	-6.89033
7.95	-6.88328	7.95	-6.85786	7.95	-6.92506
7.96	-6.9174	7.96	-6.8918	7.96	-6.95994
7.97	-6.95167	7.97	-6.92589	7.97	-6.99499
7.98	-6.98609	7.98	-6.96013	7.98	-7.03019
7.99	-7.02066	7.99	-6.99451	7.99	-7.06555
8	-7.05539	8	-7.02904	8	-7.10107
8.01	-7.09026	8.01	-7.06373	8.01	-7.13676
8.02	-7.12528	8.02	-7.09856	8.02	-7.1726
8.03	-7.16046	8.03	-7.13355	8.03	-7.2086
8.04	-7.19579	8.04	-7.16868	8.04	-7.24477
8.05	-7.23128	8.05	-7.20398	8.05	-7.2811
8.06	-7.26692	8.06	-7.23942	8.06	-7.3176
8.07	-7.30271	8.07	-7.27502	8.07	-7.35426
8.08	-7.33866	8.08	-7.31077	8.08	-7.39109
8.09	-7.37477	8.09	-7.34668	8.09	-7.42808
8.1	-7.41104	8.1	-7.38275	8.1	-7.46524
8.11	-7.44747	8.11	-7.41897	8.11	-7.50257
8.12	-7.48405	8.12	-7.45536	8.12	-7.54007
8.13	-7.5208	8.13	-7.4919	8.13	-7.57774
8.14	-7.5577	8.14	-7.5286	8.14	-7.61558
8.15	-7.59477	8.15	-7.56546	8.15	-7.6536
8.16	-7.632	8.16	-7.60248	8.16	-7.69178
8.17	-7.6694	8.17	-7.63967	8.17	-7.73014
8.18	-7.70695	8.18	-7.67701	8.18	-7.76867
8.19	-7.74468	8.19	-7.71452	8.19	-7.80738
8.2	-7.78257	8.2	-7.7522	8.2	-7.84626
8.21	-7.82062	8.21	-7.79004	8.21	-7.88532
8.22	-7.85884	8.22	-7.82805	8.22	-7.92456
8.23	-7.89723	8.23	-7.86622	8.23	-7.96398
8.24	-7.93579	8.24	-7.90457	8.24	-8.00358
8.25	-7.97452	8.25	-7.94308	8.25	-8.04336
8.26	-8.01342	8.26	-7.98176	8.26	-8.08332
8.27	-8.0525	8.27	-8.02061	8.27	-8.12347
8.28	-8.09174	8.28	-8.05963	8.28	-8.16379
8.29	-8.13116	8.29	-8.09883	8.29	-8.20431
8.3	-8.17075	8.3	-8.1382	8.3	-8.245
8.31	-8.21052	8.31	-8.17774	8.31	-8.28589
8.32	-8.25046	8.32	-8.21746	8.32	-8.32696
8.33	-8.29058	8.33	-8.25735	8.33	-8.36823
8.34	-8.33088	8.34	-8.29742	8.34	-8.40968
8.35	-8.37136	8.35	-8.33767	8.35	-8.45132
8.36	-8.41202	8.36	-8.3781	8.36	-8.49316
8.37	-8.45286	8.37	-8.41871	8.37	-8.53518
8.38	-8.49388	8.38	-8.4595	8.38	-8.57741
8.39	-8.53509	8.39	-8.50047	8.39	-8.61982
8.4	-8.57647	8.4	-8.54163	8.4	-8.66244
8.41	-8.61805	8.41	-8.58297	8.41	-8.70525
8.42	-8.65981	8.42	-8.6245	8.42	-8.74826
8.43	-8.70175	8.43	-8.66621	8.43	-8.79147
8.44	-8.74389	8.44	-8.70811	8.44	-8.83488
8.45	-8.78621	8.45	-8.7502	8.45	-8.8785
8.46	-8.82873	8.46	-8.79247	8.46	-8.92232
8.47	-8.87143	8.47	-8.83494	8.47	-8.96634
8.48	-8.91433	8.48	-8.8776	8.48	-9.01057
8.49	-8.95742	8.49	-8.92046	8.49	-9.05501
8.5	-9.00071	8.5	-8.96351	8.5	-9.09965
8.51	-9.0442	8.51	-9.00675	8.51	-9.14451
8.52	-9.08788	8.52	-9.05019	8.52	-9.18957
8.53	-9.13176	8.53	-9.09383	8.53	-9.23485
8.54	-9.17584	8.54	-9.13767	8.54	-9.28035
8.55	-9.22012	8.55	-9.18171	8.55	-9.32605
8.56	-9.2646	8.56	-9.22595	8.56	-9.37198
8.57	-9.30928	8.57	-9.2704	8.57	-9.41812
8.58	-9.35418	8.58	-9.31504	8.58	-9.46448
8.59	-9.39927	8.59	-9.3599	8.59	-9.51107
8.6	-9.44458	8.6	-9.40496	8.6	-9.55787
8.61	-9.49009	8.61	-9.45023	8.61	-9.6049
8.62	-9.53581	8.62	-9.49571	8.62	-9.65216
8.63	-9.58175	8.63	-9.54141	8.63	-9.69964
8.64	-9.62789	8.64	-9.58731	8.64	-9.74735
8.65	-9.67425	8.65	-9.63343	8.65	-9.79529
8.66	-9.72083	8.66	-9.67976	8.66	-9.84347
8.67	-9.76762	8.67	-9.72632	8.67	-9.89187
8.68	-9.81464	8.68	-9.77309	8.68	-9.94051
8.69	-9.86187	8.69	-9.82008	8.69	-9.98939
8.7	-9.90932	8.7	-9.86729	8.7	-10.0385
8.71	-9.957	8.71	-9.91473	8.71	-10.0879
8.72	-10.0049	8.72	-9.96239	8.72	-10.1374
8.73	-10.053	8.73	-10.0103	8.73	-10.1873
8.74	-10.1014	8.74	-10.0584	8.74	-10.2374
8.75	-10.15	8.75	-10.1067	8.75	-10.2877
8.76	-10.1988	8.76	-10.1553	8.76	-10.3383
8.77	-10.2478	8.77	-10.2041	8.77	-10.3891
8.78	-10.2971	8.78	-10.2532	8.78	-10.4402
8.79	-10.3466	8.79	-10.3025	8.79	-10.4915
8.8	-10.3964	8.8	-10.352	8.8	-10.5431
8.81	-10.4464	8.81	-10.4017	8.81	-10.595
8.82	-10.4966	8.82	-10.4517	8.82	-10.6471
8.83	-10.5471	8.83	-10.502	8.83	-10.6995
8.84	-10.5978	8.84	-10.5525	8.84	-10.7521
8.85	-10.6488	8.85	-10.6032	8.85	-10.805
8.86	-10.7	8.86	-10.6542	8.86	-10.8582
8.87	-10.7515	8.87	-10.7055	8.87	-10.9116
8.88	-10.8032	8.88	-10.7569	8.88	-10.9654
8.89	-10.8552	8.89	-10.8087	8.89	-11.0194
8.9	-10.9074	8.9	-10.8607	8.9	-11.0736
8.91	-10.9599	8.91	-10.913	8.91	-11.1282
8.92	-11.0127	8.92	-10.9655	8.92	-11.183
8.93	-11.0657	8.93	-11.0183	8.93	-11.2381
8.94	-11.119	8.94	-11.0714	8.94	-11.2935
8.95	-11.1725	8.95	-11.1247	8.95	-11.3492
8.96	-11.2264	8.96	-11.1783	8.96	-11.4052
8.97	-11.2804	8.97	-11.2322	8.97	-11.4615
8.98	-11.3348	8.98	-11.2864	8.98	-11.5181
8.99	-11.3895	8.99	-11.3408	8.99	-11.575
9	-11.4444	9	-11.3955	9	-11.6321
9.01	-11.4996	9.01	-11.4505	9.01	-11.6896
9.02	-11.555	9.02	-11.5058	9.02	-11.7474
9.03	-11.6108	9.03	-11.5614	9.03	-11.8055
9.04	-11.6669	9.04	-11.6172	9.04	-11.8639
9.05	-11.7232	9.05	-11.6734	9.05	-11.9227
9.06	-11.7799	9.06	-11.7298	9.06	-11.9817
9.07	-11.8368	9.07	-11.7866	9.07	-12.0411
9.08	-11.8941	9.08	-11.8436	9.08	-12.1008
9.09	-11.9516	9.09	-11.901	9.09	-12.1608
9.1	-12.0094	9.1	-11.9587	9.1	-12.2212
9.11	-12.0676	9.11	-12.0166	9.11	-12.2819
9.12	-12.1261	9.12	-12.0749	9.12	-12.3429
9.13	-12.1849	9.13	-12.1335	9.13	-12.4043
9.14	-12.2439	9.14	-12.1925	9.14	-12.466
9.15	-12.3034	9.15	-12.2517	9.15	-12.528
9.16	-12.3631	9.16	-12.3113	9.16	-12.5905
9.17	-12.4231	9.17	-12.3712	9.17	-12.6532
9.18	-12.4835	9.18	-12.4314	9.18	-12.7164
9.19	-12.5443	9.19	-12.492	9.19	-12.7798
9.2	-12.6053	9.2	-12.5529	9.2	-12.8437
9.21	-12.6667	9.21	-12.6142	9.21	-12.9079
9.22	-12.7285	9.22	-12.6758	9.22	-12.9726
9.23	-12.7905	9.23	-12.7377	9.23	-13.0375
9.24	-12.853	9.24	-12.8	9.24	-13.1029
9.25	-12.9158	9.25	-12.8627	9.25	-13.1686
9.26	-12.9789	9.26	-12.9257	9.26	-13.2348
9.27	-13.0424	9.27	-12.9891	9.27	-13.3013
9.28	-13.1063	9.28	-13.0529	9.28	-13.3682
9.29	-13.1705	9.29	-13.117	9.29	-13.4356
9.3	-13.2352	9.3	-13.1815	9.3	-13.5033
9.31	-13.3001	9.31	-13.2464	9.31	-13.5715
9.32	-13.3655	9.32	-13.3117	9.32	-13.6401
9.33	-13.4313	9.33	-13.3774	9.33	-13.7091
9.34	-13.4974	9.34	-13.4435	9.34	-13.7785
9.35	-13.564	9.35	-13.5099	9.35	-13.8483
9.36	-13.6309	9.36	-13.5768	9.36	-13.9186
9.37	-13.6982	9.37	-13.6441	9.37	-13.9894
9.38	-13.766	9.38	-13.7118	9.38	-14.0606
9.39	-13.8341	9.39	-13.7799	9.39	-14.1322
9.4	-13.9027	9.4	-13.8484	9.4	-14.2043
9.41	-13.9717	9.41	-13.9174	9.41	-14.2769
9.42	-14.0411	9.42	-13.9868	9.42	-14.3499
9.43	-14.111	9.43	-14.0566	9.43	-14.4234
9.44	-14.1813	9.44	-14.1269	9.44	-14.4974
9.45	-14.252	9.45	-14.1976	9.45	-14.5719
9.46	-14.3232	9.46	-14.2688	9.46	-14.6469
9.47	-14.3949	9.47	-14.3405	9.47	-14.7224
9.48	-14.467	9.48	-14.4126	9.48	-14.7983
9.49	-14.5395	9.49	-14.4852	9.49	-14.8748
9.5	-14.6126	9.5	-14.5582	9.5	-14.9519
9.51	-14.6861	9.51	-14.6318	9.51	-15.0294
9.52	-14.7601	9.52	-14.7059	9.52	-15.1075
9.53	-14.8346	9.53	-14.7804	9.53	-15.1861
9.54	-14.9096	9.54	-14.8555	9.54	-15.2653
9.55	-14.9851	9.55	-14.9311	9.55	-15.3451
9.56	-15.0611	9.56	-15.0072	9.56	-15.4254
9.57	-15.1377	9.57	-15.0838	9.57	-15.5062
9.58	-15.2147	9.58	-15.1609	9.58	-15.5877
9.59	-15.2923	9.59	-15.2386	9.59	-15.6698
9.6	-15.3704	9.6	-15.3169	9.6	-15.7524
9.61	-15.4491	9.61	-15.3957	9.61	-15.8357
9.62	-15.5284	9.62	-15.4751	9.62	-15.9196
9.63	-15.6082	9.63	-15.555	9.63	-16.0041
9.64	-15.6885	9.64	-15.6356	9.64	-16.0892
9.65	-15.7695	9.65	-15.7167	9.65	-16.175
9.66	-15.851	9.66	-15.7984	9.66	-16.2614
9.67	-15.9332	9.67	-15.8808	9.67	-16.3486
9.68	-16.0159	9.68	-15.9637	9.68	-16.4364
9.69	-16.0993	9.69	-16.0473	9.69	-16.5248
9.7	-16.1833	9.7	-16.1315	9.7	-16.614
9.71	-16.2679	9.71	-16.2164	9.71	-16.7039
9.72	-16.3532	9.72	-16.3019	9.72	-16.7945
9.73	-16.4392	9.73	-16.3881	9.73	-16.8858
9.74	-16.5258	9.74	-16.475	9.74	-16.9779
9.75	-16.6131	9.75	-16.5626	9.75	-17.0708
9.76	-16.701	9.76	-16.6508	9.76	-17.1644
9.77	-16.7897	9.77	-16.7399	9.77	-17.2587
9.78	-16.8791	9.78	-16.8296	9.78	-17.3539
9.79	-16.9692	9.79	-16.92	9.79	-17.4499
9.8	-17.0601	9.8	-17.0112	9.8	-17.5468
9.81	-17.1517	9.81	-17.1032	9.81	-17.6444
9.82	-17.2441	9.82	-17.196	9.82	-17.743
9.83	-17.3372	9.83	-17.2895	9.83	-17.8423
9.84	-17.4312	9.84	-17.3838	9.84	-17.9426
9.85	-17.5259	9.85	-17.479	9.85	-18.0438
9.86	-17.6215	9.86	-17.575	9.86	-18.1459
9.87	-17.7179	9.87	-17.6719	9.87	-18.2489
9.88	-17.8152	9.88	-17.7696	9.88	-18.3529
9.89	-17.9133	9.89	-17.8682	9.89	-18.4579
9.9	-18.0123	9.9	-17.9677	9.9	-18.5638
9.91	-18.1122	9.91	-18.0681	9.91	-18.6708
9.92	-18.2131	9.92	-18.1695	9.92	-18.7788
9.93	-18.3148	9.93	-18.2718	9.93	-18.8878
9.94	-18.4176	9.94	-18.3751	9.94	-18.9979
9.95	-18.5213	9.95	-18.4794	9.95	-19.1091
9.96	-18.626	9.96	-18.5847	9.96	-19.2215
9.97	-18.7317	9.97	-18.691	9.97	-19.3349
9.98	-18.8385	9.98	-18.7983	9.98	-19.4495
9.99	-18.9463	9.99	-18.9068	9.99	-19.5654
10	-19.0552	10	-19.0163	10	-19.6824
10.01	-19.1652	10.01	-19.127	10.01	-19.8006
10.02	-19.2763	10.02	-19.2388	10.02	-19.9202
10.03	-19.3886	10.03	-19.3518	10.03	-20.041
10.04	-19.5021	10.04	-19.4659	10.04	-20.1631
10.05	-19.6168	10.05	-19.5814	10.05	-20.2866
10.06	-19.7327	10.06	-19.698	10.06	-20.4115
10.07	-19.8499	10.07	-19.8159	10.07	-20.5378
10.08	-19.9684	10.08	-19.9351	10.08	-20.6655
10.09	-20.0882	10.09	-20.0557	10.09	-20.7947
10.1	-20.2094	10.1	-20.1776	10.1	-20.9254
10.11	-20.3319	10.11	-20.301	10.11	-21.0577
10.12	-20.4559	10.12	-20.4258	10.12	-21.1916
10.13	-20.5814	10.13	-20.552	10.13	-21.327
10.14	-20.7083	10.14	-20.6798	10.14	-21.4642
10.15	-20.8368	10.15	-20.8091	10.15	-21.6031
10.16	-20.9669	10.16	-20.9399	10.16	-21.7437
10.17	-21.0986	10.17	-21.0724	10.17	-21.8861
10.18	-21.232	10.18	-21.2066	10.18	-22.0303
10.19	-21.367	10.19	-21.3425	10.19	-22.1764
10.2	-21.5039	10.2	-21.4801	10.2	-22.3245
10.21	-21.6425	10.21	-21.6196	10.21	-22.4745
10.22	-21.7831	10.22	-21.7609	10.22	-22.6266
10.23	-21.9255	10.23	-21.9041	10.23	-22.7808
10.24	-22.0699	10.24	-22.0492	10.24	-22.9371
10.25	-22.2164	10.25	-22.1964	10.25	-23.0956
10.26	-22.3649	10.26	-22.3456	10.26	-23.2564
10.27	-22.5156	10.27	-22.497	10.27	-23.4195
10.28	-22.6686	10.28	-22.6506	10.28	-23.5849
10.29	-22.8238	10.29	-22.8064	10.29	-23.7529
10.3	-22.9814	10.3	-22.9645	10.3	-23.9233
10.31	-23.1415	10.31	-23.1251	10.31	-24.0964
10.32	-23.3041	10.32	-23.2881	10.32	-24.2721
10.33	-23.4694	10.33	-23.4536	10.33	-24.4505
10.34	-23.6374	10.34	-23.6218	10.34	-24.6317
10.35	-23.8082	10.35	-23.7927	10.35	-24.8159
10.36	-23.9819	10.36	-23.9664	10.36	-25.003
10.37	-24.1587	10.37	-24.143	10.37	-25.1931
10.38	-24.3386	10.38	-24.3226	10.38	-25.3864
10.39	-24.5217	10.39	-24.5053	10.39	-25.5829
10.4	-24.7083	10.4	-24.6912	10.4	-25.7827
10.41	-24.8984	10.41	-24.8804	10.41	-25.9858
10.42	-25.0922	10.42	-25.073	10.42	-26.1925
10.43	-25.2898	10.43	-25.2692	10.43	-26.4027
10.44	-25.4914	10.44	-25.469	10.44	-26.6165
10.45	-25.6972	10.45	-25.6727	10.45	-26.8341
10.46	-25.9074	10.46	-25.8803	10.46	-27.0554
10.47	-26.1221	10.47	-26.092	10.47	-27.2807
10.48	-26.3416	10.48	-26.3079	10.48	-27.5098
10.49	-26.5661	10.49	-26.5283	10.49	-27.743
10.5	-26.7959	10.5	-26.7532	10.5	-27.9802
10.51	-27.0312	10.51	-26.9829	10.51	-28.2215
10.52	-27.2722	10.52	-27.2175	10.52	-28.4669
10.53	-27.5195	10.53	-27.4572	10.53	-28.7164
10.54	-27.7732	10.54	-27.7022	10.54	-28.97
10.55	-28.0337	10.55	-27.9528	10.55	-29.2276
10.56	-28.3014	10.56	-28.209	10.56	-29.489
10.57	-28.5768	10.57	-28.4712	10.57	-29.7542
10.58	-28.8603	10.58	-28.7396	10.58	-30.023
10.59	-29.1524	10.59	-29.0143	10.59	-30.295
10.6	-29.4538	10.6	-29.2955	10.6	-30.57
10.61	-29.765	10.61	-29.5836	10.61	-30.8473
10.62	-30.0868	10.62	-29.8787	10.62	-31.1266
10.63	-30.4198	10.63	-30.1809	10.63	-31.407
10.64	-30.7651	10.64	-30.4905	10.64	-31.6877
10.65	-31.1234	10.65	-30.8076	10.65	-31.9677
10.66	-31.496	10.66	-31.1322	10.66	-32.2457
10.67	-31.884	10.67	-31.4645	10.67	-32.5203
10.68	-32.2889	10.68	-31.8043	10.68	-32.7898
10.69	-32.7121	10.69	-32.1514	10.69	-33.0521
10.7	-33.1556	10.7	-32.5057	10.7	-33.3052
10.71	-33.6213	10.71	-32.8665	10.71	-33.5466
10.72	-34.1119	10.72	-33.2332	10.72	-33.7736
10.73	-34.63	10.73	-33.6046	10.73	-33.9834
10.74	-35.1792	10.74	-33.9795	10.74	-34.1731
10.75	-35.7634	10.75	-34.3559	10.75	-34.3398
10.76	-36.3877	10.76	-34.7313	10.76	-34.4809
10.77	-37.0579	10.77	-35.1027	10.77	-34.5938
10.78	-37.7817	10.78	-35.4661	10.78	-34.6766
10.79	-38.5685	10.79	-35.8169	10.79	-34.7277
10.8	-39.4306	10.8	-36.1494	10.8	-34.7465
10.81	-40.3841	10.81	-36.4572	10.81	-34.7327
10.82	-41.4512	10.82	-36.7332	10.82	-34.687
10.83	-42.6629	10.83	-36.9703	10.83	-34.6108
10.84	-44.0652	10.84	-37.1612	10.84	-34.506
10.85	-45.7298	10.85	-37.2997	10.85	-34.3748
10.86	-47.7775	10.86	-37.3809	10.86	-34.22
10.87	-50.4359	10.87	-37.4022	10.87	-34.0445
10.88	-54.206	10.88	-37.3633	10.88	-33.8511
10.89	-60.3957	10.89	-37.2662	10.89	-33.6427
10.9	-64.3182	10.9	-37.1153	10.9	-33.4219
10.91	-56.6873	10.91	-36.9167	10.91	-33.1913
10.92	-52.0676	10.92	-36.6772	10.92	-32.9531
10.93	-49.0135	10.93	-36.4042	10.93	-32.7094
10.94	-46.75	10.94	-36.1048	10.94	-32.4618
10.95	-44.9562	10.95	-35.7856	10.95	-32.2119
10.96	-43.4725	10.96	-35.4525	10.96	-31.9611
10.97	-42.2085	10.97	-35.1103	10.97	-31.7102
10.98	-41.1082	10.98	-34.7632	10.98	-31.4604
10.99	-40.1346	10.99	-34.4144	10.99	-31.2123
11	-39.2617	11	-34.0665	11	-30.9665
11.01	-38.4711	11.01	-33.7217	11.01	-30.7236
11.02	-37.7488	11.02	-33.3814	11.02	-30.4838
11.03	-37.0842	11.03	-33.0466	11.03	-30.2474
11.04	-36.4688	11.04	-32.7183	11.04	-30.0148
11.05	-35.8961	11.05	-32.397	11.05	-29.7861
11.06	-35.3606	11.06	-32.0829	11.06	-29.5613
11.07	-34.8579	11.07	-31.7764	11.07	-29.3406
11.08	-34.3844	11.08	-31.4775	11.08	-29.124
11.09	-33.9369	11.09	-31.1861	11.09	-28.9114
11.1	-33.5127	11.1	-30.9023	11.1	-28.703
11.11	-33.1098	11.11	-30.6258	11.11	-28.4986
11.12	-32.726	11.12	-30.3566	11.12	-28.2982
11.13	-32.3598	11.13	-30.0944	11.13	-28.1017
11.14	-32.0096	11.14	-29.8391	11.14	-27.9092
11.15	-31.6742	11.15	-29.5904	11.15	-27.7204
11.16	-31.3524	11.16	-29.3481	11.16	-27.5354
11.17	-31.0432	11.17	-29.112	11.17	-27.3541
11.18	-30.7457	11.18	-28.8819	11.18	-27.1763
11.19	-30.4591	11.19	-28.6575	11.19	-27.002
11.2	-30.1826	11.2	-28.4387	11.2	-26.8311
11.21	-29.9157	11.21	-28.2253	11.21	-26.6635
11.22	-29.6576	11.22	-28.017	11.22	-26.4991
11.23	-29.4079	11.23	-27.8137	11.23	-26.3379
11.24	-29.166	11.24	-27.6151	11.24	-26.1797
11.25	-28.9316	11.25	-27.4212	11.25	-26.0245
11.26	-28.7042	11.26	-27.2318	11.26	-25.8722
11.27	-28.4834	11.27	-27.0466	11.27	-25.7228
11.28	-28.2688	11.28	-26.8655	11.28	-25.576
11.29	-28.0602	11.29	-26.6885	11.29	-25.432
11.3	-27.8573	11.3	-26.5152	11.3	-25.2905
11.31	-27.6597	11.31	-26.3457	11.31	-25.1516
11.32	-27.4672	11.32	-26.1797	11.32	-25.0151
11.33	-27.2797	11.33	-26.0173	11.33	-24.881
11.34	-27.0967	11.34	-25.8581	11.34	-24.7493
11.35	-26.9182	11.35	-25.7021	11.35	-24.6198
11.36	-26.744	11.36	-25.5493	11.36	-24.4925
11.37	-26.5739	11.37	-25.3995	11.37	-24.3674
11.38	-26.4076	11.38	-25.2526	11.38	-24.2443
11.39	-26.2451	11.39	-25.1085	11.39	-24.1233
11.4	-26.0862	11.4	-24.9672	11.4	-24.0043
11.41	-25.9308	11.41	-24.8285	11.41	-23.8873
11.42	-25.7786	11.42	-24.6923	11.42	-23.7721
11.43	-25.6297	11.43	-24.5587	11.43	-23.6587
11.44	-25.4838	11.44	-24.4274	11.44	-23.5472
11.45	-25.3409	11.45	-24.2985	11.45	-23.4373
11.46	-25.2009	11.46	-24.1718	11.46	-23.3292
11.47	-25.0636	11.47	-24.0474	11.47	-23.2228
11.48	-24.929	11.48	-23.9251	11.48	-23.118
11.49	-24.797	11.49	-23.8049	11.49	-23.0147
11.5	-24.6674	11.5	-23.6867	11.5	-22.9131
11.51	-24.5403	11.51	-23.5705	11.51	-22.8129
11.52	-24.4154	11.52	-23.4562	11.52	-22.7142
11.53	-24.2929	11.53	-23.3437	11.53	-22.6169
11.54	-24.1725	11.54	-23.233	11.54	-22.5211
11.55	-24.0543	11.55	-23.1242	11.55	-22.4266
11.56	-23.9381	11.56	-23.017	11.56	-22.3335
11.57	-23.8239	11.57	-22.9115	11.57	-22.2417
11.58	-23.7116	11.58	-22.8076	11.58	-22.1512
11.59	-23.6012	11.59	-22.7053	11.59	-22.0619
11.6	-23.4926	11.6	-22.6046	11.6	-21.9739
11.61	-23.3858	11.61	-22.5053	11.61	-21.887
11.62	-23.2808	11.62	-22.4076	11.62	-21.8014
11.63	-23.1774	11.63	-22.3113	11.63	-21.7169
11.64	-23.0756	11.64	-22.2163	11.64	-21.6336
11.65	-22.9754	11.65	-22.1228	11.65	-21.5513
11.66	-22.8768	11.66	-22.0306	11.66	-21.4701
11.67	-22.7797	11.67	-21.9397	11.67	-21.39
11.68	-22.6841	11.68	-21.8501	11.68	-21.311
11.69	-22.5899	11.69	-21.7617	11.69	-21.2329
11.7	-22.4971	11.7	-21.6746	11.7	-21.1559
11.71	-22.4056	11.71	-21.5886	11.71	-21.0798
11.72	-22.3155	11.72	-21.5038	11.72	-21.0047
11.73	-22.2267	11.73	-21.4202	11.73	-20.9306
11.74	-22.1391	11.74	-21.3377	11.74	-20.8573
11.75	-22.0528	11.75	-21.2562	11.75	-20.785
11.76	-21.9677	11.76	-21.1759	11.76	-20.7136
11.77	-21.8838	11.77	-21.0966	11.77	-20.643
11.78	-21.801	11.78	-21.0183	11.78	-20.5733
11.79	-21.7194	11.79	-20.941	11.79	-20.5044
11.8	-21.6389	11.8	-20.8647	11.8	-20.4364
11.81	-21.5594	11.81	-20.7894	11.81	-20.3692
11.82	-21.481	11.82	-20.7151	11.82	-20.3028
11.83	-21.4036	11.83	-20.6416	11.83	-20.2371
11.84	-21.3273	11.84	-20.5691	11.84	-20.1722
11.85	-21.252	11.85	-20.4975	11.85	-20.1081
11.86	-21.1776	11.86	-20.4267	11.86	-20.0448
11.87	-21.1041	11.87	-20.3569	11.87	-19.9821
11.88	-21.0316	11.88	-20.2878	11.88	-19.9202
11.89	-20.9601	11.89	-20.2196	11.89	-19.859
11.9	-20.8894	11.9	-20.1522	11.9	-19.7985
11.91	-20.8196	11.91	-20.0856	11.91	-19.7386
11.92	-20.7506	11.92	-20.0198	11.92	-19.6795
11.93	-20.6825	11.93	-19.9548	11.93	-19.621
11.94	-20.6152	11.94	-19.8905	11.94	-19.5631
11.95	-20.5488	11.95	-19.827	11.95	-19.5059
11.96	-20.4831	11.96	-19.7642	11.96	-19.4493
11.97	-20.4182	11.97	-19.7021	11.97	-19.3934
11.98	-20.3541	11.98	-19.6408	11.98	-19.338
11.99	-20.2908	11.99	-19.5801	11.99	-19.2833
12	-20.2281	12	-19.5201	12	-19.2291
12.01	-20.1663	12.01	-19.4608	12.01	-19.1755
12.02	-20.1051	12.02	-19.4021	12.02	-19.1225
12.03	-20.0446	12.03	-19.3441	12.03	-19.0701
12.04	-19.9849	12.04	-19.2868	12.04	-19.0182
12.05	-19.9258	12.05	-19.23	12.05	-18.9669
12.06	-19.8673	12.06	-19.1739	12.06	-18.9161
12.07	-19.8096	12.07	-19.1184	12.07	-18.8658
12.08	-19.7524	12.08	-19.0635	12.08	-18.8161
12.09	-19.6959	12.09	-19.0092	12.09	-18.7669
12.1	-19.6401	12.1	-18.9555	12.1	-18.7182
12.11	-19.5848	12.11	-18.9023	12.11	-18.67
12.12	-19.5302	12.12	-18.8498	12.12	-18.6223
12.13	-19.4761	12.13	-18.7977	12.13	-18.575
12.14	-19.4227	12.14	-18.7463	12.14	-18.5283
12.15	-19.3698	12.15	-18.6953	12.15	-18.482
12.16	-19.3175	12.16	-18.6449	12.16	-18.4362
12.17	-19.2657	12.17	-18.5951	12.17	-18.3909
12.18	-19.2145	12.18	-18.5457	12.18	-18.346
12.19	-19.1638	12.19	-18.4968	12.19	-18.3016
12.2	-19.1137	12.2	-18.4485	12.2	-18.2576
12.21	-19.0641	12.21	-18.4007	12.21	-18.2141
12.22	-19.015	12.22	-18.3533	12.22	-18.171
12.23	-18.9664	12.23	-18.3064	12.23	-18.1283
12.24	-18.9183	12.24	-18.26	12.24	-18.086
12.25	-18.8707	12.25	-18.2141	12.25	-18.0442
12.26	-18.8236	12.26	-18.1686	12.26	-18.0028
12.27	-18.777	12.27	-18.1236	12.27	-17.9617
12.28	-18.7309	12.28	-18.0791	12.28	-17.9211
12.29	-18.6852	12.29	-18.0349	12.29	-17.8809
12.3	-18.64	12.3	-17.9913	12.3	-17.841
12.31	-18.5952	12.31	-17.948	12.31	-17.8016
12.32	-18.5509	12.32	-17.9052	12.32	-17.7625
12.33	-18.5071	12.33	-17.8628	12.33	-17.7238
12.34	-18.4636	12.34	-17.8209	12.34	-17.6855
12.35	-18.4206	12.35	-17.7793	12.35	-17.6475
12.36	-18.3781	12.36	-17.7381	12.36	-17.6099
12.37	-18.3359	12.37	-17.6974	12.37	-17.5727
12.38	-18.2942	12.38	-17.657	12.38	-17.5358
12.39	-18.2529	12.39	-17.617	12.39	-17.4993
12.4	-18.2119	12.4	-17.5775	12.4	-17.4631
12.41	-18.1714	12.41	-17.5383	12.41	-17.4273
12.42	-18.1313	12.42	-17.4994	12.42	-17.3917
12.43	-18.0916	12.43	-17.461	12.43	-17.3566
12.44	-18.0522	12.44	-17.4229	12.44	-17.3217
12.45	-18.0132	12.45	-17.3852	12.45	-17.2872
12.46	-17.9746	12.46	-17.3479	12.46	-17.2531
12.47	-17.9364	12.47	-17.3109	12.47	-17.2192
12.48	-17.8985	12.48	-17.2742	12.48	-17.1856
12.49	-17.861	12.49	-17.2379	12.49	-17.1524
12.5	-17.8238	12.5	-17.202	12.5	-17.1195
12.51	-17.787	12.51	-17.1664	12.51	-17.0868
12.52	-17.7506	12.52	-17.1311	12.52	-17.0545
12.53	-17.7144	12.53	-17.0961	12.53	-17.0225
12.54	-17.6787	12.54	-17.0615	12.54	-16.9908
12.55	-17.6432	12.55	-17.0272	12.55	-16.9594
12.56	-17.6081	12.56	-16.9932	12.56	-16.9282
12.57	-17.5734	12.57	-16.9596	12.57	-16.8974
12.58	-17.5389	12.58	-16.9263	12.58	-16.8668
12.59	-17.5048	12.59	-16.8932	12.59	-16.8365
12.6	-17.471	12.6	-16.8605	12.6	-16.8065
12.61	-17.4375	12.61	-16.8281	12.61	-16.7768
12.62	-17.4043	12.62	-16.796	12.62	-16.7473
12.63	-17.3714	12.63	-16.7642	12.63	-16.7181
12.64	-17.3388	12.64	-16.7327	12.64	-16.6892
12.65	-17.3065	12.65	-16.7014	12.65	-16.6606
12.66	-17.2745	12.66	-16.6705	12.66	-16.6322
12.67	-17.2428	12.67	-16.6398	12.67	-16.604
12.68	-17.2114	12.68	-16.6095	12.68	-16.5762
12.69	-17.1803	12.69	-16.5794	12.69	-16.5485
12.7	-17.1495	12.7	-16.5496	12.7	-16.5212
12.71	-17.1189	12.71	-16.5201	12.71	-16.4941
12.72	-17.0887	12.72	-16.4908	12.72	-16.4672
12.73	-17.0587	12.73	-16.4618	12.73	-16.4406
12.74	-17.0289	12.74	-16.4331	12.74	-16.4142
12.75	-16.9995	12.75	-16.4046	12.75	-16.388
12.76	-16.9703	12.76	-16.3764	12.76	-16.3621
12.77	-16.9414	12.77	-16.3485	12.77	-16.3365
12.78	-16.9127	12.78	-16.3208	12.78	-16.311
12.79	-16.8843	12.79	-16.2934	12.79	-16.2858
12.8	-16.8562	12.8	-16.2662	12.8	-16.2609
12.81	-16.8283	12.81	-16.2393	12.81	-16.2361
12.82	-16.8006	12.82	-16.2126	12.82	-16.2116
12.83	-16.7732	12.83	-16.1862	12.83	-16.1873
12.84	-16.7461	12.84	-16.16	12.84	-16.1632
12.85	-16.7192	12.85	-16.134	12.85	-16.1394
12.86	-16.6925	12.86	-16.1083	12.86	-16.1157
12.87	-16.6661	12.87	-16.0828	12.87	-16.0923
12.88	-16.6399	12.88	-16.0576	12.88	-16.0691
12.89	-16.614	12.89	-16.0326	12.89	-16.0461
12.9	-16.5882	12.9	-16.0078	12.9	-16.0233
12.91	-16.5628	12.91	-15.9832	12.91	-16.0007
12.92	-16.5375	12.92	-15.9589	12.92	-15.9784
12.93	-16.5125	12.93	-15.9348	12.93	-15.9562
12.94	-16.4877	12.94	-15.9109	12.94	-15.9343
12.95	-16.4631	12.95	-15.8873	12.95	-15.9125
12.96	-16.4387	12.96	-15.8638	12.96	-15.8909
12.97	-16.4146	12.97	-15.8406	12.97	-15.8696
12.98	-16.3906	12.98	-15.8176	12.98	-15.8484
12.99	-16.3669	12.99	-15.7948	12.99	-15.8274
13	-16.3434	13	-15.7722	13	-15.8067
13.01	-16.3201	13.01	-15.7499	13.01	-15.7861
13.02	-16.297	13.02	-15.7277	13.02	-15.7657
13.03	-16.2742	13.03	-15.7057	13.03	-15.7455
13.04	-16.2515	13.04	-15.6839	13.04	-15.7255
13.05	-16.229	13.05	-15.6624	13.05	-15.7056
13.06	-16.2067	13.06	-15.641	13.06	-15.686
13.07	-16.1847	13.07	-15.6199	13.07	-15.6665
13.08	-16.1628	13.08	-15.5989	13.08	-15.6472
13.09	-16.1411	13.09	-15.5782	13.09	-15.6281
13.1	-16.1197	13.1	-15.5576	13.1	-15.6092
13.11	-16.0984	13.11	-15.5372	13.11	-15.5905
13.12	-16.0773	13.12	-15.517	13.12	-15.5719
13.13	-16.0564	13.13	-15.497	13.13	-15.5535
13.14	-16.0357	13.14	-15.4772	13.14	-15.5353
13.15	-16.0151	13.15	-15.4576	13.15	-15.5173
13.16	-15.9948	13.16	-15.4382	13.16	-15.4994
13.17	-15.9747	13.17	-15.419	13.17	-15.4817
13.18	-15.9547	13.18	-15.3999	13.18	-15.4641
13.19	-15.9349	13.19	-15.381	13.19	-15.4467
13.2	-15.9153	13.2	-15.3623	13.2	-15.4296
13.21	-15.8958	13.21	-15.3438	13.21	-15.4125
13.22	-15.8766	13.22	-15.3254	13.22	-15.3956
13.23	-15.8575	13.23	-15.3073	13.23	-15.3789
13.24	-15.8386	13.24	-15.2893	13.24	-15.3624
13.25	-15.8199	13.25	-15.2714	13.25	-15.346
13.26	-15.8013	13.26	-15.2538	13.26	-15.3297
13.27	-15.7829	13.27	-15.2363	13.27	-15.3137
13.28	-15.7647	13.28	-15.219	13.28	-15.2977
13.29	-15.7466	13.29	-15.2019	13.29	-15.282
13.3	-15.7287	13.3	-15.1849	13.3	-15.2664
13.31	-15.711	13.31	-15.1681	13.31	-15.2509
13.32	-15.6935	13.32	-15.1515	13.32	-15.2356
13.33	-15.6761	13.33	-15.135	13.33	-15.2205
13.34	-15.6588	13.34	-15.1187	13.34	-15.2055
13.35	-15.6417	13.35	-15.1025	13.35	-15.1906
13.36	-15.6248	13.36	-15.0865	13.36	-15.1759
13.37	-15.6081	13.37	-15.0707	13.37	-15.1614
13.38	-15.5915	13.38	-15.055	13.38	-15.1469
13.39	-15.575	13.39	-15.0395	13.39	-15.1327
13.4	-15.5587	13.4	-15.0241	13.4	-15.1186
13.41	-15.5426	13.41	-15.0089	13.41	-15.1046
13.42	-15.5266	13.42	-14.9939	13.42	-15.0908
13.43	-15.5108	13.43	-14.979	13.43	-15.0771
13.44	-15.4951	13.44	-14.9642	13.44	-15.0635
13.45	-15.4796	13.45	-14.9497	13.45	-15.0501
13.46	-15.4642	13.46	-14.9352	13.46	-15.0368
13.47	-15.4489	13.47	-14.9209	13.47	-15.0237
13.48	-15.4338	13.48	-14.9068	13.48	-15.0107
13.49	-15.4189	13.49	-14.8928	13.49	-14.9979
13.5	-15.4041	13.5	-14.8789	13.5	-14.9852
13.51	-15.3895	13.51	-14.8652	13.51	-14.9726
13.52	-15.3749	13.52	-14.8517	13.52	-14.9601
13.53	-15.3606	13.53	-14.8383	13.53	-14.9478
13.54	-15.3463	13.54	-14.825	13.54	-14.9356
13.55	-15.3322	13.55	-14.8118	13.55	-14.9236
13.56	-15.3183	13.56	-14.7988	13.56	-14.9116
13.57	-15.3045	13.57	-14.786	13.57	-14.8999
13.58	-15.2908	13.58	-14.7733	13.58	-14.8882
13.59	-15.2773	13.59	-14.7607	13.59	-14.8767
13.6	-15.2638	13.6	-14.7483	13.6	-14.8653
13.61	-15.2506	13.61	-14.736	13.61	-14.854
13.62	-15.2374	13.62	-14.7238	13.62	-14.8428
13.63	-15.2244	13.63	-14.7118	13.63	-14.8318
13.64	-15.2116	13.64	-14.6999	13.64	-14.8209
13.65	-15.1988	13.65	-14.6881	13.65	-14.8101
13.66	-15.1862	13.66	-14.6765	13.66	-14.7995
13.67	-15.1737	13.67	-14.665	13.67	-14.789
13.68	-15.1614	13.68	-14.6537	13.68	-14.7785
13.69	-15.1491	13.69	-14.6424	13.69	-14.7683
13.7	-15.137	13.7	-14.6313	13.7	-14.7581
13.71	-15.1251	13.71	-14.6204	13.71	-14.7481
13.72	-15.1132	13.72	-14.6095	13.72	-14.7381
13.73	-15.1015	13.73	-14.5988	13.73	-14.7283
13.74	-15.0899	13.74	-14.5882	13.74	-14.7186
13.75	-15.0784	13.75	-14.5777	13.75	-14.7091
13.76	-15.0671	13.76	-14.5674	13.76	-14.6996
13.77	-15.0559	13.77	-14.5572	13.77	-14.6903
13.78	-15.0448	13.78	-14.5471	13.78	-14.6811
13.79	-15.0338	13.79	-14.5371	13.79	-14.672
13.8	-15.0229	13.8	-14.5273	13.8	-14.663
13.81	-15.0122	13.81	-14.5175	13.81	-14.6541
13.82	-15.0015	13.82	-14.5079	13.82	-14.6453
13.83	-14.991	13.83	-14.4985	13.83	-14.6367
13.84	-14.9806	13.84	-14.4891	13.84	-14.6282
13.85	-14.9703	13.85	-14.4799	13.85	-14.6197
13.86	-14.9602	13.86	-14.4707	13.86	-14.6114
13.87	-14.9502	13.87	-14.4617	13.87	-14.6032
13.88	-14.9402	13.88	-14.4528	13.88	-14.5951
13.89	-14.9304	13.89	-14.4441	13.89	-14.5871
13.9	-14.9207	13.9	-14.4354	13.9	-14.5793
13.91	-14.9111	13.91	-14.4269	13.91	-14.5715
13.92	-14.9016	13.92	-14.4184	13.92	-14.5638
13.93	-14.8923	13.93	-14.4101	13.93	-14.5563
13.94	-14.883	13.94	-14.4019	13.94	-14.5488
13.95	-14.8739	13.95	-14.3939	13.95	-14.5415
13.96	-14.8649	13.96	-14.3859	13.96	-14.5343
13.97	-14.8559	13.97	-14.378	13.97	-14.5272
13.98	-14.8471	13.98	-14.3703	13.98	-14.5201
13.99	-14.8384	13.99	-14.3627	13.99	-14.5132
14	-14.8298	14	-14.3551	14	-14.5064
14.01	-14.8213	14.01	-14.3477	14.01	-14.4997
14.02	-14.8129	14.02	-14.3404	14.02	-14.4931
14.03	-14.8047	14.03	-14.3332	14.03	-14.4866
14.04	-14.7965	14.04	-14.3261	14.04	-14.4802
14.05	-14.7884	14.05	-14.3192	14.05	-14.4739
14.06	-14.7805	14.06	-14.3123	14.06	-14.4677
14.07	-14.7726	14.07	-14.3055	14.07	-14.4616
14.08	-14.7649	14.08	-14.2988	14.08	-14.4556
14.09	-14.7572	14.09	-14.2923	14.09	-14.4497
14.1	-14.7497	14.1	-14.2858	14.1	-14.4439
14.11	-14.7422	14.11	-14.2795	14.11	-14.4382
14.12	-14.7349	14.12	-14.2733	14.12	-14.4326
14.13	-14.7276	14.13	-14.2671	14.13	-14.4271
14.14	-14.7205	14.14	-14.2611	14.14	-14.4216
14.15	-14.7134	14.15	-14.2552	14.15	-14.4163
14.16	-14.7065	14.16	-14.2493	14.16	-14.4111
14.17	-14.6997	14.17	-14.2436	14.17	-14.406
14.18	-14.6929	14.18	-14.238	14.18	-14.401
14.19	-14.6863	14.19	-14.2325	14.19	-14.3961
14.2	-14.6797	14.2	-14.2271	14.2	-14.3912
14.21	-14.6733	14.21	-14.2217	14.21	-14.3865
14.22	-14.6669	14.22	-14.2165	14.22	-14.3818
14.23	-14.6607	14.23	-14.2114	14.23	-14.3773
14.24	-14.6545	14.24	-14.2064	14.24	-14.3728
14.25	-14.6484	14.25	-14.2014	14.25	-14.3685
14.26	-14.6425	14.26	-14.1966	14.26	-14.3642
14.27	-14.6366	14.27	-14.1919	14.27	-14.36
14.28	-14.6308	14.28	-14.1872	14.28	-14.3559
14.29	-14.6251	14.29	-14.1827	14.29	-14.3519
14.3	-14.6195	14.3	-14.1783	14.3	-14.348
14.31	-14.614	14.31	-14.1739	14.31	-14.3442
14.32	-14.6086	14.32	-14.1697	14.32	-14.3405
14.33	-14.6033	14.33	-14.1655	14.33	-14.3369
14.34	-14.5981	14.34	-14.1614	14.34	-14.3333
14.35	-14.593	14.35	-14.1575	14.35	-14.3299
14.36	-14.5879	14.36	-14.1536	14.36	-14.3265
14.37	-14.583	14.37	-14.1498	14.37	-14.3232
14.38	-14.5781	14.38	-14.1461	14.38	-14.32
14.39	-14.5734	14.39	-14.1425	14.39	-14.3169
14.4	-14.5687	14.4	-14.139	14.4	-14.3139
14.41	-14.5641	14.41	-14.1356	14.41	-14.311
14.42	-14.5596	14.42	-14.1323	14.42	-14.3081
14.43	-14.5552	14.43	-14.129	14.43	-14.3054
14.44	-14.5509	14.44	-14.1259	14.44	-14.3027
14.45	-14.5466	14.45	-14.1229	14.45	-14.3002
14.46	-14.5425	14.46	-14.1199	14.46	-14.2977
14.47	-14.5384	14.47	-14.117	14.47	-14.2952
14.48	-14.5345	14.48	-14.1143	14.48	-14.2929
14.49	-14.5306	14.49	-14.1116	14.49	-14.2907
14.5	-14.5268	14.5	-14.109	14.5	-14.2885
14.51	-14.5231	14.51	-14.1064	14.51	-14.2865
14.52	-14.5195	14.52	-14.104	14.52	-14.2845
14.53	-14.5159	14.53	-14.1017	14.53	-14.2826
14.54	-14.5125	14.54	-14.0994	14.54	-14.2807
14.55	-14.5091	14.55	-14.0973	14.55	-14.279
14.56	-14.5058	14.56	-14.0952	14.56	-14.2774
14.57	-14.5026	14.57	-14.0932	14.57	-14.2758
14.58	-14.4995	14.58	-14.0913	14.58	-14.2743
14.59	-14.4965	14.59	-14.0894	14.59	-14.2729
14.6	-14.4935	14.6	-14.0877	14.6	-14.2715
14.61	-14.4907	14.61	-14.0861	14.61	-14.2703
14.62	-14.4879	14.62	-14.0845	14.62	-14.2691
14.63	-14.4852	14.63	-14.083	14.63	-14.268
14.64	-14.4826	14.64	-14.0816	14.64	-14.267
14.65	-14.48	14.65	-14.0803	14.65	-14.2661
14.66	-14.4776	14.66	-14.079	14.66	-14.2653
14.67	-14.4752	14.67	-14.0779	14.67	-14.2645
14.68	-14.4729	14.68	-14.0768	14.68	-14.2638
14.69	-14.4707	14.69	-14.0758	14.69	-14.2632
14.7	-14.4686	14.7	-14.0749	14.7	-14.2627
14.71	-14.4665	14.71	-14.0741	14.71	-14.2622
14.72	-14.4645	14.72	-14.0733	14.72	-14.2618
14.73	-14.4627	14.73	-14.0727	14.73	-14.2615
14.74	-14.4608	14.74	-14.0721	14.74	-14.2613
14.75	-14.4591	14.75	-14.0716	14.75	-14.2612
14.76	-14.4574	14.76	-14.0712	14.76	-14.2611
14.77	-14.4559	14.77	-14.0708	14.77	-14.2611
14.78	-14.4544	14.78	-14.0706	14.78	-14.2612
14.79	-14.453	14.79	-14.0704	14.79	-14.2614
14.8	-14.4516	14.8	-14.0703	14.8	-14.2616
14.81	-14.4504	14.81	-14.0703	14.81	-14.2619
14.82	-14.4492	14.82	-14.0703	14.82	-14.2623
14.83	-14.4481	14.83	-14.0704	14.83	-14.2628
14.84	-14.447	14.84	-14.0707	14.84	-14.2633
14.85	-14.4461	14.85	-14.0709	14.85	-14.2639
14.86	-14.4452	14.86	-14.0713	14.86	-14.2646
14.87	-14.4444	14.87	-14.0717	14.87	-14.2654
14.88	-14.4437	14.88	-14.0723	14.88	-14.2662
14.89	-14.443	14.89	-14.0729	14.89	-14.2672
14.9	-14.4424	14.9	-14.0735	14.9	-14.2681
14.91	-14.4419	14.91	-14.0743	14.91	-14.2692
14.92	-14.4415	14.92	-14.0751	14.92	-14.2703
14.93	-14.4412	14.93	-14.076	14.93	-14.2715
14.94	-14.4409	14.94	-14.0769	14.94	-14.2728
14.95	-14.4407	14.95	-14.078	14.95	-14.2742
14.96	-14.4405	14.96	-14.0791	14.96	-14.2756
14.97	-14.4405	14.97	-14.0803	14.97	-14.2771
14.98	-14.4405	14.98	-14.0816	14.98	-14.2786
14.99	-14.4406	14.99	-14.0829	14.99	-14.2803
15	-14.4408	15	-14.0843	15	-14.282
15.01	-14.441	15.01	-14.0858	15.01	-14.2837
15.02	-14.4413	15.02	-14.0874	15.02	-14.2856
15.03	-14.4417	15.03	-14.089	15.03	-14.2875
15.04	-14.4422	15.04	-14.0907	15.04	-14.2895
15.05	-14.4427	15.05	-14.0925	15.05	-14.2916
15.06	-14.4433	15.06	-14.0944	15.06	-14.2937
15.07	-14.444	15.07	-14.0963	15.07	-14.2959
15.08	-14.4447	15.08	-14.0983	15.08	-14.2982
15.09	-14.4456	15.09	-14.1003	15.09	-14.3005
15.1	-14.4464	15.1	-14.1025	15.1	-14.3029
15.11	-14.4474	15.11	-14.1047	15.11	-14.3054
15.12	-14.4484	15.12	-14.1069	15.12	-14.3079
15.13	-14.4495	15.13	-14.1093	15.13	-14.3105
15.14	-14.4507	15.14	-14.1117	15.14	-14.3132
15.15	-14.4519	15.15	-14.1142	15.15	-14.316
15.16	-14.4533	15.16	-14.1168	15.16	-14.3188
15.17	-14.4546	15.17	-14.1194	15.17	-14.3217
15.18	-14.4561	15.18	-14.1221	15.18	-14.3246
15.19	-14.4576	15.19	-14.1249	15.19	-14.3276
15.2	-14.4592	15.2	-14.1277	15.2	-14.3307
15.21	-14.4609	15.21	-14.1306	15.21	-14.3338
15.22	-14.4626	15.22	-14.1336	15.22	-14.3371
15.23	-14.4644	15.23	-14.1366	15.23	-14.3404
15.24	-14.4663	15.24	-14.1397	15.24	-14.3437
15.25	-14.4682	15.25	-14.1429	15.25	-14.3471
15.26	-14.4702	15.26	-14.1461	15.26	-14.3506
15.27	-14.4723	15.27	-14.1494	15.27	-14.3541
15.28	-14.4744	15.28	-14.1528	15.28	-14.3577
15.29	-14.4766	15.29	-14.1562	15.29	-14.3614
15.3	-14.4789	15.3	-14.1598	15.3	-14.3651
15.31	-14.4812	15.31	-14.1633	15.31	-14.3689
15.32	-14.4836	15.32	-14.167	15.32	-14.3728
15.33	-14.4861	15.33	-14.1707	15.33	-14.3767
15.34	-14.4887	15.34	-14.1745	15.34	-14.3807
15.35	-14.4913	15.35	-14.1783	15.35	-14.3848
15.36	-14.4939	15.36	-14.1822	15.36	-14.3889
15.37	-14.4967	15.37	-14.1862	15.37	-14.3931
15.38	-14.4995	15.38	-14.1902	15.38	-14.3973
15.39	-14.5024	15.39	-14.1943	15.39	-14.4017
15.4	-14.5053	15.4	-14.1984	15.4	-14.406
15.41	-14.5083	15.41	-14.2027	15.41	-14.4105
15.42	-14.5114	15.42	-14.207	15.42	-14.4149
15.43	-14.5145	15.43	-14.2113	15.43	-14.4195
15.44	-14.5178	15.44	-14.2157	15.44	-14.4241
15.45	-14.521	15.45	-14.2202	15.45	-14.4288
15.46	-14.5244	15.46	-14.2248	15.46	-14.4335
15.47	-14.5278	15.47	-14.2294	15.47	-14.4383
15.48	-14.5312	15.48	-14.234	15.48	-14.4432
15.49	-14.5348	15.49	-14.2388	15.49	-14.4481
15.5	-14.5384	15.5	-14.2436	15.5	-14.4531
15.51	-14.542	15.51	-14.2484	15.51	-14.4581
15.52	-14.5457	15.52	-14.2533	15.52	-14.4633
15.53	-14.5495	15.53	-14.2583	15.53	-14.4684
15.54	-14.5534	15.54	-14.2633	15.54	-14.4736
15.55	-14.5573	15.55	-14.2684	15.55	-14.4789
15.56	-14.5613	15.56	-14.2736	15.56	-14.4843
15.57	-14.5653	15.57	-14.2788	15.57	-14.4897
15.58	-14.5694	15.58	-14.2841	15.58	-14.4951
15.59	-14.5736	15.59	-14.2894	15.59	-14.5006
15.6	-14.5778	15.6	-14.2948	15.6	-14.5062
15.61	-14.5821	15.61	-14.3003	15.61	-14.5118
15.62	-14.5865	15.62	-14.3058	15.62	-14.5175
15.63	-14.5909	15.63	-14.3114	15.63	-14.5233
15.64	-14.5954	15.64	-14.317	15.64	-14.5291
15.65	-14.5999	15.65	-14.3227	15.65	-14.5349
15.66	-14.6045	15.66	-14.3285	15.66	-14.5409
15.67	-14.6092	15.67	-14.3343	15.67	-14.5468
15.68	-14.6139	15.68	-14.3402	15.68	-14.5528
15.69	-14.6187	15.69	-14.3461	15.69	-14.5589
15.7	-14.6236	15.7	-14.3521	15.7	-14.5651
15.71	-14.6285	15.71	-14.3581	15.71	-14.5713
15.72	-14.6335	15.72	-14.3642	15.72	-14.5775
15.73	-14.6385	15.73	-14.3704	15.73	-14.5838
15.74	-14.6436	15.74	-14.3766	15.74	-14.5902
15.75	-14.6488	15.75	-14.3829	15.75	-14.5966
15.76	-14.654	15.76	-14.3892	15.76	-14.6031
15.77	-14.6593	15.77	-14.3956	15.77	-14.6096
15.78	-14.6646	15.78	-14.402	15.78	-14.6162
15.79	-14.67	15.79	-14.4085	15.79	-14.6228
15.8	-14.6755	15.8	-14.4151	15.8	-14.6295
15.81	-14.681	15.81	-14.4217	15.81	-14.6363
15.82	-14.6866	15.82	-14.4284	15.82	-14.6431
15.83	-14.6922	15.83	-14.4351	15.83	-14.6499
15.84	-14.6979	15.84	-14.4419	15.84	-14.6568
15.85	-14.7037	15.85	-14.4487	15.85	-14.6637
15.86	-14.7095	15.86	-14.4556	15.86	-14.6707
15.87	-14.7154	15.87	-14.4625	15.87	-14.6778
15.88	-14.7213	15.88	-14.4695	15.88	-14.6849
15.89	-14.7273	15.89	-14.4766	15.89	-14.6921
15.9	-14.7334	15.9	-14.4837	15.9	-14.6993
15.91	-14.7395	15.91	-14.4908	15.91	-14.7065
15.92	-14.7456	15.92	-14.498	15.92	-14.7138
15.93	-14.7519	15.93	-14.5053	15.93	-14.7212
15.94	-14.7582	15.94	-14.5126	15.94	-14.7286
15.95	-14.7645	15.95	-14.5199	15.95	-14.7361
15.96	-14.7709	15.96	-14.5274	15.96	-14.7436
15.97	-14.7774	15.97	-14.5348	15.97	-14.7511
15.98	-14.7839	15.98	-14.5424	15.98	-14.7587
15.99	-14.7905	15.99	-14.5499	15.99	-14.7664
16	-14.7971	16	-14.5576	16	-14.7741
16.01	-14.8038	16.01	-14.5652	16.01	-14.7819
16.02	-14.8105	16.02	-14.5729	16.02	-14.7896
16.03	-14.8173	16.03	-14.5807	16.03	-14.7975
16.04	-14.8242	16.04	-14.5885	16.04	-14.8054
16.05	-14.8311	16.05	-14.5964	16.05	-14.8133
16.06	-14.8381	16.06	-14.6043	16.06	-14.8213
16.07	-14.8451	16.07	-14.6123	16.07	-14.8294
16.08	-14.8522	16.08	-14.6203	16.08	-14.8374
16.09	-14.8594	16.09	-14.6284	16.09	-14.8456
16.1	-14.8666	16.1	-14.6365	16.1	-14.8537
16.11	-14.8738	16.11	-14.6447	16.11	-14.862
16.12	-14.8811	16.12	-14.6529	16.12	-14.8702
16.13	-14.8885	16.13	-14.6612	16.13	-14.8785
16.14	-14.8959	16.14	-14.6695	16.14	-14.8869
16.15	-14.9034	16.15	-14.6778	16.15	-14.8953
16.16	-14.9109	16.16	-14.6863	16.16	-14.9037
16.17	-14.9185	16.17	-14.6947	16.17	-14.9122
16.18	-14.9261	16.18	-14.7032	16.18	-14.9207
16.19	-14.9338	16.19	-14.7118	16.19	-14.9293
16.2	-14.9416	16.2	-14.7203	16.2	-14.9379
16.21	-14.9494	16.21	-14.729	16.21	-14.9466
16.22	-14.9572	16.22	-14.7377	16.22	-14.9552
16.23	-14.9651	16.23	-14.7464	16.23	-14.964
16.24	-14.9731	16.24	-14.7552	16.24	-14.9728
16.25	-14.9811	16.25	-14.764	16.25	-14.9816
16.26	-14.9892	16.26	-14.7729	16.26	-14.9904
16.27	-14.9973	16.27	-14.7818	16.27	-14.9993
16.28	-15.0055	16.28	-14.7907	16.28	-15.0083
16.29	-15.0137	16.29	-14.7997	16.29	-15.0173
16.3	-15.022	16.3	-14.8088	16.3	-15.0263
16.31	-15.0303	16.31	-14.8179	16.31	-15.0353
16.32	-15.0387	16.32	-14.827	16.32	-15.0444
16.33	-15.0471	16.33	-14.8362	16.33	-15.0535
16.34	-15.0556	16.34	-14.8454	16.34	-15.0627
16.35	-15.0642	16.35	-14.8546	16.35	-15.0719
16.36	-15.0727	16.36	-14.8639	16.36	-15.0812
16.37	-15.0814	16.37	-14.8733	16.37	-15.0905
16.38	-15.0901	16.38	-14.8826	16.38	-15.0998
16.39	-15.0988	16.39	-14.8921	16.39	-15.1091
16.4	-15.1076	16.4	-14.9015	16.4	-15.1185
16.41	-15.1165	16.41	-14.911	16.41	-15.1279
16.42	-15.1253	16.42	-14.9206	16.42	-15.1374
16.43	-15.1343	16.43	-14.9301	16.43	-15.1469
16.44	-15.1433	16.44	-14.9398	16.44	-15.1564
16.45	-15.1523	16.45	-14.9494	16.45	-15.166
16.46	-15.1614	16.46	-14.9591	16.46	-15.1756
16.47	-15.1706	16.47	-14.9689	16.47	-15.1852
16.48	-15.1798	16.48	-14.9786	16.48	-15.1949
16.49	-15.189	16.49	-14.9885	16.49	-15.2045
16.5	-15.1983	16.5	-14.9983	16.5	-15.2143
16.51	-15.2076	16.51	-15.0082	16.51	-15.224
16.52	-15.217	16.52	-15.0181	16.52	-15.2338
16.53	-15.2264	16.53	-15.0281	16.53	-15.2436
16.54	-15.2359	16.54	-15.0381	16.54	-15.2535
16.55	-15.2454	16.55	-15.0481	16.55	-15.2633
16.56	-15.255	16.56	-15.0582	16.56	-15.2733
16.57	-15.2646	16.57	-15.0683	16.57	-15.2832
16.58	-15.2743	16.58	-15.0784	16.58	-15.2931
16.59	-15.284	16.59	-15.0886	16.59	-15.3031
16.6	-15.2937	16.6	-15.0988	16.6	-15.3131
16.61	-15.3036	16.61	-15.109	16.61	-15.3232
16.62	-15.3134	16.62	-15.1193	16.62	-15.3332
16.63	-15.3233	16.63	-15.1296	16.63	-15.3433
16.64	-15.3332	16.64	-15.1399	16.64	-15.3535
16.65	-15.3432	16.65	-15.1503	16.65	-15.3636
16.66	-15.3533	16.66	-15.1607	16.66	-15.3738
16.67	-15.3633	16.67	-15.1711	16.67	-15.384
16.68	-15.3735	16.68	-15.1816	16.68	-15.3942
16.69	-15.3836	16.69	-15.1921	16.69	-15.4044
16.7	-15.3938	16.7	-15.2026	16.7	-15.4147
16.71	-15.4041	16.71	-15.2132	16.71	-15.425
16.72	-15.4144	16.72	-15.2238	16.72	-15.4353
16.73	-15.4247	16.73	-15.2344	16.73	-15.4456
16.74	-15.4351	16.74	-15.245	16.74	-15.4559
16.75	-15.4455	16.75	-15.2557	16.75	-15.4663
16.76	-15.456	16.76	-15.2664	16.76	-15.4767
16.77	-15.4665	16.77	-15.2771	16.77	-15.4871
16.78	-15.477	16.78	-15.2879	16.78	-15.4975
16.79	-15.4876	16.79	-15.2986	16.79	-15.5079
16.8	-15.4982	16.8	-15.3094	16.8	-15.5184
16.81	-15.5089	16.81	-15.3203	16.81	-15.5289
16.82	-15.5196	16.82	-15.3311	16.82	-15.5394
16.83	-15.5304	16.83	-15.342	16.83	-15.5498
16.84	-15.5411	16.84	-15.3529	16.84	-15.5604
16.85	-15.552	16.85	-15.3638	16.85	-15.5709
16.86	-15.5628	16.86	-15.3748	16.86	-15.5815
16.87	-15.5737	16.87	-15.3857	16.87	-15.592
16.88	-15.5847	16.88	-15.3967	16.88	-15.6026
16.89	-15.5956	16.89	-15.4078	16.89	-15.6132
16.9	-15.6067	16.9	-15.4188	16.9	-15.6238
16.91	-15.6177	16.91	-15.4298	16.91	-15.6344
16.92	-15.6288	16.92	-15.4409	16.92	-15.645
16.93	-15.6399	16.93	-15.452	16.93	-15.6556
16.94	-15.6511	16.94	-15.4631	16.94	-15.6662
16.95	-15.6623	16.95	-15.4743	16.95	-15.6769
16.96	-15.6735	16.96	-15.4854	16.96	-15.6875
16.97	-15.6848	16.97	-15.4966	16.97	-15.6982
16.98	-15.6961	16.98	-15.5078	16.98	-15.7089
16.99	-15.7074	16.99	-15.519	16.99	-15.7195
17	-15.7188	17	-15.5302	17	-15.7302
17.01	-15.7302	17.01	-15.5415	17.01	-15.7409
17.02	-15.7416	17.02	-15.5527	17.02	-15.7516
17.03	-15.7531	17.03	-15.564	17.03	-15.7622
17.04	-15.7646	17.04	-15.5753	17.04	-15.7729
17.05	-15.7762	17.05	-15.5866	17.05	-15.7836
17.06	-15.7877	17.06	-15.5979	17.06	-15.7943
17.07	-15.7993	17.07	-15.6092	17.07	-15.805
17.08	-15.8109	17.08	-15.6205	17.08	-15.8157
17.09	-15.8226	17.09	-15.6319	17.09	-15.8264
17.1	-15.8343	17.1	-15.6432	17.1	-15.8371
17.11	-15.846	17.11	-15.6546	17.11	-15.8478
17.12	-15.8577	17.12	-15.666	17.12	-15.8585
17.13	-15.8695	17.13	-15.6773	17.13	-15.8691
17.14	-15.8813	17.14	-15.6887	17.14	-15.8798
17.15	-15.8931	17.15	-15.7001	17.15	-15.8905
17.16	-15.905	17.16	-15.7115	17.16	-15.9011
17.17	-15.9169	17.17	-15.7229	17.17	-15.9118
17.18	-15.9288	17.18	-15.7344	17.18	-15.9224
17.19	-15.9407	17.19	-15.7458	17.19	-15.9331
17.2	-15.9527	17.2	-15.7572	17.2	-15.9437
17.21	-15.9646	17.21	-15.7686	17.21	-15.9543
17.22	-15.9766	17.22	-15.7801	17.22	-15.965
17.23	-15.9887	17.23	-15.7915	17.23	-15.9756
17.24	-16.0007	17.24	-15.8029	17.24	-15.9861
17.25	-16.0128	17.25	-15.8144	17.25	-15.9967
17.26	-16.0249	17.26	-15.8258	17.26	-16.0073
17.27	-16.037	17.27	-15.8373	17.27	-16.0178
17.28	-16.0491	17.28	-15.8487	17.28	-16.0283
17.29	-16.0613	17.29	-15.8601	17.29	-16.0389
17.3	-16.0735	17.3	-15.8716	17.3	-16.0494
17.31	-16.0856	17.31	-15.883	17.31	-16.0598
17.32	-16.0979	17.32	-15.8944	17.32	-16.0703
17.33	-16.1101	17.33	-15.9058	17.33	-16.0807
17.34	-16.1223	17.34	-15.9173	17.34	-16.0912
17.35	-16.1346	17.35	-15.9287	17.35	-16.1016
17.36	-16.1469	17.36	-15.9401	17.36	-16.1119
17.37	-16.1592	17.37	-15.9515	17.37	-16.1223
17.38	-16.1715	17.38	-15.9629	17.38	-16.1326
17.39	-16.1838	17.39	-15.9742	17.39	-16.1429
17.4	-16.1961	17.4	-15.9856	17.4	-16.1532
17.41	-16.2085	17.41	-15.997	17.41	-16.1635
17.42	-16.2208	17.42	-16.0083	17.42	-16.1737
17.43	-16.2332	17.43	-16.0196	17.43	-16.1839
17.44	-16.2456	17.44	-16.031	17.44	-16.1941
17.45	-16.258	17.45	-16.0423	17.45	-16.2042
17.46	-16.2704	17.46	-16.0536	17.46	-16.2143
17.47	-16.2828	17.47	-16.0648	17.47	-16.2244
17.48	-16.2952	17.48	-16.0761	17.48	-16.2344
17.49	-16.3076	17.49	-16.0874	17.49	-16.2444
17.5	-16.32	17.5	-16.0986	17.5	-16.2544
17.51	-16.3325	17.51	-16.1098	17.51	-16.2643
17.52	-16.3449	17.52	-16.121	17.52	-16.2742
17.53	-16.3574	17.53	-16.1321	17.53	-16.2841
17.54	-16.3698	17.54	-16.1433	17.54	-16.2939
17.55	-16.3822	17.55	-16.1544	17.55	-16.3037
17.56	-16.3947	17.56	-16.1655	17.56	-16.3135
17.57	-16.4072	17.57	-16.1766	17.57	-16.3232
17.58	-16.4196	17.58	-16.1876	17.58	-16.3328
17.59	-16.4321	17.59	-16.1987	17.59	-16.3424
17.6	-16.4445	17.6	-16.2097	17.6	-16.352
17.61	-16.457	17.61	-16.2206	17.61	-16.3616
17.62	-16.4694	17.62	-16.2316	17.62	-16.371
17.63	-16.4819	17.63	-16.2425	17.63	-16.3805
17.64	-16.4943	17.64	-16.2534	17.64	-16.3899
17.65	-16.5067	17.65	-16.2642	17.65	-16.3992
17.66	-16.5191	17.66	-16.2751	17.66	-16.4085
17.67	-16.5316	17.67	-16.2858	17.67	-16.4178
17.68	-16.544	17.68	-16.2966	17.68	-16.4269
17.69	-16.5564	17.69	-16.3073	17.69	-16.4361
17.7	-16.5688	17.7	-16.318	17.7	-16.4452
17.71	-16.5812	17.71	-16.3286	17.71	-16.4542
17.72	-16.5935	17.72	-16.3392	17.72	-16.4631
17.73	-16.6059	17.73	-16.3498	17.73	-16.4721
17.74	-16.6182	17.74	-16.3603	17.74	-16.4809
17.75	-16.6306	17.75	-16.3708	17.75	-16.4897
17.76	-16.6429	17.76	-16.3813	17.76	-16.4985
17.77	-16.6552	17.77	-16.3917	17.77	-16.5071
17.78	-16.6675	17.78	-16.402	17.78	-16.5158
17.79	-16.6797	17.79	-16.4123	17.79	-16.5243
17.8	-16.692	17.8	-16.4226	17.8	-16.5328
17.81	-16.7042	17.81	-16.4328	17.81	-16.5412
17.82	-16.7164	17.82	-16.443	17.82	-16.5496
17.83	-16.7286	17.83	-16.4531	17.83	-16.5579
17.84	-16.7407	17.84	-16.4632	17.84	-16.5661
17.85	-16.7529	17.85	-16.4732	17.85	-16.5742
17.86	-16.765	17.86	-16.4832	17.86	-16.5823
17.87	-16.7771	17.87	-16.4931	17.87	-16.5903
17.88	-16.7891	17.88	-16.503	17.88	-16.5983
17.89	-16.8011	17.89	-16.5128	17.89	-16.6061
17.9	-16.8131	17.9	-16.5225	17.9	-16.6139
17.91	-16.8251	17.91	-16.5322	17.91	-16.6217
17.92	-16.837	17.92	-16.5418	17.92	-16.6293
17.93	-16.8489	17.93	-16.5514	17.93	-16.6369
17.94	-16.8608	17.94	-16.5609	17.94	-16.6444
17.95	-16.8727	17.95	-16.5704	17.95	-16.6518
17.96	-16.8845	17.96	-16.5798	17.96	-16.6591
17.97	-16.8962	17.97	-16.5891	17.97	-16.6664
17.98	-16.9079	17.98	-16.5984	17.98	-16.6735
17.99	-16.9196	17.99	-16.6076	17.99	-16.6806
18	-16.9313	18	-16.6167	18	-16.6876
18.01	-16.9429	18.01	-16.6257	18.01	-16.6945
18.02	-16.9544	18.02	-16.6347	18.02	-16.7013
18.03	-16.9659	18.03	-16.6437	18.03	-16.7081
18.04	-16.9774	18.04	-16.6525	18.04	-16.7147
18.05	-16.9888	18.05	-16.6613	18.05	-16.7213
18.06	-17.0002	18.06	-16.67	18.06	-16.7278
18.07	-17.0115	18.07	-16.6786	18.07	-16.7342
18.08	-17.0228	18.08	-16.6872	18.08	-16.7405
18.09	-17.0341	18.09	-16.6956	18.09	-16.7467
18.1	-17.0452	18.1	-16.704	18.1	-16.7528
18.11	-17.0563	18.11	-16.7123	18.11	-16.7588
18.12	-17.0674	18.12	-16.7206	18.12	-16.7647
18.13	-17.0784	18.13	-16.7287	18.13	-16.7705
18.14	-17.0894	18.14	-16.7368	18.14	-16.7763
18.15	-17.1003	18.15	-16.7448	18.15	-16.7819
18.16	-17.1111	18.16	-16.7527	18.16	-16.7874
18.17	-17.1219	18.17	-16.7605	18.17	-16.7928
18.18	-17.1326	18.18	-16.7682	18.18	-16.7981
18.19	-17.1432	18.19	-16.7759	18.19	-16.8034
18.2	-17.1538	18.2	-16.7834	18.2	-16.8085
18.21	-17.1643	18.21	-16.7909	18.21	-16.8135
18.22	-17.1748	18.22	-16.7983	18.22	-16.8184
18.23	-17.1852	18.23	-16.8056	18.23	-16.8233
18.24	-17.1955	18.24	-16.8128	18.24	-16.828
18.25	-17.2057	18.25	-16.8199	18.25	-16.8326
18.26	-17.2159	18.26	-16.8269	18.26	-16.837
18.27	-17.226	18.27	-16.8338	18.27	-16.8414
18.28	-17.236	18.28	-16.8406	18.28	-16.8457
18.29	-17.2459	18.29	-16.8473	18.29	-16.8498
18.3	-17.2558	18.3	-16.8539	18.3	-16.8539
18.31	-17.2656	18.31	-16.8604	18.31	-16.8578
18.32	-17.2753	18.32	-16.8668	18.32	-16.8617
18.33	-17.2849	18.33	-16.8731	18.33	-16.8654
18.34	-17.2944	18.34	-16.8793	18.34	-16.869
18.35	-17.3039	18.35	-16.8854	18.35	-16.8725
18.36	-17.3132	18.36	-16.8914	18.36	-16.8758
18.37	-17.3225	18.37	-16.8972	18.37	-16.8791
18.38	-17.3317	18.38	-16.903	18.38	-16.8822
18.39	-17.3408	18.39	-16.9087	18.39	-16.8853
18.4	-17.3498	18.4	-16.9142	18.4	-16.8882
18.41	-17.3587	18.41	-16.9197	18.41	-16.891
18.42	-17.3676	18.42	-16.925	18.42	-16.8936
18.43	-17.3763	18.43	-16.9302	18.43	-16.8962
18.44	-17.3849	18.44	-16.9353	18.44	-16.8986
18.45	-17.3935	18.45	-16.9403	18.45	-16.9009
18.46	-17.4019	18.46	-16.9452	18.46	-16.9031
18.47	-17.4102	18.47	-16.95	18.47	-16.9051
18.48	-17.4184	18.48	-16.9546	18.48	-16.9071
18.49	-17.4266	18.49	-16.9591	18.49	-16.9089
18.5	-17.4346	18.5	-16.9635	18.5	-16.9106
18.51	-17.4425	18.51	-16.9678	18.51	-16.9122
18.52	-17.4503	18.52	-16.972	18.52	-16.9136
18.53	-17.458	18.53	-16.976	18.53	-16.9149
18.54	-17.4656	18.54	-16.9799	18.54	-16.9161
18.55	-17.4731	18.55	-16.9837	18.55	-16.9172
18.56	-17.4805	18.56	-16.9874	18.56	-16.9182
18.57	-17.4877	18.57	-16.991	18.57	-16.919
18.58	-17.4949	18.58	-16.9944	18.58	-16.9197
18.59	-17.5019	18.59	-16.9977	18.59	-16.9202
18.6	-17.5088	18.6	-17.0008	18.6	-16.9206
18.61	-17.5156	18.61	-17.0039	18.61	-16.921
18.62	-17.5222	18.62	-17.0068	18.62	-16.9211
18.63	-17.5288	18.63	-17.0096	18.63	-16.9212
18.64	-17.5352	18.64	-17.0122	18.64	-16.9211
18.65	-17.5415	18.65	-17.0148	18.65	-16.9209
18.66	-17.5477	18.66	-17.0172	18.66	-16.9206
18.67	-17.5537	18.67	-17.0194	18.67	-16.9201
18.68	-17.5597	18.68	-17.0215	18.68	-16.9195
18.69	-17.5654	18.69	-17.0235	18.69	-16.9188
18.7	-17.5711	18.7	-17.0254	18.7	-16.9179
18.71	-17.5766	18.71	-17.0271	18.71	-16.9169
18.72	-17.582	18.72	-17.0287	18.72	-16.9158
18.73	-17.5873	18.73	-17.0302	18.73	-16.9145
18.74	-17.5924	18.74	-17.0315	18.74	-16.9132
18.75	-17.5974	18.75	-17.0327	18.75	-16.9117
18.76	-17.6023	18.76	-17.0337	18.76	-16.91
18.77	-17.607	18.77	-17.0346	18.77	-16.9082
18.78	-17.6116	18.78	-17.0354	18.78	-16.9063
18.79	-17.616	18.79	-17.036	18.79	-16.9043
18.8	-17.6203	18.8	-17.0365	18.8	-16.9021
18.81	-17.6245	18.81	-17.0369	18.81	-16.8998
18.82	-17.6285	18.82	-17.0371	18.82	-16.8974
18.83	-17.6323	18.83	-17.0372	18.83	-16.8949
18.84	-17.6361	18.84	-17.0371	18.84	-16.8922
18.85	-17.6397	18.85	-17.0369	18.85	-16.8894
18.86	-17.6431	18.86	-17.0366	18.86	-16.8864
18.87	-17.6464	18.87	-17.0361	18.87	-16.8833
18.88	-17.6495	18.88	-17.0355	18.88	-16.8801
18.89	-17.6525	18.89	-17.0347	18.89	-16.8768
18.9	-17.6553	18.9	-17.0338	18.9	-16.8733
18.91	-17.658	18.91	-17.0327	18.91	-16.8697
18.92	-17.6606	18.92	-17.0315	18.92	-16.866
18.93	-17.6629	18.93	-17.0302	18.93	-16.8621
18.94	-17.6652	18.94	-17.0287	18.94	-16.8581
18.95	-17.6672	18.95	-17.0271	18.95	-16.854
18.96	-17.6691	18.96	-17.0254	18.96	-16.8498
18.97	-17.6709	18.97	-17.0235	18.97	-16.8454
18.98	-17.6725	18.98	-17.0214	18.98	-16.8409
18.99	-17.6739	18.99	-17.0192	18.99	-16.8363
19	-17.6752	19	-17.0169	19	-16.8316
19.01	-17.6763	19.01	-17.0144	19.01	-16.8267
19.02	-17.6773	19.02	-17.0118	19.02	-16.8217
19.03	-17.6781	19.03	-17.0091	19.03	-16.8166
19.04	-17.6788	19.04	-17.0062	19.04	-16.8113
19.05	-17.6792	19.05	-17.0032	19.05	-16.806
19.06	-17.6796	19.06	-17	19.06	-16.8005
19.07	-17.6797	19.07	-16.9966	19.07	-16.7949
19.08	-17.6797	19.08	-16.9932	19.08	-16.7891
19.09	-17.6796	19.09	-16.9896	19.09	-16.7832
19.1	-17.6792	19.1	-16.9858	19.1	-16.7773
19.11	-17.6787	19.11	-16.982	19.11	-16.7712
19.12	-17.6781	19.12	-16.9779	19.12	-16.7649
19.13	-17.6773	19.13	-16.9738	19.13	-16.7586
19.14	-17.6763	19.14	-16.9695	19.14	-16.7521
19.15	-17.6751	19.15	-16.9651	19.15	-16.7456
19.16	-17.6738	19.16	-16.9605	19.16	-16.7389
19.17	-17.6723	19.17	-16.9558	19.17	-16.7321
19.18	-17.6706	19.18	-16.9509	19.18	-16.7251
19.19	-17.6688	19.19	-16.9459	19.19	-16.7181
19.2	-17.6668	19.2	-16.9408	19.2	-16.7109
19.21	-17.6647	19.21	-16.9355	19.21	-16.7036
19.22	-17.6624	19.22	-16.9301	19.22	-16.6963
19.23	-17.6599	19.23	-16.9246	19.23	-16.6888
19.24	-17.6572	19.24	-16.9189	19.24	-16.6811
19.25	-17.6544	19.25	-16.9131	19.25	-16.6734
19.26	-17.6514	19.26	-16.9072	19.26	-16.6656
19.27	-17.6483	19.27	-16.9011	19.27	-16.6577
19.28	-17.6449	19.28	-16.8949	19.28	-16.6496
19.29	-17.6414	19.29	-16.8886	19.29	-16.6415
19.3	-17.6378	19.3	-16.8821	19.3	-16.6332
19.31	-17.634	19.31	-16.8755	19.31	-16.6248
19.32	-17.63	19.32	-16.8688	19.32	-16.6164
19.33	-17.6258	19.33	-16.862	19.33	-16.6078
19.34	-17.6215	19.34	-16.855	19.34	-16.5991
19.35	-17.617	19.35	-16.8479	19.35	-16.5904
19.36	-17.6123	19.36	-16.8407	19.36	-16.5815
19.37	-17.6075	19.37	-16.8333	19.37	-16.5725
19.38	-17.6026	19.38	-16.8258	19.38	-16.5634
19.39	-17.5974	19.39	-16.8182	19.39	-16.5543
19.4	-17.5921	19.4	-16.8105	19.4	-16.545
19.41	-17.5866	19.41	-16.8026	19.41	-16.5356
19.42	-17.581	19.42	-16.7947	19.42	-16.5262
19.43	-17.5752	19.43	-16.7866	19.43	-16.5166
19.44	-17.5692	19.44	-16.7784	19.44	-16.507
19.45	-17.5631	19.45	-16.7701	19.45	-16.4972
19.46	-17.5568	19.46	-16.7616	19.46	-16.4874
19.47	-17.5503	19.47	-16.7531	19.47	-16.4775
19.48	-17.5437	19.48	-16.7444	19.48	-16.4675
19.49	-17.5369	19.49	-16.7356	19.49	-16.4574
19.5	-17.53	19.5	-16.7267	19.5	-16.4472
19.51	-17.5229	19.51	-16.7177	19.51	-16.437
19.52	-17.5157	19.52	-16.7086	19.52	-16.4266
19.53	-17.5083	19.53	-16.6993	19.53	-16.4162
19.54	-17.5007	19.54	-16.69	19.54	-16.4057
19.55	-17.493	19.55	-16.6806	19.55	-16.3951
19.56	-17.4851	19.56	-16.671	19.56	-16.3844
19.57	-17.4771	19.57	-16.6613	19.57	-16.3737
19.58	-17.4689	19.58	-16.6516	19.58	-16.3629
19.59	-17.4606	19.59	-16.6417	19.59	-16.352
19.6	-17.4521	19.6	-16.6317	19.6	-16.341
19.61	-17.4434	19.61	-16.6217	19.61	-16.33
19.62	-17.4346	19.62	-16.6115	19.62	-16.3188
19.63	-17.4257	19.63	-16.6012	19.63	-16.3077
19.64	-17.4166	19.64	-16.5909	19.64	-16.2964
19.65	-17.4074	19.65	-16.5804	19.65	-16.2851
19.66	-17.398	19.66	-16.5699	19.66	-16.2737
19.67	-17.3885	19.67	-16.5592	19.67	-16.2622
19.68	-17.3788	19.68	-16.5485	19.68	-16.2507
19.69	-17.369	19.69	-16.5377	19.69	-16.2391
19.7	-17.3591	19.7	-16.5268	19.7	-16.2275
19.71	-17.349	19.71	-16.5158	19.71	-16.2158
19.72	-17.3387	19.72	-16.5047	19.72	-16.204
19.73	-17.3284	19.73	-16.4935	19.73	-16.1922
19.74	-17.3178	19.74	-16.4822	19.74	-16.1803
19.75	-17.3072	19.75	-16.4709	19.75	-16.1683
19.76	-17.2964	19.76	-16.4595	19.76	-16.1563
19.77	-17.2855	19.77	-16.448	19.77	-16.1443
19.78	-17.2745	19.78	-16.4364	19.78	-16.1322
19.79	-17.2633	19.79	-16.4247	19.79	-16.12
19.8	-17.252	19.8	-16.413	19.8	-16.1078
19.81	-17.2405	19.81	-16.4012	19.81	-16.0956
19.82	-17.229	19.82	-16.3893	19.82	-16.0833
19.83	-17.2173	19.83	-16.3774	19.83	-16.0709
19.84	-17.2054	19.84	-16.3653	19.84	-16.0585
19.85	-17.1935	19.85	-16.3533	19.85	-16.0461
19.86	-17.1814	19.86	-16.3411	19.86	-16.0336
19.87	-17.1693	19.87	-16.3289	19.87	-16.0211
19.88	-17.1569	19.88	-16.3166	19.88	-16.0086
19.89	-17.1445	19.89	-16.3042	19.89	-15.996
19.9	-17.132	19.9	-16.2918	19.9	-15.9833
19.91	-17.1193	19.91	-16.2794	19.91	-15.9707
19.92	-17.1065	19.92	-16.2668	19.92	-15.958
19.93	-17.0936	19.93	-16.2542	19.93	-15.9452
19.94	-17.0806	19.94	-16.2416	19.94	-15.9324
19.95	-17.0675	19.95	-16.2289	19.95	-15.9197
19.96	-17.0543	19.96	-16.2161	19.96	-15.9068
19.97	-17.041	19.97	-16.2033	19.97	-15.894
19.98	-17.0275	19.98	-16.1905	19.98	-15.8811
19.99	-17.014	19.99	-16.1776	19.99	-15.8682
20	-17.0004	20	-16.1646	20	-15.8552
20.01	-16.9866	20.01	-16.1516	20.01	-15.8423
20.02	-16.9728	20.02	-16.1385	20.02	-15.8293
20.03	-16.9588	20.03	-16.1255	20.03	-15.8163
20.04	-16.9448	20.04	-16.1123	20.04	-15.8032
20.05	-16.9306	20.05	-16.0992	20.05	-15.7902
20.06	-16.9164	20.06	-16.0859	20.06	-15.7771
20.07	-16.902	20.07	-16.0727	20.07	-15.764
20.08	-16.8876	20.08	-16.0594	20.08	-15.751
20.09	-16.8731	20.09	-16.0461	20.09	-15.7378
20.1	-16.8585	20.1	-16.0327	20.1	-15.7247
20.11	-16.8438	20.11	-16.0193	20.11	-15.7116
20.12	-16.829	20.12	-16.0059	20.12	-15.6985
20.13	-16.8142	20.13	-15.9925	20.13	-15.6853
20.14	-16.7992	20.14	-15.979	20.14	-15.6721
20.15	-16.7842	20.15	-15.9655	20.15	-15.659
20.16	-16.7691	20.16	-15.9519	20.16	-15.6458
20.17	-16.7539	20.17	-15.9384	20.17	-15.6326
20.18	-16.7386	20.18	-15.9248	20.18	-15.6195
20.19	-16.7233	20.19	-15.9112	20.19	-15.6063
20.2	-16.7079	20.2	-15.8976	20.2	-15.5931
20.21	-16.6924	20.21	-15.884	20.21	-15.5799
20.22	-16.6768	20.22	-15.8703	20.22	-15.5667
20.23	-16.6612	20.23	-15.8566	20.23	-15.5535
20.24	-16.6455	20.24	-15.8429	20.24	-15.5404
20.25	-16.6297	20.25	-15.8292	20.25	-15.5272
20.26	-16.6139	20.26	-15.8155	20.26	-15.514
20.27	-16.598	20.27	-15.8018	20.27	-15.5009
20.28	-16.582	20.28	-15.7881	20.28	-15.4877
20.29	-16.566	20.29	-15.7743	20.29	-15.4746
20.3	-16.5499	20.3	-15.7606	20.3	-15.4615
20.31	-16.5338	20.31	-15.7468	20.31	-15.4483
20.32	-16.5176	20.32	-15.7331	20.32	-15.4352
20.33	-16.5013	20.33	-15.7193	20.33	-15.4221
20.34	-16.485	20.34	-15.7055	20.34	-15.4091
20.35	-16.4687	20.35	-15.6918	20.35	-15.396
20.36	-16.4523	20.36	-15.678	20.36	-15.383
20.37	-16.4358	20.37	-15.6642	20.37	-15.3699
20.38	-16.4193	20.38	-15.6505	20.38	-15.3569
20.39	-16.4027	20.39	-15.6367	20.39	-15.3439
20.4	-16.3861	20.4	-15.623	20.4	-15.331
20.41	-16.3695	20.41	-15.6092	20.41	-15.318
20.42	-16.3528	20.42	-15.5955	20.42	-15.3051
20.43	-16.3361	20.43	-15.5818	20.43	-15.2922
20.44	-16.3193	20.44	-15.5681	20.44	-15.2794
20.45	-16.3025	20.45	-15.5544	20.45	-15.2665
20.46	-16.2856	20.46	-15.5407	20.46	-15.2537
20.47	-16.2688	20.47	-15.527	20.47	-15.2409
20.48	-16.2518	20.48	-15.5133	20.48	-15.2281
20.49	-16.2349	20.49	-15.4997	20.49	-15.2154
20.5	-16.2179	20.5	-15.4861	20.5	-15.2027
20.51	-16.2009	20.51	-15.4725	20.51	-15.1901
20.52	-16.1838	20.52	-15.4589	20.52	-15.1774
20.53	-16.1668	20.53	-15.4453	20.53	-15.1648
20.54	-16.1497	20.54	-15.4317	20.54	-15.1523
20.55	-16.1325	20.55	-15.4182	20.55	-15.1397
20.56	-16.1154	20.56	-15.4047	20.56	-15.1273
20.57	-16.0982	20.57	-15.3912	20.57	-15.1148
20.58	-16.081	20.58	-15.3778	20.58	-15.1024
20.59	-16.0638	20.59	-15.3644	20.59	-15.09
20.6	-16.0465	20.6	-15.351	20.6	-15.0777
20.61	-16.0293	20.61	-15.3376	20.61	-15.0654
20.62	-16.012	20.62	-15.3243	20.62	-15.0532
20.63	-15.9947	20.63	-15.311	20.63	-15.041
20.64	-15.9774	20.64	-15.2977	20.64	-15.0288
20.65	-15.9601	20.65	-15.2845	20.65	-15.0167
20.66	-15.9428	20.66	-15.2713	20.66	-15.0047
20.67	-15.9254	20.67	-15.2581	20.67	-14.9926
20.68	-15.9081	20.68	-15.245	20.68	-14.9807
20.69	-15.8907	20.69	-15.2319	20.69	-14.9688
20.7	-15.8734	20.7	-15.2188	20.7	-14.9569
20.71	-15.856	20.71	-15.2058	20.71	-14.9451
20.72	-15.8386	20.72	-15.1928	20.72	-14.9333
20.73	-15.8212	20.73	-15.1799	20.73	-14.9216
20.74	-15.8038	20.74	-15.167	20.74	-14.9099
20.75	-15.7865	20.75	-15.1542	20.75	-14.8983
20.76	-15.7691	20.76	-15.1414	20.76	-14.8868
20.77	-15.7517	20.77	-15.1286	20.77	-14.8753
20.78	-15.7343	20.78	-15.1159	20.78	-14.8638
20.79	-15.7169	20.79	-15.1032	20.79	-14.8525
20.8	-15.6995	20.8	-15.0906	20.8	-14.8412
20.81	-15.6822	20.81	-15.078	20.81	-14.8299
20.82	-15.6648	20.82	-15.0655	20.82	-14.8187
20.83	-15.6474	20.83	-15.053	20.83	-14.8075
20.84	-15.6301	20.84	-15.0406	20.84	-14.7965
20.85	-15.6127	20.85	-15.0282	20.85	-14.7854
20.86	-15.5954	20.86	-15.0159	20.86	-14.7745
20.87	-15.5781	20.87	-15.0037	20.87	-14.7636
20.88	-15.5607	20.88	-14.9915	20.88	-14.7528
20.89	-15.5434	20.89	-14.9793	20.89	-14.742
20.9	-15.5261	20.9	-14.9672	20.9	-14.7313
20.91	-15.5089	20.91	-14.9551	20.91	-14.7207
20.92	-15.4916	20.92	-14.9432	20.92	-14.7101
20.93	-15.4744	20.93	-14.9312	20.93	-14.6996
20.94	-15.4572	20.94	-14.9194	20.94	-14.6892
20.95	-15.4399	20.95	-14.9075	20.95	-14.6788
20.96	-15.4228	20.96	-14.8958	20.96	-14.6685
20.97	-15.4056	20.97	-14.8841	20.97	-14.6583
20.98	-15.3885	20.98	-14.8725	20.98	-14.6482
20.99	-15.3713	20.99	-14.8609	20.99	-14.6381
21	-15.3542	21	-14.8494	21	-14.6281
21.01	-15.3372	21.01	-14.8379	21.01	-14.6182
21.02	-15.3201	21.02	-14.8266	21.02	-14.6083
21.03	-15.3031	21.03	-14.8153	21.03	-14.5985
21.04	-15.2861	21.04	-14.804	21.04	-14.5888
21.05	-15.2691	21.05	-14.7928	21.05	-14.5792
21.06	-15.2522	21.06	-14.7817	21.06	-14.5696
21.07	-15.2352	21.07	-14.7707	21.07	-14.5602
21.08	-15.2184	21.08	-14.7597	21.08	-14.5508
21.09	-15.2015	21.09	-14.7488	21.09	-14.5414
21.1	-15.1847	21.1	-14.7379	21.1	-14.5322
21.11	-15.1679	21.11	-14.7272	21.11	-14.523
21.12	-15.1511	21.12	-14.7165	21.12	-14.514
21.13	-15.1344	21.13	-14.7058	21.13	-14.505
21.14	-15.1177	21.14	-14.6953	21.14	-14.4961
21.15	-15.101	21.15	-14.6848	21.15	-14.4872
21.16	-15.0844	21.16	-14.6744	21.16	-14.4785
21.17	-15.0678	21.17	-14.664	21.17	-14.4698
21.18	-15.0513	21.18	-14.6538	21.18	-14.4612
21.19	-15.0348	21.19	-14.6435	21.19	-14.4527
21.2	-15.0183	21.2	-14.6334	21.2	-14.4443
21.21	-15.0019	21.21	-14.6234	21.21	-14.4359
21.22	-14.9855	21.22	-14.6134	21.22	-14.4277
21.23	-14.9691	21.23	-14.6035	21.23	-14.4195
21.24	-14.9528	21.24	-14.5937	21.24	-14.4114
21.25	-14.9365	21.25	-14.5839	21.25	-14.4034
21.26	-14.9203	21.26	-14.5743	21.26	-14.3956
21.27	-14.9041	21.27	-14.5647	21.27	-14.3877
21.28	-14.888	21.28	-14.5552	21.28	-14.38
21.29	-14.8719	21.29	-14.5458	21.29	-14.3724
21.3	-14.8558	21.3	-14.5364	21.3	-14.3648
21.31	-14.8398	21.31	-14.5271	21.31	-14.3574
21.32	-14.8239	21.32	-14.5179	21.32	-14.35
21.33	-14.8079	21.33	-14.5088	21.33	-14.3427
21.34	-14.7921	21.34	-14.4998	21.34	-14.3355
21.35	-14.7762	21.35	-14.4908	21.35	-14.3284
21.36	-14.7605	21.36	-14.482	21.36	-14.3214
21.37	-14.7448	21.37	-14.4732	21.37	-14.3145
21.38	-14.7291	21.38	-14.4645	21.38	-14.3077
21.39	-14.7135	21.39	-14.4558	21.39	-14.301
21.4	-14.6979	21.4	-14.4473	21.4	-14.2943
21.41	-14.6824	21.41	-14.4389	21.41	-14.2878
21.42	-14.6669	21.42	-14.4305	21.42	-14.2813
21.43	-14.6515	21.43	-14.4222	21.43	-14.275
21.44	-14.6361	21.44	-14.414	21.44	-14.2687
21.45	-14.6208	21.45	-14.4059	21.45	-14.2626
21.46	-14.6056	21.46	-14.3978	21.46	-14.2565
21.47	-14.5904	21.47	-14.3899	21.47	-14.2505
21.48	-14.5752	21.48	-14.382	21.48	-14.2447
21.49	-14.5602	21.49	-14.3742	21.49	-14.2389
21.5	-14.5451	21.5	-14.3665	21.5	-14.2332
21.51	-14.5301	21.51	-14.3589	21.51	-14.2276
21.52	-14.5152	21.52	-14.3514	21.52	-14.2221
21.53	-14.5004	21.53	-14.3439	21.53	-14.2168
21.54	-14.4855	21.54	-14.3366	21.54	-14.2115
21.55	-14.4708	21.55	-14.3293	21.55	-14.2063
21.56	-14.4561	21.56	-14.3222	21.56	-14.2012
21.57	-14.4415	21.57	-14.3151	21.57	-14.1962
21.58	-14.4269	21.58	-14.3081	21.58	-14.1913
21.59	-14.4124	21.59	-14.3011	21.59	-14.1865
21.6	-14.398	21.6	-14.2943	21.6	-14.1818
21.61	-14.3836	21.61	-14.2876	21.61	-14.1773
21.62	-14.3692	21.62	-14.2809	21.62	-14.1728
21.63	-14.355	21.63	-14.2744	21.63	-14.1684
21.64	-14.3408	21.64	-14.2679	21.64	-14.1641
21.65	-14.3266	21.65	-14.2615	21.65	-14.1599
21.66	-14.3126	21.66	-14.2552	21.66	-14.1558
21.67	-14.2985	21.67	-14.249	21.67	-14.1518
21.68	-14.2846	21.68	-14.2429	21.68	-14.1479
21.69	-14.2707	21.69	-14.2369	21.69	-14.1442
21.7	-14.2569	21.7	-14.2309	21.7	-14.1405
21.71	-14.2431	21.71	-14.2251	21.71	-14.1369
21.72	-14.2294	21.72	-14.2193	21.72	-14.1334
21.73	-14.2158	21.73	-14.2137	21.73	-14.1301
21.74	-14.2022	21.74	-14.2081	21.74	-14.1268
21.75	-14.1887	21.75	-14.2026	21.75	-14.1236
21.76	-14.1753	21.76	-14.1972	21.76	-14.1206
21.77	-14.1619	21.77	-14.1919	21.77	-14.1176
21.78	-14.1486	21.78	-14.1867	21.78	-14.1148
21.79	-14.1354	21.79	-14.1816	21.79	-14.112
21.8	-14.1222	21.8	-14.1765	21.8	-14.1094
21.81	-14.1091	21.81	-14.1716	21.81	-14.1068
21.82	-14.0961	21.82	-14.1667	21.82	-14.1044
21.83	-14.0832	21.83	-14.162	21.83	-14.1021
21.84	-14.0703	21.84	-14.1573	21.84	-14.0999
21.85	-14.0574	21.85	-14.1527	21.85	-14.0977
21.86	-14.0447	21.86	-14.1482	21.86	-14.0957
21.87	-14.032	21.87	-14.1438	21.87	-14.0938
21.88	-14.0194	21.88	-14.1395	21.88	-14.092
21.89	-14.0069	21.89	-14.1353	21.89	-14.0903
21.9	-13.9944	21.9	-14.1312	21.9	-14.0887
21.91	-13.982	21.91	-14.1272	21.91	-14.0872
21.92	-13.9696	21.92	-14.1232	21.92	-14.0858
21.93	-13.9574	21.93	-14.1194	21.93	-14.0846
21.94	-13.9452	21.94	-14.1156	21.94	-14.0834
21.95	-13.9331	21.95	-14.1119	21.95	-14.0823
21.96	-13.921	21.96	-14.1083	21.96	-14.0814
21.97	-13.9091	21.97	-14.1049	21.97	-14.0805
[truncated: 5,803 more rows]

## Sheet: Fig 5
Data Corresponds to Bending of Single-port antenna at 0 degree and 45 degree
Frequency (GHz)	S11 (dB)	Frequency (GHz)	S11 (dB)
2	-0.14523	2	-0.52911
2.01	-0.14681	2.078	-0.50353
2.02	-0.1484	2.156	-0.47856
2.03	-0.15	2.234	-0.45433
2.04	-0.15161	2.312	-0.43094
2.05	-0.15323	2.39	-0.40854
2.06	-0.15486	2.468	-0.38722
2.07	-0.1565	2.546	-0.36711
2.08	-0.15815	2.624	-0.34833
2.09	-0.15981	2.702	-0.33098
2.1	-0.16148	2.78	-0.31516
2.11	-0.16316	2.858	-0.301
2.12	-0.16486	2.936	-0.28857
2.13	-0.16656	3.014	-0.278
2.14	-0.16827	3.092	-0.26937
2.15	-0.16999	3.17	-0.26277
2.16	-0.17173	3.248	-0.25831
2.17	-0.17347	3.326	-0.25607
2.18	-0.17523	3.404	-0.25614
2.19	-0.17699	3.482	-0.2586
2.2	-0.17877	3.56	-0.26354
2.21	-0.18055	3.638	-0.27104
2.22	-0.18235	3.716	-0.28118
2.23	-0.18416	3.794	-0.29404
2.24	-0.18598	3.872	-0.3097
2.25	-0.18781	3.95	-0.32824
2.26	-0.18965	4.028	-0.34972
2.27	-0.1915	4.106	-0.37423
2.28	-0.19337	4.184	-0.40184
2.29	-0.19524	4.262	-0.43262
2.3	-0.19713	4.34	-0.46664
2.31	-0.19902	4.418	-0.50398
2.32	-0.20093	4.496	-0.54471
2.33	-0.20285	4.574	-0.58891
2.34	-0.20478	4.652	-0.63664
2.35	-0.20672	4.73	-0.68797
2.36	-0.20868	4.808	-0.74299
2.37	-0.21064	4.886	-0.80177
2.38	-0.21262	4.964	-0.86437
2.39	-0.21461	5.042	-0.93089
2.4	-0.21661	5.12	-1.00139
2.41	-0.21862	5.198	-1.07596
2.42	-0.22064	5.276	-1.15468
2.43	-0.22268	5.354	-1.23763
2.44	-0.22472	5.432	-1.3249
2.45	-0.22678	5.51	-1.41658
2.46	-0.22885	5.588	-1.51276
2.47	-0.23094	5.666	-1.61352
2.48	-0.23303	5.744	-1.71898
2.49	-0.23514	5.822	-1.82922
2.5	-0.23726	5.9	-1.94436
2.51	-0.23939	5.978	-2.06451
2.52	-0.24153	6.056	-2.18978
2.53	-0.24369	6.134	-2.32028
2.54	-0.24585	6.212	-2.45615
2.55	-0.24803	6.29	-2.59751
2.56	-0.25023	6.368	-2.74451
2.57	-0.25243	6.446	-2.89728
2.58	-0.25465	6.524	-3.05598
2.59	-0.25688	6.602	-3.22078
2.6	-0.25912	6.68	-3.39184
2.61	-0.26138	6.758	-3.56934
2.62	-0.26365	6.836	-3.75348
2.63	-0.26593	6.914	-3.94446
2.64	-0.26822	6.992	-4.1425
2.65	-0.27053	7.07	-4.34783
2.66	-0.27285	7.148	-4.5607
2.67	-0.27519	7.226	-4.78138
2.68	-0.27753	7.304	-5.01015
2.69	-0.27989	7.382	-5.24732
2.7	-0.28227	7.46	-5.49323
2.71	-0.28465	7.538	-5.74823
2.72	-0.28705	7.616	-6.0127
2.73	-0.28947	7.694	-6.28709
2.74	-0.29189	7.772	-6.57184
2.75	-0.29433	7.85	-6.86746
2.76	-0.29679	7.928	-7.17449
2.77	-0.29926	8.006	-7.49356
2.78	-0.30174	8.084	-7.82531
2.79	-0.30423	8.162	-8.17049
2.8	-0.30674	8.24	-8.52992
2.81	-0.30926	8.318	-8.90451
2.82	-0.3118	8.396	-9.29528
2.83	-0.31435	8.474	-9.70339
2.84	-0.31692	8.552	-10.1301
2.85	-0.3195	8.63	-10.577
2.86	-0.32209	8.708	-11.0456
2.87	-0.3247	8.786	-11.538
2.88	-0.32733	8.864	-12.0564
2.89	-0.32996	8.942	-12.6034
2.9	-0.33262	9.02	-13.1821
2.91	-0.33528	9.098	-13.7962
2.92	-0.33796	9.176	-14.4501
2.93	-0.34066	9.254	-15.1492
2.94	-0.34337	9.332	-15.9001
2.95	-0.3461	9.41	-16.7111
2.96	-0.34884	9.488	-17.5928
2.97	-0.35159	9.566	-18.5592
2.98	-0.35437	9.644	-19.6288
2.99	-0.35715	9.722	-20.8273
3	-0.35995	9.8	-22.1918
3.01	-0.36277	9.878	-23.7786
3.02	-0.3656	9.956	-25.679
3.03	-0.36845	10.034	-28.0569
3.04	-0.37132	10.112	-31.2533
3.05	-0.3742	10.19	-36.1888
3.06	-0.37709	10.268	-47.4008
3.07	-0.38	10.346	-42.0301
3.08	-0.38293	10.424	-34.5091
3.09	-0.38587	10.502	-30.592
3.1	-0.38883	10.58	-27.9631
3.11	-0.39181	10.658	-25.9998
3.12	-0.3948	10.736	-24.4443
3.13	-0.39781	10.814	-23.1649
3.14	-0.40083	10.892	-22.0851
3.15	-0.40387	10.97	-21.157
3.16	-0.40693	11.048	-20.3479
3.17	-0.41	11.126	-19.635
3.18	-0.4131	11.204	-19.0018
3.19	-0.4162	11.282	-18.4356
3.2	-0.41933	11.36	-17.9267
3.21	-0.42247	11.438	-17.4675
3.22	-0.42563	11.516	-17.0518
3.23	-0.4288	11.594	-16.6746
3.24	-0.432	11.672	-16.3319
3.25	-0.43521	11.75	-16.0201
3.26	-0.43844	11.828	-15.7364
3.27	-0.44168	11.906	-15.4784
3.28	-0.44494	11.984	-15.2438
3.29	-0.44822	12.062	-15.0308
3.3	-0.45152	12.14	-14.8378
3.31	-0.45484	12.218	-14.6635
3.32	-0.45817	12.296	-14.5065
3.33	-0.46153	12.374	-14.3657
3.34	-0.4649	12.452	-14.2402
3.35	-0.46829	12.53	-14.129
3.36	-0.47169	12.608	-14.0314
3.37	-0.47512	12.686	-13.9466
3.38	-0.47856	12.764	-13.8738
3.39	-0.48203	12.842	-13.8126
3.4	-0.48551	12.92	-13.7622
3.41	-0.48901	12.998	-13.7222
3.42	-0.49253	13.076	-13.692
3.43	-0.49607	13.154	-13.6711
3.44	-0.49962	13.232	-13.6591
3.45	-0.5032	13.31	-13.6555
3.46	-0.5068	13.388	-13.6598
3.47	-0.51041	13.466	-13.6717
3.48	-0.51405	13.544	-13.6907
3.49	-0.5177	13.622	-13.7164
3.5	-0.52138	13.7	-13.7484
3.51	-0.52507	13.778	-13.7863
3.52	-0.52878	13.856	-13.8295
3.53	-0.53252	13.934	-13.8779
3.54	-0.53627	14.012	-13.9307
3.55	-0.54005	14.09	-13.9878
3.56	-0.54384	14.168	-14.0486
3.57	-0.54766	14.246	-14.1125
3.58	-0.55149	14.324	-14.1793
3.59	-0.55535	14.402	-14.2484
3.6	-0.55923	14.48	-14.3193
3.61	-0.56313	14.558	-14.3915
3.62	-0.56705	14.636	-14.4646
3.63	-0.57099	14.714	-14.538
3.64	-0.57495	14.792	-14.6113
3.65	-0.57893	14.87	-14.6839
3.66	-0.58294	14.948	-14.7553
3.67	-0.58696	15.026	-14.8252
3.68	-0.59101	15.104	-14.8929
3.69	-0.59508	15.182	-14.9581
3.7	-0.59917	15.26	-15.0204
3.71	-0.60329	15.338	-15.0793
3.72	-0.60742	15.416	-15.1346
3.73	-0.61158	15.494	-15.1859
3.74	-0.61576	15.572	-15.2329
3.75	-0.61996	15.65	-15.2755
3.76	-0.62419	15.728	-15.3134
3.77	-0.62844	15.806	-15.3467
3.78	-0.63271	15.884	-15.3751
3.79	-0.637	15.962	-15.3988
3.8	-0.64132	16.04	-15.4178
3.81	-0.64566	16.118	-15.4322
3.82	-0.65002	16.196	-15.4422
3.83	-0.65441	16.274	-15.4479
3.84	-0.65882	16.352	-15.4496
3.85	-0.66326	16.43	-15.4476
3.86	-0.66772	16.508	-15.4421
3.87	-0.6722	16.586	-15.4336
3.88	-0.6767	16.664	-15.4223
3.89	-0.68124	16.742	-15.4086
3.9	-0.68579	16.82	-15.393
3.91	-0.69037	16.898	-15.3756
3.92	-0.69498	16.976	-15.3569
3.93	-0.6996	17.054	-15.3373
3.94	-0.70426	17.132	-15.3171
3.95	-0.70894	17.21	-15.2966
3.96	-0.71364	17.288	-15.2762
3.97	-0.71837	17.366	-15.2562
3.98	-0.72313	17.444	-15.2368
3.99	-0.72791	17.522	-15.2183
4	-0.73271	17.6	-15.2009
4.01	-0.73755	17.678	-15.1849
4.02	-0.7424	17.756	-15.1705
4.03	-0.74729	17.834	-15.1579
4.04	-0.7522	17.912	-15.1471
4.05	-0.75714	17.99	-15.1385
4.06	-0.7621	18.068	-15.132
4.07	-0.76709	18.146	-15.1278
4.08	-0.77211	18.224	-15.1259
4.09	-0.77715	18.302	-15.1265
4.1	-0.78222	18.38	-15.1296
4.11	-0.78732	18.458	-15.1351
4.12	-0.79245	18.536	-15.1432
4.13	-0.7976	18.614	-15.1539
4.14	-0.80278	18.692	-15.167
4.15	-0.80799	18.77	-15.1826
4.16	-0.81323	18.848	-15.2007
4.17	-0.81849	18.926	-15.2211
4.18	-0.82378	19.004	-15.2439
4.19	-0.82911	19.082	-15.2689
4.2	-0.83446	19.16	-15.2961
4.21	-0.83984	19.238	-15.3253
4.22	-0.84524	19.316	-15.3565
4.23	-0.85068	19.394	-15.3895
4.24	-0.85615	19.472	-15.4243
4.25	-0.86164	19.55	-15.4606
4.26	-0.86717	19.628	-15.4984
4.27	-0.87272	19.706	-15.5374
4.28	-0.87831	19.784	-15.5777
4.29	-0.88392	19.862	-15.6189
4.3	-0.88957	19.94	-15.661
4.31	-0.89524	20.018	-15.7037
4.32	-0.90095	20.096	-15.747
4.33	-0.90668	20.174	-15.7906
4.34	-0.91245	20.252	-15.8345
4.35	-0.91825	20.33	-15.8784
4.36	-0.92408	20.408	-15.9222
4.37	-0.92994	20.486	-15.9657
4.38	-0.93583	20.564	-16.0089
4.39	-0.94175	20.642	-16.0515
4.4	-0.94771	20.72	-16.0935
4.41	-0.95369	20.798	-16.1347
4.42	-0.95971	20.876	-16.175
4.43	-0.96576	20.954	-16.2144
4.44	-0.97185	21.032	-16.2527
4.45	-0.97797	21.11	-16.2899
4.46	-0.98411	21.188	-16.3259
4.47	-0.9903	21.266	-16.3606
4.48	-0.99651	21.344	-16.3941
4.49	-1.00276	21.422	-16.4263
4.5	-1.00904	21.5	-16.4572
4.51	-1.01536	21.578	-16.4868
4.52	-1.02171	21.656	-16.5151
4.53	-1.02809	21.734	-16.5422
4.54	-1.03451	21.812	-16.5681
4.55	-1.04096	21.89	-16.5929
4.56	-1.04745	21.968	-16.6166
4.57	-1.05397	22.046	-16.6393
4.58	-1.06053	22.124	-16.6611
4.59	-1.06712	22.202	-16.6821
4.6	-1.07375	22.28	-16.7023
4.61	-1.08041	22.358	-16.722
4.62	-1.08711	22.436	-16.7411
4.63	-1.09384	22.514	-16.7598
4.64	-1.10061	22.592	-16.7782
4.65	-1.10742	22.67	-16.7964
4.66	-1.11426	22.748	-16.8146
4.67	-1.12114	22.826	-16.8328
4.68	-1.12806	22.904	-16.8512
4.69	-1.13501	22.982	-16.8698
4.7	-1.142	23.06	-16.8889
4.71	-1.14903	23.138	-16.9083
4.72	-1.1561	23.216	-16.9284
4.73	-1.1632	23.294	-16.9492
4.74	-1.17034	23.372	-16.9707
4.75	-1.17752	23.45	-16.9931
4.76	-1.18474	23.528	-17.0164
4.77	-1.19199	23.606	-17.0408
4.78	-1.19929	23.684	-17.0663
4.79	-1.20662	23.762	-17.093
4.8	-1.21399	23.84	-17.121
4.81	-1.22141	23.918	-17.1502
4.82	-1.22886	23.996	-17.1809
4.83	-1.23635	24.074	-17.2131
4.84	-1.24388	24.152	-17.2467
4.85	-1.25145	24.23	-17.282
4.86	-1.25906	24.308	-17.3189
4.87	-1.26672	24.386	-17.3576
4.88	-1.27441	24.464	-17.398
4.89	-1.28214	24.542	-17.4402
4.9	-1.28992	24.62	-17.4843
4.91	-1.29774	24.698	-17.5304
4.92	-1.30559	24.776	-17.5786
4.93	-1.31349	24.854	-17.6288
4.94	-1.32144	24.932	-17.6812
4.95	-1.32942	25.01	-17.7359
4.96	-1.33745	25.088	-17.793
4.97	-1.34552	25.166	-17.8524
4.98	-1.35363	25.244	-17.9144
4.99	-1.36179	25.322	-17.9791
5	-1.36998	25.4	-18.0464
5.01	-1.37823	25.478	-18.1167
5.02	-1.38651	25.556	-18.1899
5.03	-1.39484	25.634	-18.2663
5.04	-1.40322	25.712	-18.346
5.05	-1.41163	25.79	-18.4291
5.06	-1.4201	25.868	-18.5158
5.07	-1.42861	25.946	-18.6063
5.08	-1.43716	26.024	-18.7008
5.09	-1.44576	26.102	-18.7995
5.1	-1.4544	26.18	-18.9025
5.11	-1.46309	26.258	-19.0102
5.12	-1.47183	26.336	-19.1227
5.13	-1.48061	26.414	-19.2403
5.14	-1.48944	26.492	-19.3632
5.15	-1.49831	26.57	-19.4918
5.16	-1.50723	26.648	-19.6262
5.17	-1.5162	26.726	-19.7669
5.18	-1.52522	26.804	-19.9139
5.19	-1.53428	26.882	-20.0678
5.2	-1.54339	26.96	-20.2287
5.21	-1.55255	27.038	-20.397
5.22	-1.56176	27.116	-20.5729
5.23	-1.57101	27.194	-20.7567
5.24	-1.58032	27.272	-20.9487
5.25	-1.58967	27.35	-21.1491
5.26	-1.59908	27.428	-21.3581
5.27	-1.60853	27.506	-21.5757
5.28	-1.61803	27.584	-21.802
5.29	-1.62758	27.662	-22.0368
5.3	-1.63718	27.74	-22.2798
5.31	-1.64684	27.818	-22.5307
5.32	-1.65654	27.896	-22.7885
5.33	-1.66629	27.974	-23.0521
5.34	-1.6761	28.052	-23.3201
5.35	-1.68596	28.13	-23.5902
5.36	-1.69586	28.208	-23.8597
5.37	-1.70582	28.286	-24.1249
5.38	-1.71584	28.364	-24.3814
5.39	-1.7259	28.442	-24.6238
5.4	-1.73602	28.52	-24.8455
5.41	-1.74619	28.598	-25.0392
5.42	-1.75641	28.676	-25.1972
5.43	-1.76669	28.754	-25.3113
5.44	-1.77702	28.832	-25.3742
5.45	-1.7874	28.91	-25.3798
5.46	-1.79784	28.988	-25.3241
5.47	-1.80833	29.066	-25.2055
5.48	-1.81888	29.144	-25.0255
5.49	-1.82948	29.222	-24.7881
5.5	-1.84014	29.3	-24.4993
5.51	-1.85085	29.378	-24.1667
5.52	-1.86162	29.456	-23.7983
5.53	-1.87244	29.534	-23.402
5.54	-1.88332	29.612	-22.9853
5.55	-1.89426	29.69	-22.5546
5.56	-1.90525	29.768	-22.1157
5.57	-1.9163	29.846	-21.6731
5.58	-1.92741	29.924	-21.2305
5.59	-1.93857	30.002	-20.7907
5.6	-1.9498	30.08	-20.3561
5.61	-1.96108	30.158	-19.9283
5.62	-1.97241	30.236	-19.5086
5.63	-1.98381	30.314	-19.0977
5.64	-1.99527	30.392	-18.6963
5.65	-2.00678	30.47	-18.3047
5.66	-2.01836	30.548	-17.9231
5.67	-2.02999	30.626	-17.5516
5.68	-2.04169	30.704	-17.1901
5.69	-2.05344	30.782	-16.8386
5.7	-2.06525	30.86	-16.497
5.71	-2.07713	30.938	-16.1649
5.72	-2.08906	31.016	-15.8423
5.73	-2.10106	31.094	-15.5288
5.74	-2.11312	31.172	-15.2243
5.75	-2.12524	31.25	-14.9285
5.76	-2.13742	31.328	-14.6412
5.77	-2.14967	31.406	-14.3621
5.78	-2.16197	31.484	-14.0909
5.79	-2.17434	31.562	-13.8275
5.8	-2.18678	31.64	-13.5717
5.81	-2.19927	31.718	-13.3231
5.82	-2.21183	31.796	-13.0816
5.83	-2.22446	31.874	-12.847
5.84	-2.23715	31.952	-12.6191
5.85	-2.2499	32.03	-12.3976
5.86	-2.26272	32.108	-12.1825
5.87	-2.2756	32.186	-11.9734
5.88	-2.28855	32.264	-11.7704
5.89	-2.30156	32.342	-11.5731
5.9	-2.31464	32.42	-11.3814
5.91	-2.32779	32.498	-11.1952
5.92	-2.341	32.576	-11.0143
5.93	-2.35428	32.654	-10.8386
5.94	-2.36763	32.732	-10.668
5.95	-2.38104	32.81	-10.5022
5.96	-2.39452	32.888	-10.3412
5.97	-2.40807	32.966	-10.1849
5.98	-2.42169	33.044	-10.033
5.99	-2.43538	33.122	-9.88562
6	-2.44913	33.2	-9.7425
6.01	-2.46296	33.278	-9.60355
6.02	-2.47685	33.356	-9.46868
6.03	-2.49081	33.434	-9.33776
6.04	-2.50485	33.512	-9.21071
6.05	-2.51895	33.59	-9.08741
6.06	-2.53312	33.668	-8.96778
6.07	-2.54737	33.746	-8.8517
6.08	-2.56169	33.824	-8.7391
6.09	-2.57607	33.902	-8.62986
6.1	-2.59053	33.98	-8.52392
6.11	-2.60506	34.058	-8.42116
6.12	-2.61967	34.136	-8.32152
6.13	-2.63434	34.214	-8.22489
6.14	-2.64909	34.292	-8.13121
6.15	-2.66392	34.37	-8.04037
6.16	-2.67881	34.448	-7.95232
6.17	-2.69378	34.526	-7.86695
6.18	-2.70883	34.604	-7.7842
6.19	-2.72395	34.682	-7.70398
6.2	-2.73914	34.76	-7.62623
6.21	-2.75441	34.838	-7.55086
6.22	-2.76975	34.916	-7.47781
6.23	-2.78517	34.994	-7.407
6.24	-2.80067	35.072	-7.33836
6.25	-2.81624	35.15	-7.27183
6.26	-2.83189	35.228	-7.20732
6.27	-2.84761	35.306	-7.14479
6.28	-2.86341	35.384	-7.08416
6.29	-2.87929	35.462	-7.02538
6.3	-2.89525	35.54	-6.96837
6.31	-2.91129	35.618	-6.91307
6.32	-2.9274	35.696	-6.85944
6.33	-2.9436	35.774	-6.80741
6.34	-2.95987	35.852	-6.75693
6.35	-2.97622	35.93	-6.70794
6.36	-2.99265	36.008	-6.66039
6.37	-3.00916	36.086	-6.61423
6.38	-3.02575	36.164	-6.56942
6.39	-3.04243	36.242	-6.5259
6.4	-3.05918	36.32	-6.48363
6.41	-3.07601	36.398	-6.44257
6.42	-3.09293	36.476	-6.40268
6.43	-3.10993	36.554	-6.36392
6.44	-3.12701	36.632	-6.32625
6.45	-3.14417	36.71	-6.28963
6.46	-3.16142	36.788	-6.25404
6.47	-3.17875	36.866	-6.21945
6.48	-3.19616	36.944	-6.18582
6.49	-3.21366	37.022	-6.15312
6.5	-3.23124	37.1	-6.12134
6.51	-3.2489	37.178	-6.09045
6.52	-3.26665	37.256	-6.06042
6.53	-3.28449	37.334	-6.03124
6.54	-3.30241	37.412	-6.0029
6.55	-3.32041	37.49	-5.97537
6.56	-3.33851	37.568	-5.94864
6.57	-3.35668	37.646	-5.9227
6.58	-3.37495	37.724	-5.89754
6.59	-3.3933	37.802	-5.87315
6.6	-3.41174	37.88	-5.84952
6.61	-3.43027	37.958	-5.82664
6.62	-3.44889	38.036	-5.80451
6.63	-3.46759	38.114	-5.78313
6.64	-3.48638	38.192	-5.76248
6.65	-3.50527	38.27	-5.74258
6.66	-3.52424	38.348	-5.72341
6.67	-3.5433	38.426	-5.70498
6.68	-3.56245	38.504	-5.68729
6.69	-3.58169	38.582	-5.67033
6.7	-3.60102	38.66	-5.65411
6.71	-3.62045	38.738	-5.63864
6.72	-3.63996	38.816	-5.6239
6.73	-3.65957	38.894	-5.60991
6.74	-3.67927	38.972	-5.59666
6.75	-3.69906	39.05	-5.58416
6.76	-3.71895	39.128	-5.5724
6.77	-3.73892	39.206	-5.5614
6.78	-3.75899	39.284	-5.55114
6.79	-3.77916	39.362	-5.54163
6.8	-3.79942	39.44	-5.53288
6.81	-3.81977	39.518	-5.52488
6.82	-3.84022	39.596	-5.51762
6.83	-3.86076	39.674	-5.51111
6.84	-3.8814	39.752	-5.50535
6.85	-3.90214	39.83	-5.50032
6.86	-3.92297	39.908	-5.49604
6.87	-3.9439	39.986	-5.49249
6.88	-3.96492	40.064	-5.48966
6.89	-3.98605	40.142	-5.48755
6.9	-4.00727	40.22	-5.48615
6.91	-4.02858	40.298	-5.48546
6.92	-4.05	40.376	-5.48545
6.93	-4.07152	40.454	-5.48613
6.94	-4.09313	40.532	-5.48748
6.95	-4.11485	40.61	-5.48949
6.96	-4.13666	40.688	-5.49213
6.97	-4.15857	40.766	-5.49541
6.98	-4.18059	40.844	-5.4993
6.99	-4.2027	40.922	-5.50379
7	-4.22492	41	-5.50886
7.01	-4.24724	41.078	-5.51448
7.02	-4.26966	41.156	-5.52065
7.03	-4.29218	41.234	-5.52735
7.04	-4.31481	41.312	-5.53454
7.05	-4.33754	41.39	-5.54222
7.06	-4.36037	41.468	-5.55036
7.07	-4.38331	41.546	-5.55894
7.08	-4.40635	41.624	-5.56794
7.09	-4.4295	41.702	-5.57733
7.1	-4.45275	41.78	-5.5871
7.11	-4.4761	41.858	-5.59722
7.12	-4.49957	41.936	-5.60766
7.13	-4.52313	42.014	-5.61842
7.14	-4.54681	42.092	-5.62946
7.15	-4.57059	42.17	-5.64076
7.16	-4.59448	42.248	-5.65231
7.17	-4.61848	42.326	-5.66408
7.18	-4.64258	42.404	-5.67605
7.19	-4.6668	42.482	-5.6882
7.2	-4.69112	42.56	-5.70052
7.21	-4.71555	42.638	-5.71298
7.22	-4.74009	42.716	-5.72557
7.23	-4.76475	42.794	-5.73827
7.24	-4.78951	42.872	-5.75108
7.25	-4.81438	42.95	-5.76396
7.26	-4.83937	43.028	-5.77692
7.27	-4.86446	43.106	-5.78993
7.28	-4.88967	43.184	-5.80299
7.29	-4.91499	43.262	-5.8161
7.3	-4.94043	43.34	-5.82923
7.31	-4.96598	43.418	-5.8424
7.32	-4.99164	43.496	-5.85558
7.33	-5.01741	43.574	-5.86878
7.34	-5.0433	43.652	-5.88199
7.35	-5.06931	43.73	-5.89522
7.36	-5.09543	43.808	-5.90846
7.37	-5.12167	43.886	-5.92172
7.38	-5.14802	43.964	-5.93499
7.39	-5.17449	44.042	-5.94829
7.4	-5.20108	44.12	-5.96161
7.41	-5.22778	44.198	-5.97497
7.42	-5.25461	44.276	-5.98837
7.43	-5.28155	44.354	-6.00182
7.44	-5.30861	44.432	-6.01532
7.45	-5.33579	44.51	-6.0289
7.46	-5.36309	44.588	-6.04256
7.47	-5.39051	44.666	-6.0563
7.48	-5.41805	44.744	-6.07016
7.49	-5.44571	44.822	-6.08412
7.5	-5.4735	44.9	-6.09823
7.51	-5.50141	44.978	-6.11247
7.52	-5.52944	45.056	-6.12687
7.53	-5.55759	45.134	-6.14145
7.54	-5.58586	45.212	-6.15622
7.55	-5.61426	45.29	-6.17119
7.56	-5.64279	45.368	-6.18638
7.57	-5.67144	45.446	-6.20181
7.58	-5.70021	45.524	-6.21748
7.59	-5.72911	45.602	-6.23342
7.6	-5.75814	45.68	-6.24964
7.61	-5.7873	45.758	-6.26615
7.62	-5.81658	45.836	-6.28297
7.63	-5.84599	45.914	-6.30012
7.64	-5.87553	45.992	-6.3176
7.65	-5.90519	46.07	-6.33544
7.66	-5.93499	46.148	-6.35363
7.67	-5.96492	46.226	-6.37221
7.68	-5.99497	46.304	-6.39117
7.69	-6.02516	46.382	-6.41054
7.7	-6.05548	46.46	-6.43032
7.71	-6.08593	46.538	-6.45053
7.72	-6.11652	46.616	-6.47117
7.73	-6.14724	46.694	-6.49226
7.74	-6.17809	46.772	-6.51381
7.75	-6.20907	46.85	-6.53582
7.76	-6.2402	46.928	-6.55832
7.77	-6.27145	47.006	-6.5813
7.78	-6.30284	47.084	-6.60478
7.79	-6.33437	47.162	-6.62876
7.8	-6.36604	47.24	-6.65326
7.81	-6.39784	47.318	-6.67829
7.82	-6.42978	47.396	-6.70384
7.83	-6.46186	47.474	-6.72994
7.84	-6.49408	47.552	-6.7566
7.85	-6.52644	47.63	-6.78381
7.86	-6.55894	47.708	-6.81159
7.87	-6.59158	47.786	-6.83995
7.88	-6.62436	47.864	-6.8689
7.89	-6.65729	47.942	-6.89845
7.9	-6.69036	48.02	-6.92861
7.91	-6.72357	48.098	-6.95939
7.92	-6.75692	48.176	-6.9908
7.93	-6.79043	48.254	-7.02285
7.94	-6.82407	48.332	-7.05555
7.95	-6.85786	48.41	-7.08892
7.96	-6.8918	48.488	-7.12297
7.97	-6.92589	48.566	-7.15771
7.98	-6.96013	48.644	-7.19316
7.99	-6.99451	48.722	-7.22933
8	-7.02904	48.8	-7.26624
8.01	-7.06373	48.878	-7.3039
8.02	-7.09856	48.956	-7.34233
8.03	-7.13355	49.034	-7.38155
8.04	-7.16868	49.112	-7.42157
8.05	-7.20398	49.19	-7.46241
8.06	-7.23942	49.268	-7.5041
8.07	-7.27502	49.346	-7.54665
8.08	-7.31077	49.424	-7.59009
8.09	-7.34668	49.502	-7.63443
8.1	-7.38275	49.58	-7.6797
8.11	-7.41897	49.658	-7.72591
8.12	-7.45536	49.736	-7.7731
8.13	-7.4919	49.814	-7.82129
8.14	-7.5286	49.892	-7.87049
8.15	-7.56546	49.97	-7.92075
8.16	-7.60248	50.048	-7.97206
8.17	-7.63967	50.126	-8.02448
8.18	-7.67701	50.204	-8.07801
8.19	-7.71452	50.282	-8.13269
8.2	-7.7522	50.36	-8.18855
8.21	-7.79004	50.438	-8.2456
8.22	-7.82805	50.516	-8.30387
8.23	-7.86622	50.594	-8.3634
8.24	-7.90457	50.672	-8.4242
8.25	-7.94308	50.75	-8.48631
8.26	-7.98176	50.828	-8.54974
8.27	-8.02061	50.906	-8.61453
8.28	-8.05963	50.984	-8.6807
8.29	-8.09883	51.062	-8.74828
8.3	-8.1382	51.14	-8.81728
8.31	-8.17774	51.218	-8.88775
8.32	-8.21746	51.296	-8.95969
8.33	-8.25735	51.374	-9.03313
8.34	-8.29742	51.452	-9.10809
8.35	-8.33767	51.53	-9.18461
8.36	-8.3781	51.608	-9.26268
8.37	-8.41871	51.686	-9.34235
8.38	-8.4595	51.764	-9.42361
8.39	-8.50047	51.842	-9.5065
8.4	-8.54163	51.92	-9.59103
8.41	-8.58297	51.998	-9.67722
8.42	-8.6245	52.076	-9.76507
8.43	-8.66621	52.154	-9.8546
8.44	-8.70811	52.232	-9.94582
8.45	-8.7502	52.31	-10.0387
8.46	-8.79247	52.388	-10.1334
8.47	-8.83494	52.466	-10.2297
8.48	-8.8776	52.544	-10.3278
8.49	-8.92046	52.622	-10.4275
8.5	-8.96351	52.7	-10.529
8.51	-9.00675	52.778	-10.6322
8.52	-9.05019	52.856	-10.7371
8.53	-9.09383	52.934	-10.8437
8.54	-9.13767	53.012	-10.952
8.55	-9.18171	53.09	-11.062
8.56	-9.22595	53.168	-11.1736
8.57	-9.2704	53.246	-11.2869
8.58	-9.31504	53.324	-11.4017
8.59	-9.3599	53.402	-11.5182
8.6	-9.40496	53.48	-11.6362
8.61	-9.45023	53.558	-11.7557
8.62	-9.49571	53.636	-11.8766
8.63	-9.54141	53.714	-11.9991
8.64	-9.58731	53.792	-12.1229
8.65	-9.63343	53.87	-12.248
8.66	-9.67976	53.948	-12.3744
8.67	-9.72632	54.026	-12.502
8.68	-9.77309	54.104	-12.6307
8.69	-9.82008	54.182	-12.7605
8.7	-9.86729	54.26	-12.8912
8.71	-9.91473	54.338	-13.0229
8.72	-9.96239	54.416	-13.1553
8.73	-10.0103	54.494	-13.2884
8.74	-10.0584	54.572	-13.4221
8.75	-10.1067	54.65	-13.5563
8.76	-10.1553	54.728	-13.6909
8.77	-10.2041	54.806	-13.8256
8.78	-10.2532	54.884	-13.9605
8.79	-10.3025	54.962	-14.0953
8.8	-10.352	55.04	-14.2299
8.81	-10.4017	55.118	-14.3641
8.82	-10.4517	55.196	-14.4978
8.83	-10.502	55.274	-14.6309
8.84	-10.5525	55.352	-14.763
8.85	-10.6032	55.43	-14.8941
8.86	-10.6542	55.508	-15.024
8.87	-10.7055	55.586	-15.1524
8.88	-10.7569	55.664	-15.2793
8.89	-10.8087	55.742	-15.4043
8.9	-10.8607	55.82	-15.5273
8.91	-10.913	55.898	-15.648
8.92	-10.9655	55.976	-15.7664
8.93	-11.0183	56.054	-15.8822
8.94	-11.0714	56.132	-15.9951
8.95	-11.1247	56.21	-16.105
8.96	-11.1783	56.288	-16.2118
8.97	-11.2322	56.366	-16.3152
8.98	-11.2864	56.444	-16.415
8.99	-11.3408	56.522	-16.5112
9	-11.3955	56.6	-16.6035
9.01	-11.4505	56.678	-16.6918
9.02	-11.5058	56.756	-16.776
9.03	-11.5614	56.834	-16.856
9.04	-11.6172	56.912	-16.9316
9.05	-11.6734	56.99	-17.0029
9.06	-11.7298	57.068	-17.0697
9.07	-11.7866	57.146	-17.1321
9.08	-11.8436	57.224	-17.1899
9.09	-11.901	57.302	-17.2432
9.1	-11.9587	57.38	-17.292
9.11	-12.0166	57.458	-17.3363
9.12	-12.0749	57.536	-17.3762
9.13	-12.1335	57.614	-17.4118
9.14	-12.1925	57.692	-17.443
9.15	-12.2517	57.77	-17.4701
9.16	-12.3113	57.848	-17.493
9.17	-12.3712	57.926	-17.512
9.18	-12.4314	58.004	-17.5271
9.19	-12.492	58.082	-17.5385
9.2	-12.5529	58.16	-17.5464
9.21	-12.6142	58.238	-17.5508
9.22	-12.6758	58.316	-17.5519
9.23	-12.7377	58.394	-17.5499
9.24	-12.8	58.472	-17.545
9.25	-12.8627	58.55	-17.5372
9.26	-12.9257	58.628	-17.5268
9.27	-12.9891	58.706	-17.5139
9.28	-13.0529	58.784	-17.4987
9.29	-13.117	58.862	-17.4813
9.3	-13.1815	58.94	-17.4618
9.31	-13.2464	59.018	-17.4405
9.32	-13.3117	59.096	-17.4174
9.33	-13.3774	59.174	-17.3928
9.34	-13.4435	59.252	-17.3666
9.35	-13.5099	59.33	-17.3391
9.36	-13.5768	59.408	-17.3104
9.37	-13.6441	59.486	-17.2805
9.38	-13.7118	59.564	-17.2496
9.39	-13.7799	59.642	-17.2179
9.4	-13.8484	59.72	-17.1853
9.41	-13.9174	59.798	-17.152
9.42	-13.9868	59.876	-17.1181
9.43	-14.0566	59.954	-17.0837
9.44	-14.1269	60.032	-17.0488
9.45	-14.1976	60.11	-17.0135
9.46	-14.2688	60.188	-16.9779
9.47	-14.3405	60.266	-16.9421
9.48	-14.4126	60.344	-16.906
9.49	-14.4852	60.422	-16.8698
9.5	-14.5582	60.5	-16.8335
9.51	-14.6318	60.578	-16.7972
9.52	-14.7059	60.656	-16.7609
9.53	-14.7804	60.734	-16.7247
9.54	-14.8555	60.812	-16.6885
9.55	-14.9311	60.89	-16.6525
9.56	-15.0072	60.968	-16.6166
9.57	-15.0838	61.046	-16.581
9.58	-15.1609	61.124	-16.5455
9.59	-15.2386	61.202	-16.5103
9.6	-15.3169	61.28	-16.4754
9.61	-15.3957	61.358	-16.4409
9.62	-15.4751	61.436	-16.4066
9.63	-15.555	61.514	-16.3726
9.64	-15.6356	61.592	-16.3391
9.65	-15.7167	61.67	-16.3059
9.66	-15.7984	61.748	-16.2731
9.67	-15.8808	61.826	-16.2407
9.68	-15.9637	61.904	-16.2087
9.69	-16.0473	61.982	-16.1772
9.7	-16.1315	62.06	-16.1461
9.71	-16.2164	62.138	-16.1154
9.72	-16.3019	62.216	-16.0852
9.73	-16.3881	62.294	-16.0555
9.74	-16.475	62.372	-16.0262
9.75	-16.5626	62.45	-15.9974
9.76	-16.6508	62.528	-15.9691
9.77	-16.7399	62.606	-15.9412
9.78	-16.8296	62.684	-15.9139
9.79	-16.92	62.762	-15.887
9.8	-17.0112	62.84	-15.8605
9.81	-17.1032	62.918	-15.8345
9.82	-17.196	62.996	-15.809
9.83	-17.2895	63.074	-15.784
9.84	-17.3838	63.152	-15.7594
9.85	-17.479	63.23	-15.7352
9.86	-17.575	63.308	-15.7115
9.87	-17.6719	63.386	-15.6882
9.88	-17.7696	63.464	-15.6653
9.89	-17.8682	63.542	-15.6428
9.9	-17.9677	63.62	-15.6207
9.91	-18.0681	63.698	-15.599
9.92	-18.1695	63.776	-15.5776
9.93	-18.2718	63.854	-15.5566
9.94	-18.3751	63.932	-15.5358
9.95	-18.4794	64.01	-15.5154
9.96	-18.5847	64.088	-15.4953
9.97	-18.691	64.166	-15.4755
9.98	-18.7983	64.244	-15.4558
9.99	-18.9068	64.322	-15.4364
10	-19.0163	64.4	-15.4172
10.01	-19.127	64.478	-15.3981
10.02	-19.2388	64.556	-15.3792
10.03	-19.3518	64.634	-15.3604
10.04	-19.4659	64.712	-15.3417
10.05	-19.5814	64.79	-15.3231
10.06	-19.698	64.868	-15.3044
10.07	-19.8159	64.946	-15.2858
10.08	-19.9351	65.024	-15.2672
10.09	-20.0557	65.102	-15.2484
10.1	-20.1776	65.18	-15.2296
10.11	-20.301	65.258	-15.2106
10.12	-20.4258	65.336	-15.1915
10.13	-20.552	65.414	-15.1722
10.14	-20.6798	65.492	-15.1526
10.15	-20.8091	65.57	-15.1328
10.16	-20.9399	65.648	-15.1126
10.17	-21.0724	65.726	-15.0922
10.18	-21.2066	65.804	-15.0713
10.19	-21.3425	65.882	-15.0501
10.2	-21.4801	65.96	-15.0284
10.21	-21.6196	66.038	-15.0063
10.22	-21.7609	66.116	-14.9836
10.23	-21.9041	66.194	-14.9604
10.24	-22.0492	66.272	-14.9367
10.25	-22.1964	66.35	-14.9123
10.26	-22.3456	66.428	-14.8873
10.27	-22.497	66.506	-14.8616
10.28	-22.6506	66.584	-14.8353
10.29	-22.8064	66.662	-14.8082
10.3	-22.9645	66.74	-14.7804
10.31	-23.1251	66.818	-14.7518
10.32	-23.2881	66.896	-14.7224
10.33	-23.4536	66.974	-14.6922
10.34	-23.6218	67.052	-14.6611
10.35	-23.7927	67.13	-14.6292
10.36	-23.9664	67.208	-14.5964
10.37	-24.143	67.286	-14.5627
10.38	-24.3226	67.364	-14.5281
10.39	-24.5053	67.442	-14.4926
10.4	-24.6912	67.52	-14.4561
10.41	-24.8804	67.598	-14.4186
10.42	-25.073	67.676	-14.3802
10.43	-25.2692	67.754	-14.3408
10.44	-25.469	67.832	-14.3005
10.45	-25.6727	67.91	-14.2591
10.46	-25.8803	67.988	-14.2168
10.47	-26.092	68.066	-14.1735
10.48	-26.3079	68.144	-14.1292
10.49	-26.5283	68.222	-14.0839
10.5	-26.7532	68.3	-14.0376
10.51	-26.9829	68.378	-13.9903
10.52	-27.2175	68.456	-13.9421
10.53	-27.4572	68.534	-13.8929
10.54	-27.7022	68.612	-13.8428
10.55	-27.9528	68.69	-13.7917
10.56	-28.209	68.768	-13.7396
10.57	-28.4712	68.846	-13.6867
10.58	-28.7396	68.924	-13.6328
10.59	-29.0143	69.002	-13.5781
10.6	-29.2955	69.08	-13.5225
10.61	-29.5836	69.158	-13.466
10.62	-29.8787	69.236	-13.4087
10.63	-30.1809	69.314	-13.3506
10.64	-30.4905	69.392	-13.2918
10.65	-30.8076	69.47	-13.2321
10.66	-31.1322	69.548	-13.1717
10.67	-31.4645	69.626	-13.1106
10.68	-31.8043	69.704	-13.0487
10.69	-32.1514	69.782	-12.9863
10.7	-32.5057	69.86	-12.9231
10.71	-32.8665	69.938	-12.8594
10.72	-33.2332	70.016	-12.7951
10.73	-33.6046	70.094	-12.7302
10.74	-33.9795	70.172	-12.6648
10.75	-34.3559	70.25	-12.5989
10.76	-34.7313	70.328	-12.5326
10.77	-35.1027	70.406	-12.4658
10.78	-35.4661	70.484	-12.3987
10.79	-35.8169	70.562	-12.3312
10.8	-36.1494	70.64	-12.2633
10.81	-36.4572	70.718	-12.1952
10.82	-36.7332	70.796	-12.1268
10.83	-36.9703	70.874	-12.0583
10.84	-37.1612	70.952	-11.9895
10.85	-37.2997	71.03	-11.9206
10.86	-37.3809	71.108	-11.8516
10.87	-37.4022	71.186	-11.7825
10.88	-37.3633	71.264	-11.7134
10.89	-37.2662	71.342	-11.6444
10.9	-37.1153	71.42	-11.5753
10.91	-36.9167	71.498	-11.5064
10.92	-36.6772	71.576	-11.4376
10.93	-36.4042	71.654	-11.369
10.94	-36.1048	71.732	-11.3006
10.95	-35.7856	71.81	-11.2325
10.96	-35.4525	71.888	-11.1646
10.97	-35.1103	71.966	-11.0971
10.98	-34.7632	72.044	-11.03
10.99	-34.4144	72.122	-10.9634
11	-34.0665	72.2	-10.8971
11.01	-33.7217	72.278	-10.8314
11.02	-33.3814	72.356	-10.7663
11.03	-33.0466	72.434	-10.7017
11.04	-32.7183	72.512	-10.6378
11.05	-32.397	72.59	-10.5746
11.06	-32.0829	72.668	-10.512
11.07	-31.7764	72.746	-10.4503
11.08	-31.4775	72.824	-10.3893
11.09	-31.1861	72.902	-10.3292
11.1	-30.9023	72.98	-10.27
11.11	-30.6258	73.058	-10.2117
11.12	-30.3566	73.136	-10.1543
11.13	-30.0944	73.214	-10.098
11.14	-29.8391	73.292	-10.0427
11.15	-29.5904	73.37	-9.98852
11.16	-29.3481	73.448	-9.93543
11.17	-29.112	73.526	-9.88351
11.18	-28.8819	73.604	-9.83278
11.19	-28.6575	73.682	-9.78328
11.2	-28.4387	73.76	-9.73505
11.21	-28.2253	73.838	-9.68812
11.22	-28.017	73.916	-9.64253
11.23	-27.8137	73.994	-9.59831
11.24	-27.6151	74.072	-9.55549
11.25	-27.4212	74.15	-9.5141
11.26	-27.2318	74.228	-9.47418
11.27	-27.0466	74.306	-9.43574
11.28	-26.8655	74.384	-9.39883
11.29	-26.6885	74.462	-9.36347
11.3	-26.5152	74.54	-9.32968
11.31	-26.3457	74.618	-9.29749
11.32	-26.1797	74.696	-9.26693
11.33	-26.0173	74.774	-9.238
11.34	-25.8581	74.852	-9.21075
11.35	-25.7021	74.93	-9.18517
11.36	-25.5493	75.008	-9.16131
11.37	-25.3995	75.086	-9.13916
11.38	-25.2526	75.164	-9.11874
11.39	-25.1085	75.242	-9.10008
11.4	-24.9672	75.32	-9.08317
11.41	-24.8285	75.398	-9.06803
11.42	-24.6923	75.476	-9.05467
11.43	-24.5587	75.554	-9.04309
11.44	-24.4274	75.632	-9.0333
11.45	-24.2985	75.71	-9.0253
11.46	-24.1718	75.788	-9.01908
11.47	-24.0474	75.866	-9.01465
11.48	-23.9251	75.944	-9.012
11.49	-23.8049	76.022	-9.01112
11.5	-23.6867	76.1	-9.01201
11.51	-23.5705	76.178	-9.01465
11.52	-23.4562	76.256	-9.01902
11.53	-23.3437	76.334	-9.02512
11.54	-23.233	76.412	-9.03291
11.55	-23.1242	76.49	-9.04238
11.56	-23.017	76.568	-9.0535
11.57	-22.9115	76.646	-9.06623
11.58	-22.8076	76.724	-9.08056
11.59	-22.7053	76.802	-9.09643
11.6	-22.6046	76.88	-9.11383
11.61	-22.5053	76.958	-9.13269
11.62	-22.4076	77.036	-9.15298
11.63	-22.3113	77.114	-9.17464
11.64	-22.2163	77.192	-9.19764
11.65	-22.1228	77.27	-9.22191
11.66	-22.0306	77.348	-9.24739
11.67	-21.9397	77.426	-9.27402
11.68	-21.8501	77.504	-9.30174
11.69	-21.7617	77.582	-9.33048
11.7	-21.6746	77.66	-9.36016
11.71	-21.5886	77.738	-9.39073
11.72	-21.5038	77.816	-9.42209
11.73	-21.4202	77.894	-9.45417
11.74	-21.3377	77.972	-9.48688
11.75	-21.2562	78.05	-9.52015
11.76	-21.1759	78.128	-9.5539
11.77	-21.0966	78.206	-9.58802
11.78	-21.0183	78.284	-9.62244
11.79	-20.941	78.362	-9.65706
11.8	-20.8647	78.44	-9.6918
11.81	-20.7894	78.518	-9.72656
11.82	-20.7151	78.596	-9.76127
11.83	-20.6416	78.674	-9.79583
11.84	-20.5691	78.752	-9.83015
11.85	-20.4975	78.83	-9.86415
11.86	-20.4267	78.908	-9.89775
11.87	-20.3569	78.986	-9.93087
11.88	-20.2878	79.064	-9.96344
11.89	-20.2196	79.142	-9.99539
11.9	-20.1522	79.22	-10.0267
11.91	-20.0856	79.298	-10.0572
11.92	-20.0198	79.376	-10.0869
11.93	-19.9548	79.454	-10.1157
11.94	-19.8905	79.532	-10.1437
11.95	-19.827	79.61	-10.1707
11.96	-19.7642	79.688	-10.1968
11.97	-19.7021	79.766	-10.2219
11.98	-19.6408	79.844	-10.246
11.99	-19.5801	79.922	-10.2692
12	-19.5201	80	-10.2913
12.01	-19.4608
12.02	-19.4021
12.03	-19.3441
12.04	-19.2868
12.05	-19.23
12.06	-19.1739
12.07	-19.1184	--	--
12.08	-19.0635	--	--
12.09	-19.0092	--	--
12.1	-18.9555	--	--
12.11	-18.9023	--	--
12.12	-18.8498	--	--
12.13	-18.7977	--	--
12.14	-18.7463	--	--
12.15	-18.6953	--	--
12.16	-18.6449	--	--
12.17	-18.5951	--	--
12.18	-18.5457	--	--
12.19	-18.4968	--	--
12.2	-18.4485	--	--
12.21	-18.4007	--	--
12.22	-18.3533	--	--
12.23	-18.3064	--	--
12.24	-18.26	--	--
12.25	-18.2141	--	--
12.26	-18.1686	--	--
12.27	-18.1236	--	--
12.28	-18.0791	--	--
12.29	-18.0349	--	--
12.3	-17.9913	--	--
12.31	-17.948	--	--
12.32	-17.9052	--	--
12.33	-17.8628	--	--
12.34	-17.8209	--	--
12.35	-17.7793	--	--
12.36	-17.7381	--	--
12.37	-17.6974	--	--
12.38	-17.657	--	--
12.39	-17.617	--	--
12.4	-17.5775	--	--
12.41	-17.5383	--	--
12.42	-17.4994	--	--
12.43	-17.461	--	--
12.44	-17.4229	--	--
12.45	-17.3852	--	--
12.46	-17.3479	--	--
12.47	-17.3109	--	--
12.48	-17.2742	--	--
12.49	-17.2379	--	--
12.5	-17.202	--	--
12.51	-17.1664	--	--
12.52	-17.1311	--	--
12.53	-17.0961	--	--
12.54	-17.0615	--	--
12.55	-17.0272	--	--
12.56	-16.9932	--	--
12.57	-16.9596	--	--
12.58	-16.9263	--	--
12.59	-16.8932	--	--
12.6	-16.8605	--	--
12.61	-16.8281	--	--
12.62	-16.796	--	--
12.63	-16.7642	--	--
12.64	-16.7327	--	--
12.65	-16.7014	--	--
12.66	-16.6705	--	--
12.67	-16.6398	--	--
12.68	-16.6095	--	--
12.69	-16.5794	--	--
12.7	-16.5496	--	--
12.71	-16.5201	--	--
12.72	-16.4908	--	--
12.73	-16.4618	--	--
12.74	-16.4331	--	--
12.75	-16.4046	--	--
12.76	-16.3764	--	--
12.77	-16.3485	--	--
12.78	-16.3208	--	--
12.79	-16.2934	--	--
12.8	-16.2662	--	--
12.81	-16.2393	--	--
12.82	-16.2126	--	--
12.83	-16.1862	--	--
12.84	-16.16	--	--
12.85	-16.134	--	--
12.86	-16.1083	--	--
12.87	-16.0828	--	--
12.88	-16.0576	--	--
12.89	-16.0326	--	--
12.9	-16.0078	--	--
12.91	-15.9832	--	--
12.92	-15.9589	--	--
12.93	-15.9348	--	--
12.94	-15.9109	--	--
12.95	-15.8873	--	--
12.96	-15.8638	--	--
12.97	-15.8406	--	--
12.98	-15.8176	--	--
12.99	-15.7948	--	--
13	-15.7722	--	--
13.01	-15.7499	--	--
13.02	-15.7277	--	--
13.03	-15.7057	--	--
13.04	-15.6839	--	--
13.05	-15.6624	--	--
13.06	-15.641	--	--
13.07	-15.6199	--	--
13.08	-15.5989	--	--
13.09	-15.5782	--	--
13.1	-15.5576	--	--
13.11	-15.5372	--	--
13.12	-15.517	--	--
13.13	-15.497	--	--
13.14	-15.4772	--	--
13.15	-15.4576	--	--
13.16	-15.4382	--	--
13.17	-15.419	--	--
13.18	-15.3999	--	--
13.19	-15.381	--	--
13.2	-15.3623	--	--
13.21	-15.3438	--	--
13.22	-15.3254	--	--
13.23	-15.3073	--	--
13.24	-15.2893	--	--
13.25	-15.2714	--	--
13.26	-15.2538	--	--
13.27	-15.2363	--	--
13.28	-15.219	--	--
13.29	-15.2019	--	--
13.3	-15.1849	--	--
13.31	-15.1681	--	--
13.32	-15.1515	--	--
13.33	-15.135	--	--
13.34	-15.1187	--	--
13.35	-15.1025	--	--
13.36	-15.0865	--	--
13.37	-15.0707	--	--
13.38	-15.055	--	--
13.39	-15.0395	--	--
13.4	-15.0241	--	--
13.41	-15.0089	--	--
13.42	-14.9939	--	--
13.43	-14.979	--	--
13.44	-14.9642	--	--
13.45	-14.9497	--	--
13.46	-14.9352	--	--
13.47	-14.9209	--	--
13.48	-14.9068	--	--
13.49	-14.8928	--	--
13.5	-14.8789	--	--
13.51	-14.8652	--	--
13.52	-14.8517	--	--
13.53	-14.8383	--	--
13.54	-14.825	--	--
13.55	-14.8118	--	--
13.56	-14.7988	--	--
13.57	-14.786	--	--
13.58	-14.7733	--	--
13.59	-14.7607	--	--
13.6	-14.7483	--	--
13.61	-14.736	--	--
13.62	-14.7238	--	--
13.63	-14.7118	--	--
13.64	-14.6999	--	--
13.65	-14.6881	--	--
13.66	-14.6765	--	--
13.67	-14.665	--	--
13.68	-14.6537	--	--
13.69	-14.6424	--	--
13.7	-14.6313	--	--
13.71	-14.6204	--	--
13.72	-14.6095	--	--
13.73	-14.5988	--	--
13.74	-14.5882	--	--
13.75	-14.5777	--	--
13.76	-14.5674	--	--
13.77	-14.5572	--	--
13.78	-14.5471	--	--
13.79	-14.5371	--	--
13.8	-14.5273	--	--
13.81	-14.5175	--	--
13.82	-14.5079	--	--
13.83	-14.4985	--	--
13.84	-14.4891	--	--
13.85	-14.4799	--	--
13.86	-14.4707	--	--
13.87	-14.4617	--	--
13.88	-14.4528	--	--
13.89	-14.4441	--	--
13.9	-14.4354	--	--
13.91	-14.4269	--	--
13.92	-14.4184	--	--
13.93	-14.4101	--	--
13.94	-14.4019	--	--
13.95	-14.3939	--	--
13.96	-14.3859	--	--
13.97	-14.378	--	--
13.98	-14.3703	--	--
13.99	-14.3627	--	--
14	-14.3551	--	--
14.01	-14.3477	--	--
14.02	-14.3404	--	--
14.03	-14.3332	--	--
14.04	-14.3261	--	--
14.05	-14.3192	--	--
14.06	-14.3123	--	--
14.07	-14.3055	--	--
14.08	-14.2988	--	--
14.09	-14.2923	--	--
14.1	-14.2858	--	--
14.11	-14.2795	--	--
14.12	-14.2733	--	--
14.13	-14.2671	--	--
14.14	-14.2611	--	--
14.15	-14.2552	--	--
14.16	-14.2493	--	--
14.17	-14.2436	--	--
14.18	-14.238	--	--
14.19	-14.2325	--	--
14.2	-14.2271	--	--
14.21	-14.2217	--	--
14.22	-14.2165	--	--
14.23	-14.2114	--	--
14.24	-14.2064	--	--
14.25	-14.2014	--	--
14.26	-14.1966	--	--
14.27	-14.1919	--	--
14.28	-14.1872	--	--
14.29	-14.1827	--	--
14.3	-14.1783	--	--
14.31	-14.1739	--	--
14.32	-14.1697	--	--
14.33	-14.1655	--	--
14.34	-14.1614	--	--
14.35	-14.1575	--	--
14.36	-14.1536	--	--
14.37	-14.1498	--	--
14.38	-14.1461	--	--
14.39	-14.1425	--	--
14.4	-14.139	--	--
14.41	-14.1356	--	--
14.42	-14.1323	--	--
14.43	-14.129	--	--
14.44	-14.1259	--	--
14.45	-14.1229	--	--
14.46	-14.1199	--	--
14.47	-14.117	--	--
14.48	-14.1143	--	--
14.49	-14.1116	--	--
14.5	-14.109	--	--
14.51	-14.1064	--	--
14.52	-14.104	--	--
14.53	-14.1017	--	--
14.54	-14.0994	--	--
14.55	-14.0973	--	--
14.56	-14.0952	--	--
14.57	-14.0932	--	--
14.58	-14.0913	--	--
14.59	-14.0894	--	--
14.6	-14.0877	--	--
14.61	-14.0861	--	--
14.62	-14.0845	--	--
14.63	-14.083	--	--
14.64	-14.0816	--	--
14.65	-14.0803	--	--
14.66	-14.079	--	--
14.67	-14.0779	--	--
14.68	-14.0768	--	--
14.69	-14.0758	--	--
14.7	-14.0749	--	--
14.71	-14.0741	--	--
14.72	-14.0733	--	--
14.73	-14.0727	--	--
14.74	-14.0721	--	--
14.75	-14.0716	--	--
14.76	-14.0712	--	--
14.77	-14.0708	--	--
14.78	-14.0706	--	--
14.79	-14.0704	--	--
14.8	-14.0703	--	--
14.81	-14.0703	--	--
14.82	-14.0703	--	--
14.83	-14.0704	--	--
14.84	-14.0707	--	--
14.85	-14.0709	--	--
14.86	-14.0713	--	--
14.87	-14.0717	--	--
14.88	-14.0723	--	--
14.89	-14.0729	--	--
14.9	-14.0735	--	--
14.91	-14.0743	--	--
14.92	-14.0751	--	--
14.93	-14.076	--	--
14.94	-14.0769	--	--
14.95	-14.078	--	--
14.96	-14.0791	--	--
14.97	-14.0803	--	--
14.98	-14.0816	--	--
14.99	-14.0829	--	--
15	-14.0843	--	--
15.01	-14.0858	--	--
15.02	-14.0874	--	--
15.03	-14.089	--	--
15.04	-14.0907	--	--
15.05	-14.0925	--	--
15.06	-14.0944	--	--
15.07	-14.0963	--	--
15.08	-14.0983	--	--
15.09	-14.1003	--	--
15.1	-14.1025	--	--
15.11	-14.1047	--	--
15.12	-14.1069	--	--
15.13	-14.1093	--	--
15.14	-14.1117	--	--
15.15	-14.1142	--	--
15.16	-14.1168	--	--
15.17	-14.1194	--	--
15.18	-14.1221	--	--
15.19	-14.1249	--	--
15.2	-14.1277	--	--
15.21	-14.1306	--	--
15.22	-14.1336	--	--
15.23	-14.1366	--	--
15.24	-14.1397	--	--
15.25	-14.1429	--	--
15.26	-14.1461	--	--
15.27	-14.1494	--	--
15.28	-14.1528	--	--
15.29	-14.1562	--	--
15.3	-14.1598	--	--
15.31	-14.1633	--	--
15.32	-14.167	--	--
15.33	-14.1707	--	--
15.34	-14.1745	--	--
15.35	-14.1783	--	--
15.36	-14.1822	--	--
15.37	-14.1862	--	--
15.38	-14.1902	--	--
15.39	-14.1943	--	--
15.4	-14.1984	--	--
15.41	-14.2027	--	--
15.42	-14.207	--	--
15.43	-14.2113	--	--
15.44	-14.2157	--	--
15.45	-14.2202	--	--
15.46	-14.2248	--	--
15.47	-14.2294	--	--
15.48	-14.234	--	--
15.49	-14.2388	--	--
15.5	-14.2436	--	--
15.51	-14.2484	--	--
15.52	-14.2533	--	--
15.53	-14.2583	--	--
15.54	-14.2633	--	--
15.55	-14.2684	--	--
15.56	-14.2736	--	--
15.57	-14.2788	--	--
15.58	-14.2841	--	--
15.59	-14.2894	--	--
15.6	-14.2948	--	--
15.61	-14.3003	--	--
15.62	-14.3058	--	--
15.63	-14.3114	--	--
15.64	-14.317	--	--
15.65	-14.3227	--	--
15.66	-14.3285	--	--
15.67	-14.3343	--	--
15.68	-14.3402	--	--
15.69	-14.3461	--	--
15.7	-14.3521	--	--
15.71	-14.3581	--	--
15.72	-14.3642	--	--
15.73	-14.3704	--	--
15.74	-14.3766	--	--
15.75	-14.3829	--	--
15.76	-14.3892	--	--
15.77	-14.3956	--	--
15.78	-14.402	--	--
15.79	-14.4085	--	--
15.8	-14.4151	--	--
15.81	-14.4217	--	--
15.82	-14.4284	--	--
15.83	-14.4351	--	--
15.84	-14.4419	--	--
15.85	-14.4487	--	--
15.86	-14.4556	--	--
15.87	-14.4625	--	--
15.88	-14.4695	--	--
15.89	-14.4766	--	--
15.9	-14.4837	--	--
15.91	-14.4908	--	--
15.92	-14.498	--	--
15.93	-14.5053	--	--
15.94	-14.5126	--	--
15.95	-14.5199	--	--
15.96	-14.5274	--	--
15.97	-14.5348	--	--
15.98	-14.5424	--	--
15.99	-14.5499	--	--
16	-14.5576	--	--
16.01	-14.5652	--	--
16.02	-14.5729	--	--
16.03	-14.5807	--	--
16.04	-14.5885	--	--
16.05	-14.5964	--	--
16.06	-14.6043	--	--
16.07	-14.6123	--	--
16.08	-14.6203	--	--
16.09	-14.6284	--	--
16.1	-14.6365	--	--
16.11	-14.6447	--	--
16.12	-14.6529	--	--
16.13	-14.6612	--	--
16.14	-14.6695	--	--
16.15	-14.6778	--	--
16.16	-14.6863	--	--
16.17	-14.6947	--	--
16.18	-14.7032	--	--
16.19	-14.7118	--	--
16.2	-14.7203	--	--
16.21	-14.729	--	--
16.22	-14.7377	--	--
16.23	-14.7464	--	--
16.24	-14.7552	--	--
16.25	-14.764	--	--
16.26	-14.7729	--	--
16.27	-14.7818	--	--
16.28	-14.7907	--	--
16.29	-14.7997	--	--
16.3	-14.8088	--	--
16.31	-14.8179	--	--
16.32	-14.827	--	--
16.33	-14.8362	--	--
16.34	-14.8454	--	--
16.35	-14.8546	--	--
16.36	-14.8639	--	--
16.37	-14.8733	--	--
16.38	-14.8826	--	--
16.39	-14.8921	--	--
16.4	-14.9015	--	--
16.41	-14.911	--	--
16.42	-14.9206	--	--
16.43	-14.9301	--	--
16.44	-14.9398	--	--
16.45	-14.9494	--	--
16.46	-14.9591	--	--
16.47	-14.9689	--	--
16.48	-14.9786	--	--
16.49	-14.9885	--	--
16.5	-14.9983	--	--
16.51	-15.0082	--	--
16.52	-15.0181	--	--
16.53	-15.0281	--	--
16.54	-15.0381	--	--
16.55	-15.0481	--	--
16.56	-15.0582	--	--
16.57	-15.0683	--	--
16.58	-15.0784	--	--
16.59	-15.0886	--	--
16.6	-15.0988	--	--
16.61	-15.109	--	--
16.62	-15.1193	--	--
16.63	-15.1296	--	--
16.64	-15.1399	--	--
16.65	-15.1503	--	--
16.66	-15.1607	--	--
16.67	-15.1711	--	--
16.68	-15.1816	--	--
16.69	-15.1921	--	--
16.7	-15.2026	--	--
16.71	-15.2132	--	--
16.72	-15.2238	--	--
16.73	-15.2344	--	--
16.74	-15.245	--	--
16.75	-15.2557	--	--
16.76	-15.2664	--	--
16.77	-15.2771	--	--
16.78	-15.2879	--	--
16.79	-15.2986	--	--
16.8	-15.3094	--	--
16.81	-15.3203	--	--
16.82	-15.3311	--	--
16.83	-15.342	--	--
16.84	-15.3529	--	--
16.85	-15.3638	--	--
16.86	-15.3748	--	--
16.87	-15.3857	--	--
16.88	-15.3967	--	--
16.89	-15.4078	--	--
16.9	-15.4188	--	--
16.91	-15.4298	--	--
16.92	-15.4409	--	--
16.93	-15.452	--	--
16.94	-15.4631	--	--
16.95	-15.4743	--	--
16.96	-15.4854	--	--
16.97	-15.4966	--	--
16.98	-15.5078	--	--
16.99	-15.519	--	--
17	-15.5302	--	--
17.01	-15.5415	--	--
17.02	-15.5527	--	--
17.03	-15.564	--	--
17.04	-15.5753	--	--
17.05	-15.5866	--	--
17.06	-15.5979	--	--
17.07	-15.6092	--	--
17.08	-15.6205	--	--
17.09	-15.6319	--	--
17.1	-15.6432	--	--
17.11	-15.6546	--	--
17.12	-15.666	--	--
17.13	-15.6773	--	--
17.14	-15.6887	--	--
17.15	-15.7001	--	--
17.16	-15.7115	--	--
17.17	-15.7229	--	--
17.18	-15.7344	--	--
17.19	-15.7458	--	--
17.2	-15.7572	--	--
17.21	-15.7686	--	--
17.22	-15.7801	--	--
17.23	-15.7915	--	--
17.24	-15.8029	--	--
17.25	-15.8144	--	--
17.26	-15.8258	--	--
17.27	-15.8373	--	--
17.28	-15.8487	--	--
17.29	-15.8601	--	--
17.3	-15.8716	--	--
17.31	-15.883	--	--
17.32	-15.8944	--	--
17.33	-15.9058	--	--
17.34	-15.9173	--	--
17.35	-15.9287	--	--
17.36	-15.9401	--	--
17.37	-15.9515	--	--
17.38	-15.9629	--	--
17.39	-15.9742	--	--
17.4	-15.9856	--	--
17.41	-15.997	--	--
17.42	-16.0083	--	--
17.43	-16.0196	--	--
17.44	-16.031	--	--
17.45	-16.0423	--	--
17.46	-16.0536	--	--
17.47	-16.0648	--	--
17.48	-16.0761	--	--
17.49	-16.0874	--	--
17.5	-16.0986	--	--
17.51	-16.1098	--	--
17.52	-16.121	--	--
17.53	-16.1321	--	--
17.54	-16.1433	--	--
17.55	-16.1544	--	--
17.56	-16.1655	--	--
17.57	-16.1766	--	--
17.58	-16.1876	--	--
17.59	-16.1987	--	--
17.6	-16.2097	--	--
17.61	-16.2206	--	--
17.62	-16.2316	--	--
17.63	-16.2425	--	--
17.64	-16.2534	--	--
17.65	-16.2642	--	--
17.66	-16.2751	--	--
17.67	-16.2858	--	--
17.68	-16.2966	--	--
17.69	-16.3073	--	--
17.7	-16.318	--	--
17.71	-16.3286	--	--
17.72	-16.3392	--	--
17.73	-16.3498	--	--
17.74	-16.3603	--	--
17.75	-16.3708	--	--
17.76	-16.3813	--	--
17.77	-16.3917	--	--
17.78	-16.402	--	--
17.79	-16.4123	--	--
17.8	-16.4226	--	--
17.81	-16.4328	--	--
17.82	-16.443	--	--
17.83	-16.4531	--	--
17.84	-16.4632	--	--
17.85	-16.4732	--	--
17.86	-16.4832	--	--
17.87	-16.4931	--	--
17.88	-16.503	--	--
17.89	-16.5128	--	--
17.9	-16.5225	--	--
17.91	-16.5322	--	--
17.92	-16.5418	--	--
17.93	-16.5514	--	--
17.94	-16.5609	--	--
17.95	-16.5704	--	--
17.96	-16.5798	--	--
17.97	-16.5891	--	--
17.98	-16.5984	--	--
17.99	-16.6076	--	--
18	-16.6167	--	--
18.01	-16.6257	--	--
18.02	-16.6347	--	--
18.03	-16.6437	--	--
18.04	-16.6525	--	--
18.05	-16.6613	--	--
18.06	-16.67	--	--
18.07	-16.6786	--	--
18.08	-16.6872	--	--
18.09	-16.6956	--	--
18.1	-16.704	--	--
18.11	-16.7123	--	--
18.12	-16.7206	--	--
18.13	-16.7287	--	--
18.14	-16.7368	--	--
18.15	-16.7448	--	--
18.16	-16.7527	--	--
18.17	-16.7605	--	--
18.18	-16.7682	--	--
18.19	-16.7759	--	--
18.2	-16.7834	--	--
18.21	-16.7909	--	--
18.22	-16.7983	--	--
18.23	-16.8056	--	--
18.24	-16.8128	--	--
18.25	-16.8199	--	--
18.26	-16.8269	--	--
18.27	-16.8338	--	--
18.28	-16.8406	--	--
18.29	-16.8473	--	--
18.3	-16.8539	--	--
18.31	-16.8604	--	--
18.32	-16.8668	--	--
18.33	-16.8731	--	--
18.34	-16.8793	--	--
18.35	-16.8854	--	--
18.36	-16.8914	--	--
18.37	-16.8972	--	--
18.38	-16.903	--	--
18.39	-16.9087	--	--
18.4	-16.9142	--	--
18.41	-16.9197	--	--
18.42	-16.925	--	--
18.43	-16.9302	--	--
18.44	-16.9353	--	--
18.45	-16.9403	--	--
18.46	-16.9452	--	--
18.47	-16.95	--	--
18.48	-16.9546	--	--
18.49	-16.9591	--	--
18.5	-16.9635	--	--
18.51	-16.9678	--	--
18.52	-16.972	--	--
18.53	-16.976	--	--
18.54	-16.9799	--	--
18.55	-16.9837	--	--
18.56	-16.9874	--	--
18.57	-16.991	--	--
18.58	-16.9944	--	--
18.59	-16.9977	--	--
18.6	-17.0008	--	--
18.61	-17.0039	--	--
18.62	-17.0068	--	--
18.63	-17.0096	--	--
18.64	-17.0122	--	--
18.65	-17.0148	--	--
18.66	-17.0172	--	--
18.67	-17.0194	--	--
18.68	-17.0215	--	--
18.69	-17.0235	--	--
18.7	-17.0254	--	--
18.71	-17.0271	--	--
18.72	-17.0287	--	--
18.73	-17.0302	--	--
18.74	-17.0315	--	--
18.75	-17.0327	--	--
18.76	-17.0337	--	--
18.77	-17.0346	--	--
18.78	-17.0354	--	--
18.79	-17.036	--	--
18.8	-17.0365	--	--
18.81	-17.0369	--	--
18.82	-17.0371	--	--
18.83	-17.0372	--	--
18.84	-17.0371	--	--
18.85	-17.0369	--	--
18.86	-17.0366	--	--
18.87	-17.0361	--	--
18.88	-17.0355	--	--
18.89	-17.0347	--	--
18.9	-17.0338	--	--
18.91	-17.0327	--	--
18.92	-17.0315	--	--
18.93	-17.0302	--	--
18.94	-17.0287	--	--
18.95	-17.0271	--	--
18.96	-17.0254	--	--
18.97	-17.0235	--	--
18.98	-17.0214	--	--
18.99	-17.0192	--	--
19	-17.0169	--	--
19.01	-17.0144	--	--
19.02	-17.0118	--	--
19.03	-17.0091	--	--
19.04	-17.0062	--	--
19.05	-17.0032	--	--
19.06	-17	--	--
19.07	-16.9966	--	--
19.08	-16.9932	--	--
19.09	-16.9896	--	--
19.1	-16.9858	--	--
19.11	-16.982	--	--
19.12	-16.9779	--	--
19.13	-16.9738	--	--
19.14	-16.9695	--	--
19.15	-16.9651	--	--
19.16	-16.9605	--	--
19.17	-16.9558	--	--
19.18	-16.9509	--	--
19.19	-16.9459	--	--
19.2	-16.9408	--	--
19.21	-16.9355	--	--
19.22	-16.9301	--	--
19.23	-16.9246	--	--
19.24	-16.9189	--	--
19.25	-16.9131	--	--
19.26	-16.9072	--	--
19.27	-16.9011	--	--
19.28	-16.8949	--	--
19.29	-16.8886	--	--
19.3	-16.8821	--	--
19.31	-16.8755	--	--
19.32	-16.8688	--	--
19.33	-16.862	--	--
19.34	-16.855	--	--
19.35	-16.8479	--	--
19.36	-16.8407	--	--
19.37	-16.8333	--	--
19.38	-16.8258	--	--
19.39	-16.8182	--	--
19.4	-16.8105	--	--
19.41	-16.8026	--	--
19.42	-16.7947	--	--
19.43	-16.7866	--	--
19.44	-16.7784	--	--
19.45	-16.7701	--	--
19.46	-16.7616	--	--
19.47	-16.7531	--	--
19.48	-16.7444	--	--
19.49	-16.7356	--	--
19.5	-16.7267	--	--
19.51	-16.7177	--	--
19.52	-16.7086	--	--
19.53	-16.6993	--	--
19.54	-16.69	--	--
19.55	-16.6806	--	--
19.56	-16.671	--	--
19.57	-16.6613	--	--
19.58	-16.6516	--	--
19.59	-16.6417	--	--
19.6	-16.6317	--	--
19.61	-16.6217	--	--
19.62	-16.6115	--	--
19.63	-16.6012	--	--
19.64	-16.5909	--	--
19.65	-16.5804	--	--
19.66	-16.5699	--	--
19.67	-16.5592	--	--
19.68	-16.5485	--	--
19.69	-16.5377	--	--
19.7	-16.5268	--	--
19.71	-16.5158	--	--
19.72	-16.5047	--	--
19.73	-16.4935	--	--
19.74	-16.4822	--	--
19.75	-16.4709	--	--
19.76	-16.4595	--	--
19.77	-16.448	--	--
19.78	-16.4364	--	--
19.79	-16.4247	--	--
19.8	-16.413	--	--
19.81	-16.4012	--	--
19.82	-16.3893	--	--
19.83	-16.3774	--	--
19.84	-16.3653	--	--
19.85	-16.3533	--	--
19.86	-16.3411	--	--
19.87	-16.3289	--	--
19.88	-16.3166	--	--
19.89	-16.3042	--	--
19.9	-16.2918	--	--
19.91	-16.2794	--	--
19.92	-16.2668	--	--
19.93	-16.2542	--	--
19.94	-16.2416	--	--
19.95	-16.2289	--	--
19.96	-16.2161	--	--
19.97	-16.2033	--	--
19.98	-16.1905	--	--
19.99	-16.1776	--	--
20	-16.1646	--	--
20.01	-16.1516	--	--
20.02	-16.1385	--	--
20.03	-16.1255	--	--
20.04	-16.1123	--	--
20.05	-16.0992	--	--
20.06	-16.0859	--	--
20.07	-16.0727	--	--
20.08	-16.0594	--	--
20.09	-16.0461	--	--
20.1	-16.0327	--	--
20.11	-16.0193	--	--
20.12	-16.0059	--	--
20.13	-15.9925	--	--
20.14	-15.979	--	--
20.15	-15.9655	--	--
20.16	-15.9519	--	--
20.17	-15.9384	--	--
20.18	-15.9248	--	--
20.19	-15.9112	--	--
20.2	-15.8976	--	--
20.21	-15.884	--	--
20.22	-15.8703	--	--
20.23	-15.8566	--	--
20.24	-15.8429	--	--
20.25	-15.8292	--	--
20.26	-15.8155	--	--
20.27	-15.8018	--	--
20.28	-15.7881	--	--
20.29	-15.7743	--	--
20.3	-15.7606	--	--
20.31	-15.7468	--	--
20.32	-15.7331	--	--
20.33	-15.7193	--	--
20.34	-15.7055	--	--
20.35	-15.6918	--	--
20.36	-15.678	--	--
20.37	-15.6642	--	--
20.38	-15.6505	--	--
20.39	-15.6367	--	--
20.4	-15.623	--	--
20.41	-15.6092	--	--
20.42	-15.5955	--	--
20.43	-15.5818	--	--
20.44	-15.5681	--	--
20.45	-15.5544	--	--
20.46	-15.5407	--	--
20.47	-15.527	--	--
20.48	-15.5133	--	--
20.49	-15.4997	--	--
20.5	-15.4861	--	--
20.51	-15.4725	--	--
20.52	-15.4589	--	--
20.53	-15.4453	--	--
20.54	-15.4317	--	--
20.55	-15.4182	--	--
20.56	-15.4047	--	--
20.57	-15.3912	--	--
20.58	-15.3778	--	--
20.59	-15.3644	--	--
20.6	-15.351	--	--
20.61	-15.3376	--	--
20.62	-15.3243	--	--
20.63	-15.311	--	--
20.64	-15.2977	--	--
20.65	-15.2845	--	--
20.66	-15.2713	--	--
20.67	-15.2581	--	--
20.68	-15.245	--	--
20.69	-15.2319	--	--
20.7	-15.2188	--	--
20.71	-15.2058	--	--
20.72	-15.1928	--	--
20.73	-15.1799	--	--
20.74	-15.167	--	--
20.75	-15.1542	--	--
20.76	-15.1414	--	--
20.77	-15.1286	--	--
20.78	-15.1159	--	--
20.79	-15.1032	--	--
20.8	-15.0906	--	--
20.81	-15.078	--	--
20.82	-15.0655	--	--
20.83	-15.053	--	--
20.84	-15.0406	--	--
20.85	-15.0282	--	--
20.86	-15.0159	--	--
20.87	-15.0037	--	--
20.88	-14.9915	--	--
20.89	-14.9793	--	--
20.9	-14.9672	--	--
20.91	-14.9551	--	--
20.92	-14.9432	--	--
20.93	-14.9312	--	--
20.94	-14.9194	--	--
20.95	-14.9075	--	--
20.96	-14.8958	--	--
20.97	-14.8841	--	--
20.98	-14.8725	--	--
20.99	-14.8609	--	--
21	-14.8494	--	--
21.01	-14.8379	--	--
21.02	-14.8266	--	--
21.03	-14.8153	--	--
21.04	-14.804	--	--
21.05	-14.7928	--	--
21.06	-14.7817	--	--
21.07	-14.7707	--	--
21.08	-14.7597	--	--
21.09	-14.7488	--	--
21.1	-14.7379	--	--
21.11	-14.7272	--	--
21.12	-14.7165	--	--
21.13	-14.7058	--	--
21.14	-14.6953	--	--
21.15	-14.6848	--	--
21.16	-14.6744	--	--
21.17	-14.664	--	--
21.18	-14.6538	--	--
21.19	-14.6435	--	--
21.2	-14.6334	--	--
21.21	-14.6234	--	--
21.22	-14.6134	--	--
21.23	-14.6035	--	--
21.24	-14.5937	--	--
21.25	-14.5839	--	--
21.26	-14.5743	--	--
21.27	-14.5647	--	--
21.28	-14.5552	--	--
21.29	-14.5458	--	--
21.3	-14.5364	--	--
21.31	-14.5271	--	--
21.32	-14.5179	--	--
21.33	-14.5088	--	--
21.34	-14.4998	--	--
21.35	-14.4908	--	--
21.36	-14.482	--	--
21.37	-14.4732	--	--
21.38	-14.4645	--	--
21.39	-14.4558	--	--
21.4	-14.4473	--	--
21.41	-14.4389	--	--
21.42	-14.4305	--	--
21.43	-14.4222	--	--
21.44	-14.414	--	--
21.45	-14.4059	--	--
21.46	-14.3978	--	--
21.47	-14.3899	--	--
21.48	-14.382	--	--
21.49	-14.3742	--	--
21.5	-14.3665	--	--
21.51	-14.3589	--	--
21.52	-14.3514	--	--
21.53	-14.3439	--	--
21.54	-14.3366	--	--
21.55	-14.3293	--	--
21.56	-14.3222	--	--
21.57	-14.3151	--	--
21.58	-14.3081	--	--
21.59	-14.3011	--	--
21.6	-14.2943	--	--
21.61	-14.2876	--	--
21.62	-14.2809	--	--
21.63	-14.2744	--	--
21.64	-14.2679	--	--
21.65	-14.2615	--	--
21.66	-14.2552	--	--
21.67	-14.249	--	--
21.68	-14.2429	--	--
21.69	-14.2369	--	--
21.7	-14.2309	--	--
21.71	-14.2251	--	--
21.72	-14.2193	--	--
21.73	-14.2137	--	--
21.74	-14.2081	--	--
21.75	-14.2026	--	--
21.76	-14.1972	--	--
21.77	-14.1919	--	--
21.78	-14.1867	--	--
21.79	-14.1816	--	--
21.8	-14.1765	--	--
21.81	-14.1716	--	--
21.82	-14.1667	--	--
21.83	-14.162	--	--
21.84	-14.1573	--	--
21.85	-14.1527	--	--
21.86	-14.1482	--	--
21.87	-14.1438	--	--
21.88	-14.1395	--	--
21.89	-14.1353	--	--
21.9	-14.1312	--	--
21.91	-14.1272	--	--
21.92	-14.1232	--	--
21.93	-14.1194	--	--
21.94	-14.1156	--	--
21.95	-14.1119	--	--
21.96	-14.1083	--	--
21.97	-14.1049	--	--
[truncated: 5,803 more rows]

## Sheet: Fig 7e
Real and Imaginary Impedance values with respect to Frequency for Equivalent Circuit Model
Frequency (GHz)	Real Impedance	Imaginary Impedance
2	2.06839	-99.3333
2.01	2.07147	-98.7535
2.02	2.07456	-98.179
2.03	2.07767	-97.6096
2.04	2.08079	-97.0454
[truncated: 7,796 more rows]

## Sheet: Fig 8c
Data corresponds to S11/S22 parameter for dual-port MIMO antenna without and with de-coupling element in ground
[truncated: 7,802 more rows]

[truncated: 23 more sheets: Fig 8d, Fig 10c, Fig 10d, Fig 12a, Fig 12b, Fig 12c, Fig 12d, Fig 14a, Fig 14b, Fig 14c, Fig 14d, Fig 14e, Fig 14f, Fig 14g, Fig 14h, Fig 15a, Fig 15c, Fig 15d, Fig 15e, Fig 15f …]
